# Supplementary material for: Environmental regulation, environmental responsibility, and green technology innovation: Empirical research from China
Source: PLoS One. 2021 Sep 22;16(9):e0257670. doi: 10.1371/journal.pone.0257670 (PMC8457501; doi:10.1371/journal.pone.0257670)
Supplement: S1 File — (CSV) [file pone.0257670.s001.csv]

stkcd	prvcn	city	year	price	assets	income	margin	ROA	ROE	shrcr1	LEV	Stknme	SOE	st	indcd	ind	males	GENDER	dtceos	dta	en	rd	rdr	prov	Nindnme	Conme	Estbdt	Ipodt	totalscore	grade	holder	employ	consumer	envron	cssc	greenpt	greenipt	greenupt	paiwu	score	evnfren	fctrev	fctex	sewage	reven	exp	envconcp	envgoal	envmana
19	¹ã¶«Ê¡	ÉîÛÚÊÐ	2010	1.13895283	658468840	229797398.2	0.227735	0.013646	0.017495	26.3271	0.433623	ÉîÁ¸¿Ø¹É	1	0	6	51	8	0.571428571	2	0.285714286	6	0	0	8	ÒûÁÏÖÆÔìÒµ	ÉîÛÚÊÐÉî±¦ÊµÒµ¹É·ÝÓÐÏÞ¹«Ë¾	1992/8/6	1991/12/1	16.79	D	8.81	0.79	0	0	7.19	0	0	0	0	0.741966033	61	11068166	12652699	88401.1	83101.51	89874.16	0	0	0
28	¹ã¶«Ê¡	ÉîÛÚÊÐ	2010	1.13895283	6306793006	13064428149	0.087166	0.041895	0.248122	38.3342	0.820599	¹úÒ©Ò»ÖÂ	1	0	6	51	14	0.7	3	0.4	0	57685900	3.35	8	Ò½Ò©ÖÆÔìÒµ	ÉîÛÚÊÐÒæÁ¦¿óÈªË®¹É·ÝÓÐÏÞ¹«Ë¾	1993/7/3	1993/5/5	67.34	B	15.15	10	18	10	14.19	0	0	0	0	0.741966033	61	11068166	12652699	88401.1	83101.51	89874.16	0	0	0
59	¹ã¶«Ê¡	ÉîÛÚÊÐ	2010	1.13895283	26536417786	23927330309	0.164791	0.015551	0.062749	51.1393	0.750634	»ª½õ¹É·Ý	1	0	5	25	14	0.933333333	4	0.333333333	12	0	0	9	»¯Ñ§Ô­ÁÏ¼°»¯Ñ§ÖÆÆ·ÖÆÔìÒµ	ÉîÛÚÁÉºÓÍ¨´ï»¯¹¤¹É·ÝÓÐÏÞ¹«Ë¾	1997/1/18	1997/1/3	57.85	C	11.75	11.99	9	19.5	5.61	0	0	0	23295816.36	0.741966033	61	11068166	12652699	88401.1	83101.51	89874.16	0	0	0
78	¹ã¶«Ê¡	ÉîÛÚÊÐ	2010	1.13895283	4147788797	3999052353	0.164287	0.013327	0.062921	27.6556	0.782385	º£ÍõÉúÎï	0	0	6	52	13	0.866666667	5	0.666666667	0	0	0	8	Ò½Ò©ÖÆÔìÒµ	ÉîÛÚÊÐº£ÍõÉúÎï¹¤³Ì¹É·ÝÓÐÏÞ¹«Ë¾	1998/9/1	1998/8/7	19.98	D	9.76	0.22	0	0	10	0	0	0	0	0.741966033	61	11068166	12652699	88401.1	83101.51	89874.16	0	0	0
153	°²»ÕÊ¡	ÎßºþÊÐ	2010	1.13895283	1275831031	1074181778	0.265633	0.031726	0.058337	14.7509	0.40916	·áÔ­Ò©Òµ	1	0	5	27	16	0.888888889	3	0.222222222	0	0	0	14	Ò½Ò©ÖÆÔìÒµ	°²»ÕÐÂÁ¦Ò©Òµ¹É·ÝÓÐÏÞ¹«Ë¾	1997/8/30	2000/9/7	19.66	D	10.95	0.24	0	0	8.47	0	0	0	0	0.692470628	58	948372	1444290	51700.1	83101.51	89874.16	0	0	0
155	ËÄ´¨Ê¡	³É¶¼ÊÐ	2010	1.13895283	3377951622	2005773815	0.109121	-0.064762	-0.13405	63.4894	0.495575	´¨ÄÜ¶¯Á¦	1	0	5	26	12	0.857142857	8	0.857142857	38	0	0	21	»¯Ñ§Ô­ÁÏ¼°»¯Ñ§ÖÆÆ·ÖÆÔìÒµ	´¨»¯¹É·ÝÓÐÏÞ¹«Ë¾	1997/10/20	2000/9/8	6.6	D	2.7	0.57	0	0	3.33	0	0	0	0	0.747162869	35	5269400	7773800	55117.2	83101.51	89874.16	0	0	0
301	½­ËÕÊ¡	ËÕÖÝÊÐ	2010	1.13895283	3742525148	916605861.1	0.338932	0.01913	0.030287	36.6935	0.319968	¶«·½Ê¢ºç	1	0	5	28	11	0.6875	0	0.125	6	0	0	5	·ÄÖ¯Òµ	Îâ½­Ë¿³ñ¹É·ÝÓÐÏÞ¹«Ë¾	1998/7/16	2000/4/24	52.68	C	11.68	8	16	7	10	0	0	0	3.00E+06	0.623952611	73	9005527	8256650	198790.7	83101.51	89874.16	0	0	0
422	ºþ±±Ê¡	ÒË²ýÊÐ	2010	1.13895283	18745813518	11544950317	0.227538	0.054803	0.210064	16.4113	0.724969	STÒË»¯	1	1	5	26	15	0.714285714	1	0.19047619	8	0	0	17	»¯Ñ§Ô­ÁÏ¼°»¯Ñ§ÖÆÆ·ÖÆÔìÒµ	ºþ±±ÒË»¯»¯¹¤¹É·ÝÓÐÏÞ¹«Ë¾	1992/12/24	1996/7/25	49.48	C	15.8	6.58	7	15	5.1	4	0	4	0	0.734430433	35	702425	1952304	37002.4	83101.51	89874.16	0	0	0
423	É½¶«Ê¡	ÁÄ³ÇÊÐ	2010	1.13895283	3597719335	2463784269	0.54993	0.165138	0.21223	23.1417	0.2169	¶«°¢°¢½º	1	0	5	27	16	0.8	2	0.25	4	0	0	31	Ò½Ò©ÖÆÔìÒµ	É½¶«¶«°¢°¢½º¹É·ÝÓÐÏÞ¹«Ë¾	1993/5/28	1996/7/5	56.41	C	19.51	7.29	15	9	5.61	0	0	0	0	0.808957662	43	705022	1445957	136627.7	83101.51	89874.16	0	0	0
488	É½¶«Ê¡	Î«·»ÊÐ	2010	1.13895283	35077132130	17203123029	0.204621	0.037108	0.085946	18.9084	0.564953	³¿ÃùÖ½Òµ	1	0	5	22	25	0.806451613	4	0.225806452	21	0	0	31	ÔìÖ½¼°Ö½ÖÆÆ·Òµ	É½¶«³¿ÃùÖ½Òµ¼¯ÍÅ¹É·ÝÓÐÏÞ¹«Ë¾	1993/5/5	2000/11/2	53.37	C	14.43	9.87	12	14	3.07	0	0	0	23727498.39	0.724690002	62	2024316	2910354	136627.7	83101.51	89874.16	0	0	0
498	ÁÉÄþÊ¡	µ¤¶«ÊÐ	2010	1.13895283	45189824.16			0.013231	0.060934	19.6346	0.782854	É½¶«Â·ÇÅ	0	0	3	48	7	0.636363636	0	0.090909091	0	0	0	9	»¯Ñ§ÏËÎ¬ÖÆÔìÒµ	µ¤¶«»¯Ñ§ÏËÎ¬¹É·ÝÓÐÏÞ¹«Ë¾	1993/12/22	1997/5/21	8.73	D	8.64	0.09	0	0	0	0	0	0	0	0.751343762	14	802359	1346622	114131.8	83101.51	89874.16	0	0	0
510	ËÄ´¨Ê¡	µÂÑôÊÐ	2010	1.13895283	2419332334	2702559770	0.097777	0.034368	0.070709	5.144	0.513404	ÐÂ½ðÂ·	0	0	5	26	16	0.941176471	7	0.823529412	24	0	0	21	»¯Ñ§Ô­ÁÏ¼°»¯Ñ§ÖÆÆ·ÖÆÔìÒµ	ËÄ´¨½ðÂ·¹É·ÝÓÐÏÞ¹«Ë¾	1989/4/12	1992/12/1	11.75	D	10.86	0.71	0	0	0.18	1	0	1	0	0.518422331	32	457976	2244206	55117.2	83101.51	89874.16	0	0	0
513	¹ã¶«Ê¡	Öéº£ÊÐ	2010	1.13895283	3661991628	2726718896	0.528193	0.123564	0.166114	26.2105	0.279313	ÀöÖé¼¯ÍÅ	0	0	5	27	15	0.9375	1	0.0625	4	0	0	8	Ò½Ò©ÖÆÔìÒµ	Öéº£¾­¼ÃÌØÇøÀöÖéÒ½Ò©¼¯ÍÅ¹É·ÝÓÐÏÞ¹«Ë¾	1985/1/26	1993/9/16	25.45	D	18.23	1.62	0	0	5.6	0	0	0	0	0.74206448	45	1245280	1664116	88401.1	83101.51	89874.16	0	0	0
523	¹ã¶«Ê¡	¹ãÖÝÊÐ	2010	1.13895283	932093902.7	1288439999	0.139414	0.015399	0.03168	45.4249	0.489093	¹ãÖÝÀËÆæ	1	0	5	26	14	1	4	0.5	55	0	0	8	»¯Ñ§Ô­ÁÏ¼°»¯Ñ§ÖÆÆ·ÖÆÔìÒµ	¹ãÖÝÀËÆæÊµÒµ¹É·ÝÓÐÏÞ¹«Ë¾	1993/2/16	1993/9/22	15.94	D	9.55	1.59	0	0	4.8	0	0	0	0	0.76207034	41	8726470	9773199	88401.1	83101.51	89874.16	0	0	0
525	½­ËÕÊ¡	ÄÏ¾©ÊÐ	2010	1.13895283	3694908539	3808848790	0.058918	-0.002586	-0.019854	28.5096	0.802555	ºìÌ«Ñô	1	0	5	26	16	0.888888889	2	0.222222222	34	0	0	5	»¯Ñ§Ô­ÁÏ¼°»¯Ñ§ÖÆÆ·ÖÆÔìÒµ	ÄÏ¾©ÌìÁú¹É·ÝÓÐÏÞ¹«Ë¾	1992/6/5	1993/9/24	13.29	D	8.04	0.25	0	0	5	0	0	0	3841476	0.725064968	36	5188008	5421812	198790.7	83101.51	89874.16	0	0	0
538	ÔÆÄÏÊ¡	À¥Ã÷ÊÐ	2010	1.13895283	7633056303	10075437834	0.304768	0.121359	0.209841	41.5236	0.421651	ÔÆÄÏ°×Ò©	1	0	5	27	18	0.782608696	3	0.391304348	8	0	0	23	Ò½Ò©ÖÆÔìÒµ	ÔÆÄÏ°×Ò©ÊµÒµ¹É·ÝÓÐÏÞ¹«Ë¾	1993/5/3	1993/11/6	54.35	C	17.94	6.4	17	9	4.01	1	1	0	0	0.809761572	60	2538316	3463080	28180	83101.51	89874.16	0	0	0
553	ºþ±±Ê¡	¾£ÖÝÊÐ	2010	1.13895283	2014857636	1570114176	0.15678	0.011698	0.021533	20.0173	0.445368	°²µÀÂóA	1	0	5	26	15	0.833333333	3	0.5	5	0	0	17	»¯Ñ§Ô­ÁÏ¼°»¯Ñ§ÖÆÆ·ÖÆÔìÒµ	ºþ±±É³Â¡´ï¹É·ÝÓÐÏÞ¹«Ë¾	1992/9/30	1993/10/28	15.18	D	9.36	1.02	0	0	4.8	0	0	0	0	0.580657551	37	276032	1033629	37002.4	83101.51	89874.16	0	0	0
565	ÖØÇìÊÐ	ÖØÇìÊÐ	2010	1.13895283	1422696425	436396626.6	0.240173	-0.00902	0.05097	40.5269	0.532023	ÓåÈýÏ¿A	1	0	5	26	14	0.777777778	4	0.555555556	18	0	0	20	»¯Ñ§Ô­ÁÏ¼°»¯Ñ§ÖÆÆ·ÖÆÔìÒµ	ÖØÇìÈýÏ¿ÓÍÆá¹É·ÝÓÐÏÞ¹«Ë¾	1992/5/11	1994/2/16	20.89	D	11.89	4	0	0	5	0	0	0	0	0.753017429	40	9520700	17090400	35924.3	83101.51	89874.16	0	0	0
566	º£ÄÏÊ¡	º£¿ÚÊÐ	2010	1.13895283	1078242514	613189626	0.36579	0.03485	0.077281	19.662	0.543872	º£ÄÏº£Ò©	0	0	5	27	15	0.75	1	0.1	8	0	0	30	Ò½Ò©ÖÆÔìÒµ	º£ÄÏº£Ò©ÊµÒµ¹É·ÝÓÐÏÞ¹«Ë¾	1992/12/31	1994/1/10	17.92	D	11.3	0.13	0	0	6.49	0	0	0	0	0.871788271	38	503661	789877	3529.7	83101.51	89874.16	0	0	0
568	ËÄ´¨Ê¡	ãòÖÝÊÐ	2010	1.13895283	8026265190	5370871772	0.694056	0.284155	0.399692	21.5171	0.306981	ãòÖÝÀÏ½Ñ	1	0	5	15	19	0.863636364	2	0.181818182	0	0	0	21	ÒûÁÏÖÆÔìÒµ	ãòÖÝÀÏ½Ñ¹É·ÝÓÐÏÞ¹«Ë¾	1993/3/15	1994/2/21	61.37	B	19.32	10	15	9	8.05	0	0	0	0	0.336125118	41	475888	1265380	55117.2	83101.51	89874.16	0	0	0
589	¹óÖÝÊ¡	¹óÑôÊÐ	2010	1.13895283	5478795810	6226750587	0.147623	0.022806	0.077995	33.36	0.706288	¹óÖÝÂÖÌ¥	1	0	5	29	14	0.875	1	0.1875	25	0	0	22	Ïð½ºÖÆÔìÒµ	¹óÖÝÂÖÌ¥¹É·ÝÓÐÏÞ¹«Ë¾	1995/9/1	1996/1/4	20.75	D	12.23	0.13	0	0	8.39	0	0	0	0	0.795159011	88	1363034	2043801	44882.5	83101.51	89874.16	0	0	0
590	ºþÄÏÊ¡	ºâÑôÊÐ	2010	1.13895283	568726301.9	311624913.3	0.570919	0.082909	0.169082	18.0095	0.50964	ÆôµÏ¹Åºº	1	0	5	27	12	0.923076923	3	0.384615385	0	0	0	18	Ò½Ò©ÖÆÔìÒµ	ºâÑôÖÐÒ©ÊµÒµ¹É·ÝÓÐÏÞ¹«Ë¾	1993/3/25	1996/1/5	21.8	D	14.71	1.35	0	0	5.74	0	0	0	0	0.65240244	20	758927	2093341	53074.6	83101.51	89874.16	0	0	0
591	ÖØÇìÊÐ	ÖØÇìÊÐ	2010	1.13895283	2295210341	4343628015	0.099464	0.008116	0.044356	49.8407	0.768555	Ì«ÑôÄÜ	1	0	5	44	22	0.6875	5	0.625	0	0	0	20	Ò½Ò©ÖÆÔìÒµ	ÖØÇìÖÐÒ©¹É·ÝÓÐÏÞ¹«Ë¾	1988/2/5	1988/9/1	19.09	D	9.68	0.23	0	0	9.18	0	0	0	0	0.753017429	40	9520700	17090400	35924.3	83101.51	89874.16	0	0	0
596	°²»ÕÊ¡	ÙñÖÝÊÐ	2010	1.13895283	1857931814	1879155480	0.711527	0.168875	0.298966	57.7455	0.435138	¹Å¾®¹±¾Æ	1	0	5	15	13	1	2	0.384615385	0	0	0	14	Ê³Æ·ÖÆÔìÒµ	°²»Õ¹Å¾®¹±¾Æ¹É·ÝÓÐÏÞ¹«Ë¾	1996/5/30	1996/9/2	30	D	18.44	3	0	0	8.56	0	0	0	3158453.93	0.530244268	22	232980	1033412	51700.1	83101.51	89874.16	0	0	0
597	ÁÉÄþÊ¡	ÉòÑôÊÐ	2010	1.13895283	5605363083	4828333032	0.23422	0.010217	0.026306	32.4682	0.630044	¶«±±ÖÆÒ©	1	0	5	27	18	0.75	9	0.625	16	0	0	9	Ò½Ò©ÖÆÔìÒµ	¶«±±ÖÆÒ©¼¯ÍÅ¹É·ÝÓÐÏÞ¹«Ë¾	1993/6/10	1996/5/9	47.77	C	11.65	4.12	12	10	10	0	0	0	0	0.729695237	51	4653540	5166242	114131.8	83101.51	89874.16	0	0	0
598	¸ÊËàÊ¡	À¼ÖÝÊÐ	2010	1.13895283	2587850902	611572022.6	0.551625	0.091175	0.143648	52.2654	0.365283	ÐËÈØ»·¾³	1	0	2	46	8	0.615384615	4	0.923076923	59	0	0	26	»¯Ñ§Ô­ÁÏ¼°»¯Ñ§ÖÆÆ·ÖÆÔìÒµ	À¶ÐÇÇåÏ´¼Á¹É·ÝÓÐÏÞ¹«Ë¾	1996/5/26	1996/4/29	54.33	C	15.56	7.19	17	9	5.58	0	0	0	0	0.65281285	40	727579	1469264	21172.6	83101.51	89874.16	0	0	0
599	É½¶«Ê¡	ÇàµºÊÐ	2010	1.13895283	4709100745	5777805225	0.077428	0.007739	0.024704	20.3079	0.68597	ÇàµºË«ÐÇ	1	0	5	29	13	0.65	3	0.45	18	0	0	31	Ïð½ºÖÆÔìÒµ	ÇàµºË«ÐÇÐ¬Òµ¹É·ÝÓÐÏÞ¹«Ë¾	1996/4/25	1996/4/10	14.47	D	9.47	0.52	0	0	4.48	0	0	0	1782721.57	0.807153776	32	4526138	5323888	136627.7	83101.51	89874.16	0	0	0
606	Çàº£Ê¡	Î÷ÄþÊÐ	2010	1.13895283	1249072356	875820545	0.418514	0.004152	0.000893	15.2468	0.409754	Ë³Àû°ì	1	0	2	64	11	0.785714286	5	0.571428571	0	0	0	27	»¯Ñ§Ô­ÁÏ¼°»¯Ñ§ÖÆÆ·ÖÆÔìÒµ	Çàº£Ã÷½º¹É·ÝÓÐÏÞ¹«Ë¾	1996/9/24	1996/8/30	18.35	D	7.78	0.57	0	0	10	0	0	0	30396	0.498912247	47	345219	1089186	6274.9	83101.51	89874.16	0	0	0
609	±±¾©ÊÐ	±±¾©ÊÐ	2010	1.13895283	1107838052	94924416.57	0.750247	0.066854	0.089353	24.8243	0.245094	ÖÐµÏÍ¶×Ê	0	0	4	90	12	0.923076923	0	0	0	0	0	1	»¯Ñ§Ô­ÁÏ¼°»¯Ñ§ÖÆÆ·ÖÆÔìÒµ	±±¾©Ñà»¯¸ßÐÂ¼¼Êõ¹É·ÝÓÐÏÞ¹«Ë¾	1993/8/2	1996/9/17	30.45	D	15.69	0.1	0	0	14.66	0	0	0	0	0.78391181	50	23539300	27173200	3104.7	83101.51	89874.16	0	0	0
615	ºþ±±Ê¡	ÏåÑôÊÐ	2010	1.13895283	1219654043	686409232.3	0.090658	0.002756	0.004625	16.3779	0.402406	¾©ºº¹É·Ý	0	0	3	70	19	0.904761905	4	0.285714286	31	0	0	17	»¯Ñ§ÏËÎ¬ÖÆÔìÒµ	ºþ±±½ð»·¹É·ÝÓÐÏÞ¹«Ë¾	1993/6/8	1996/9/26	14.39	D	9	0.39	0	0	5	0	0	0	0	0.703518888	54	510126	1849167	37002.4	83101.51	89874.16	0	0	0
627	ºþ±±Ê¡	¾£ÃÅÊÐ	2010	1.13895283	1976311276	1261158969	0.059728	0.014717	0.018331	23.7841	0.189368	ÌìÃ¯¼¯ÍÅ	0	0	1	68	11	0.916666667	0	0.166666667	8	0	0	17	»¯Ñ§Ô­ÁÏ¼°»¯Ñ§ÖÆÆ·ÖÆÔìÒµ	ºþ±±ÖÐÌì¹É·ÝÓÐÏÞ¹«Ë¾	1993/12/31	1996/10/31	37.12	D	9.52	5.43	7	14	1.17	0	0	0	0	0.693982032	62	232478	954584	37002.4	83101.51	89874.16	0	0	0
630	°²»ÕÊ¡	Í­ÁêÊÐ	2010	1.13895283	32172153135	51303778520	0.048525	0.031304	0.130424	56.9235	0.742978	Í­ÁêÓÐÉ«	1	0	5	32	26	1	6	0.576923077	6	0	0	14	ÓÐÉ«½ðÊôÒ±Á¶¼°Ñ¹ÑÓ¼Ó¹¤Òµ	°²»ÕÍ­¶¼Í­Òµ¹É·ÝÓÐÏÞ¹«Ë¾	1992/8/20	1996/10/24	51.42	C	14.3	12.88	9	12	3.24	0	0	0	16411789.23	0.84525534	35	347336	573219	51700.1	83101.51	89874.16	0	0	0
635	ÄþÏÄ	Ê¯×ìÉ½ÊÐ	2010	1.13895283	3678635529	2467625494	0.189101	0.035551	0.136734	22.2766	0.745928	Ó¢Á¦ÌØ	1	0	5	26	16	0.8	8	0.8	10	0	0	28	»¯Ñ§Ô­ÁÏ¼°»¯Ñ§ÖÆÆ·ÖÆÔìÒµ	ÄþÏÄÄþºÓÃñ×å»¯¹¤¹É·ÝÓÐÏÞ¹«Ë¾	1996/7/24	1996/10/25	47.83	C	14.49	5.77	5	19	3.57	0	0	0	732762	0.75933009	41	216460	613332	12205	83101.51	89874.16	0	0	0
650	½­Î÷Ê¡	¾Å½­ÊÐ	2010	1.13895283	1478181459	1366781297	0.517255	0.152685	0.251164	45.5407	0.382993	ÈÊºÍÒ©Òµ	0	0	5	27	15	0.833333333	2	0.333333333	0	0	0	15	»¯Ñ§ÏËÎ¬ÖÆÔìÒµ	¾Å½­»¯ÏË¹É·ÝÓÐÏÞ¹«Ë¾	1996/12/2	1996/11/18	26.22	D	17.41	0.68	0	0	8.13	0	0	0	0	0.774467616	34	710634	1665230	49075.9	83101.51	89874.16	0	0	0
657	º£ÄÏÊ¡	º£¿ÚÊÐ	2010	1.13895283	374843122.7	1157696915	0.056391	0.020426	0.023321	35.2798	0.124153	ÖÐÎÙ¸ßÐÂ	1	0	5	32	13	0.866666667	2	0.266666667	0	0	0	30	ÓÐÉ«½ðÊôÒ±Á¶¼°Ñ¹ÑÓ¼Ó¹¤Òµ	º£ÄÏ½ðº£¹É·ÝÓÐÏÞ¹«Ë¾	1993/3/18	1996/11/25	10.41	D	9.2	0.39	0	0	0.82	0	0	0	357067	0.871788271	38	503661	789877	3529.7	83101.51	89874.16	0	0	0
683	ÄÚÃÉ¹Å	¶õ¶û¶àË¹ÊÐ	2010	1.13895283	5671305198	2333361701	0.267171	0.032124	0.050318	19.8554	0.470051	Ô¶ÐËÄÜÔ´	0	0	5	26	13	0.764705882	5	0.647058824	0	0	0	12	»¯Ñ§Ô­ÁÏ¼°»¯Ñ§ÖÆÆ·ÖÆÔìÒµ	ÄÚÃÉ¹ÅÔ¶ÐËÌìÈ»¼î¹É·ÝÓÐÏÞ¹«Ë¾	1997/1/23	1997/1/13	19.13	D	11.64	4	0	0	3.49	0	0	0	0	0.720966626	38	2390774	3187910	79734.6	83101.51	89874.16	0	0	0
687	ºÓ±±Ê¡	±£¶¨ÊÐ	2010	1.13895283	1541985557	848824119.5	0.105315	0.036654	0.051725	48.08	0.262203	»ªÑ¶·½ÖÛ	1	0	5	39	16	0.842105263	4	0.578947368	12	0	0	3	»¯Ñ§ÏËÎ¬ÖÆÔìÒµ	±£¶¨Ìì¶ì¹É·ÝÓÐÏÞ¹«Ë¾	1997/2/1	1997/1/15	11.96	D	10.4	1.58	0	0	-0.02	0	0	0	6120083	0.804860746	29	910313	2689044	137213.5	83101.51	89874.16	0	0	0
695	Ìì½òÊÐ	Ìì½òÊÐ	2010	1.13895283	1025051397	673443805.1	-0.020321	0.007248	0.017915	37.2955	0.676708	±õº£ÄÜÔ´	1	0	5	44	14	0.823529412	2	0.294117647	24	0	0	2	»¯Ñ§Ô­ÁÏ¼°»¯Ñ§ÖÆÆ·ÖÆÔìÒµ	Ìì½òµÆËþÍ¿ÁÏ¹É·ÝÓÐÏÞ¹«Ë¾	1992/10/20	1992/7/20	17.86	D	7.64	3	0	0	7.22	0	0	0	0	0.840362102	33	10688100	13768400	17360	83101.51	89874.16	0	0	1
698	ÁÉÄþÊ¡	ÉòÑôÊÐ	2010	1.13895283	6873430688	7484080187	0.129215	0.030669	0.071319	33.0843	0.562133	ÉòÑô»¯¹¤	1	0	5	25	17	0.739130435	1	0.173913043	5	0	0	9	»¯Ñ§Ô­ÁÏ¼°»¯Ñ§ÖÆÆ·ÖÆÔìÒµ	ÉòÑô»¯¹¤¹É·ÝÓÐÏÞ¹«Ë¾	1993/1/1	1997/1/21	12.29	D	11.51	0.31	0	0	0.47	0	0	0	0	0.729695237	51	4653540	5166242	114131.8	83101.51	89874.16	0	0	0
707	ºþ±±Ê¡	Ð¢¸ÐÊÐ	2010	1.13895283	7016111832	3767889455	0.194684	0.00792	0.033435	25.1135	0.673384	STË«»·	1	1	5	26	13	0.866666667	7	0.866666667	2	0	0	17	»¯Ñ§Ô­ÁÏ¼°»¯Ñ§ÖÆÆ·ÖÆÔìÒµ	ºþ±±Ë«»·¼îÒµ¹É·ÝÓÐÏÞ¹«Ë¾	1993/12/27	1997/4/3	51.59	C	10.9	12.32	12	14	2.37	5	0	5	0	0.453694605	42	342039	1335774	37002.4	83101.51	89874.16	0	0	0
708	ºþ±±Ê¡	»ÆÊ¯ÊÐ	2010	1.13895283	4537054474	7893023475	0.102368	0.123843	0.221303	29.9549	0.44039	´óÒ±ÌØ¸Ö	1	0	5	31	17	0.944444444	3	0.333333333	6	0	0	17	ºÚÉ«½ðÊôÒ±Á¶¼°Ñ¹ÑÓ¼Ó¹¤Òµ	´óÒ±ÌØÊâ¸Ö¹É·ÝÓÐÏÞ¹«Ë¾	1993/5/18	1997/3/14	19.84	D	16.29	1.25	0	0	2.3	0	0	0	2046566	0.631864715	47	340018	1024906	37002.4	83101.51	89874.16	0	0	1
709	ºÓ±±Ê¡	ÌÆÉ½ÊÐ	2010	1.13895283	1.05E+11	1.17E+11	0.071413	0.014144	0.047936	26.9517	0.704805	ºÓ¸Ö¹É·Ý	1	0	5	31	19	1	6	0.736842105	8	1.07E+09	0	3	ºÚÉ«½ðÊôÒ±Á¶¼°Ñ¹ÑÓ¼Ó¹¤Òµ	ÌÆÉ½¸ÖÌú¹É·ÝÓÐÏÞ¹«Ë¾	1994/6/29	1997/3/27	54.28	C	11.09	9.2	7	25	1.99	2	0	2	57725016.66	0.803010351	75	1958419	3324335	137213.5	83101.51	89874.16	0	0	0
728	±±¾©ÊÐ	±±¾©ÊÐ	2010	1.13895283	24900708801	1869143337		0.037185	0.061748	23.5476	0.39841	¹úÔªÖ¤È¯	1	0	1	67	25	0.892857143	9	0.607142857	0	0	0	1	»¯Ñ§Ô­ÁÏ¼°»¯Ñ§ÖÆÆ·ÖÆÔìÒµ	±±¾©»¯¶þ¹É·ÝÓÐÏÞ¹«Ë¾	1997/6/6	1997/5/22	68.08	B	13.57	15	11	6	22.51	0	0	0	0	0.78391181	50	23539300	27173200	3104.7	83101.51	89874.16	0	0	0
729	±±¾©ÊÐ	±±¾©ÊÐ	2010	1.13895283	14670703862	10298391447	0.413333	0.059183	0.094177	56.4764	0.351839	Ñà¾©Æ¡¾Æ	1	0	5	15	24	0.857142857	5	0.357142857	0	0	0	1	ÒûÁÏÖÆÔìÒµ	±±¾©Ñà¾©Æ¡¾Æ¹É·ÝÓÐÏÞ¹«Ë¾	1997/7/8	1997/6/25	68.83	B	14.71	5.69	16	16	16.43	0	0	0	0	0.78391181	50	23539300	27173200	3104.7	83101.51	89874.16	0	0	0
731	ËÄ´¨Ê¡	ËìÄþÊÐ	2010	1.13895283	3647581020	3365557187	0.073818	0.024771	0.053823	14.4152	0.48036	ËÄ´¨ÃÀ·á	1	0	5	26	24	0.923076923	4	0.384615385	16	0	0	21	»¯Ñ§Ô­ÁÏ¼°»¯Ñ§ÖÆÆ·ÖÆÔìÒµ	ËÄ´¨ÃÀ·á»¯¹¤¹É·ÝÓÐÏÞ¹«Ë¾	1994/3/3	1997/5/30	17.7	D	11.55	2.49	0	0	3.66	0	0	0	0	0.610298861	26	177685	888467	55117.2	83101.51	89874.16	0	1	0
732	¸£½¨Ê¡	ÈýÃ÷ÊÐ	2010	1.13895283	5181027574	2712251230	0.324505	0.067403	0.201986	79.5732	0.671337	Ì©ºÌ¼¯ÍÅ	0	0	3	70	9	0.692307692	0	0.307692308	0	0	0	7	»¯Ñ§Ô­ÁÏ¼°»¯Ñ§ÖÆÆ·ÖÆÔìÒµ	¸£½¨Ê¡ÈýÅ©»¯Ñ§¹É·ÝÓÐÏÞ¹«Ë¾	1992/12/29	1997/6/18	51.57	C	16.14	10.39	7	4	14.04	0	0	0	667312.2	0.561435728	37	496415	970095	35400.9	83101.51	89874.16	0	0	0
739	É½¶«Ê¡	ÇàµºÊÐ	2010	1.13895283	1844573651	1520985252	0.210298	0.010849	0.030103	20.745	0.561648	ÆÕÂåÒ©Òµ	0	0	5	27	15	0.9375	0	0.125	0	0	0	6	Ò½Ò©ÖÆÔìÒµ	Çàµº¶«·½Ã³Ò×´óÏÃ¹É·ÝÓÐÏÞ¹«Ë¾	1997/5/6	1997/4/22	20.14	D	9.67	0.6	0	0	9.87	0	0	0	4731993.57	0.807153776	32	4526138	5323888	136627.7	83101.51	89874.16	0	0	0
755	É½Î÷Ê¡	Ì«Ô­ÊÐ	2010	1.13895283	6307433336	2784526358	0.140561	0.005105	0.015285	27.7908	0.63691	É½Î÷Â·ÇÅ	1	0	2	54	24	0.96	13	0.96	12	0	0	13	»¯Ñ§Ô­ÁÏ¼°»¯Ñ§ÖÆÆ·ÖÆÔìÒµ	É½Î÷ÈýÎ¬¼¯ÍÅ¹É·ÝÓÐÏÞ¹«Ë¾	1996/2/6	1997/6/17	14.76	D	9.66	2.89	0	0	2.21	0	0	0	1222582.84	0.754239939	57	1384809	1896358	159366.6	83101.51	89874.16	0	0	1
756	É½¶«Ê¡	×Í²©ÊÐ	2010	1.13895283	2739564533	2614233635	0.183818	0.037512	0.058011	36.3147	0.374158	ÐÂ»ªÖÆÒ©	1	0	5	27	19	0.904761905	2	0.19047619	14	0	0	31	Ò½Ò©ÖÆÔìÒµ	É½¶«ÐÂ»ªÖÆÒ©¹É·ÝÓÐÏÞ¹«Ë¾	1993/9/30	1997/7/24	19.48	D	11.43	1.47	0	0	6.58	0	0	0	0	0.829616556	53	1623955	2018701	136627.7	83101.51	89874.16	0	0	0
761	ÁÉÄþÊ¡	±¾ÏªÊÐ	2010	1.13895283	35871741948	45687750465	0.107922	0.025795	0.061649	82.0674	0.58058	±¾¸Ö°å²Ä	1	0	5	31	13	0.866666667	3	0.4	22	0	0	9	ºÚÉ«½ðÊôÒ±Á¶¼°Ñ¹ÑÓ¼Ó¹¤Òµ	±¾¸Ö°å²Ä¹É·ÝÓÐÏÞ¹«Ë¾	1997/6/27	1997/11/3	13.78	D	10.88	1.45	0	0	1.45	1	0	1	20261750	0.623015581	21	745960	1164764	114131.8	83101.51	89874.16	0	0	0
766	¼ªÁÖÊ¡	Í¨»¯ÊÐ	2010	1.13895283	902596710.3	169587054	0.611715	0.013315	0.020169	23.4237	0.339804	Í¨»¯½ðÂí	1	0	5	27	9	0.75	2	0.166666667	0	0	0	10	Ò½Ò©ÖÆÔìÒµ	Í¨»¯½ðÂíÒ©Òµ¹É·ÝÓÐÏÞ¹«Ë¾	1993/2/26	1997/4/18	5.22	D	8.39	0.03	0	0	-3.2	0	0	0	0	0.61388601	20	340235	1199057	40529.8	83101.51	89874.16	0	0	0
780	ÄÚÃÉ¹Å	³à·åÊÐ	2010	1.13895283	5190283156	3226243812	0.375922	0.124801	0.176867	61.4161	0.294376	Æ½×¯ÄÜÔ´	1	0	5	6	15	1	5	0.933333333	7	0	0	12	Ê³Æ·¼Ó¹¤Òµ	ÄÚÃÉ¹ÅÐË·¢¹É·ÝÓÐÏÞ¹«Ë¾	1993/6/22	1997/5/19	21.16	D	17.94	0.49	0	0	2.73	0	0	0	7.00E+05	0.676494098	46	563258	2197851	79734.6	83101.51	89874.16	0	0	0
782	¹ã¶«Ê¡	½­ÃÅÊÐ	2010	1.13895283	2424538528	3890121465	0.089733	0.040849	0.106171	20.2263	0.602127	ÃÀ´ï¹É·Ý	0	0	5	28	18	1	1	0.111111111	0	0	0	8	»¯Ñ§ÏËÎ¬ÖÆÔìÒµ	¹ã¶«ÐÂ»áÃÀ´ï½õÂÚ¹É·ÝÓÐÏÞ¹«Ë¾	1992/11/8	1997/6/3	13.47	D	11.39	1.32	0	0	0.76	0	0	0	0	0.787938001	28	1042878	1329847	88401.1	83101.51	89874.16	0	0	0
786	±±¾©ÊÐ	±±¾©ÊÐ	2010	1.13895283	7357081850	4369076809	0.270592	0.083046	0.160882	52.3985	0.562323	±±ÐÂ½¨²Ä	1	0	5	30	13	0.8125	1	0.0625	18	0	0	1	·Ç½ðÊô¿óÎïÖÆÆ·Òµ	±±ÐÂ¼¯ÍÅ½¨²Ä¹É·ÝÓÐÏÞ¹«Ë¾	1997/5/30	1997/5/20	54.36	C	16.37	9.81	10	17	1.18	5	0	5	1713403.03	0.78391181	50	23539300	27173200	3104.7	83101.51	89874.16	0	0	0
788	ÖØÇìÊÐ	ÖØÇìÊÐ	2010	1.13895283	1979145195	1299099874	0.24178	0.135934	0.332956	34.3791	0.570731	±±´óÒ½Ò©	0	0	5	27	15	0.833333333	3	0.388888889	126	0	0	20	Ò½Ò©ÖÆÔìÒµ	Î÷ÄÏºÏ³ÉÖÆÒ©¹É·ÝÓÐÏÞ¹«Ë¾	1993/5/18	1997/5/27	20.13	D	16.29	2.01	0	0	1.83	0	0	0	0	0.753017429	40	9520700	17090400	35924.3	83101.51	89874.16	0	0	0
789	½­Î÷Ê¡	ÉÏÈÄÊÐ	2010	1.13895283	6586709970	3847117456	0.20483	0.044092	0.12582	45.4977	0.645621	ÍòÄêÇà	1	0	5	30	15	0.9375	2	0.5	4	0	0	15	·Ç½ðÊô¿óÎïÖÆÆ·Òµ	½­Î÷ÍòÄêÇàË®Äà¹É·ÝÓÐÏÞ¹«Ë¾	1997/9/5	1997/8/20	17.58	D	12.55	0.46	0	0	4.57	0	0	0	6246302	0.820995378	62	725628	1916792	49075.9	83101.51	89874.16	0	0	0
790	ËÄ´¨Ê¡	³É¶¼ÊÐ	2010	1.13895283	769461513.6	489033441.3	0.319354	0.015658	0.027139	25.42	0.401104	Ì©ºÏ½¡¿µ	0	0	5	27	11	0.647058824	1	0.117647059	4	0	0	21	Ò½Ò©ÖÆÔìÒµ	³É¶¼»ªÉñ¸ß¿Æ¼¼¹É·ÝÓÐÏÞ¹«Ë¾	1988/3/3	1992/9/1	19.33	D	9.7	1.08	0	0	8.55	0	0	0	0	0.747162869	35	5269400	7773800	55117.2	83101.51	89874.16	0	0	0
791	¸ÊËàÊ¡	À¼ÖÝÊÐ	2010	1.13895283	717590379.3	289359006	0.158932	0.007258	0.023753	39.5037	0.514789	¸ÊËàµçÍ¶	1	0	5	44	15	0.882352941	3	0.294117647	69	0	0	26	»¯Ñ§Ô­ÁÏ¼°»¯Ñ§ÖÆÆ·ÖÆÔìÒµ	Î÷±±ÓÀÐÂ»¯¹¤¹É·ÝÓÐÏÞ¹«Ë¾	1997/9/12	1997/8/29	17.52	D	8.67	4	0	0	4.85	0	0	0	0	0.65281285	40	727579	1469264	21172.6	83101.51	89874.16	0	0	0
795	É½Î÷Ê¡	Ì«Ô­ÊÐ	2010	1.13895283	1427978301	740955417.1	0.150325	0.007321	0.041099	26.0242	0.820811	Ó¢Âå»ª	0	0	5	30	16	0.888888889	5	0.388888889	6	0	0	13	·Ç½ðÊô¿óÎïÖÆÆ·Òµ	Ì«Ô­Ë«Ëþ¸ÕÓñ¹É·ÝÓÐÏÞ¹«Ë¾	1997/8/4	1997/7/18	9.01	D	8.12	0.83	0	0	0.06	0	0	0	507441.8	0.754239939	57	1384809	1896358	159366.6	83101.51	89874.16	0	0	0
799	ºþÄÏÊ¡	ÏæÎ÷ÊÐ	2010	1.13895283	1290349827	560487308.5	0.739124	0.061047	0.10504	32.1549	0.414055	¾Æ¹í¾Æ	0	0	5	15	24	0.96	6	0.56	0	0	0	18	ÒûÁÏÖÆÔìÒµ	ºþÄÏ¾Æ¹í¾Æ¹É·ÝÓÐÏÞ¹«Ë¾	1997/7/14	1997/6/24	18.49	D	12.29	3	0	0	3.2	0	0	0	329321.6		46			53074.6	83101.51	89874.16	0	0	0
807	ÔÆÄÏÊ¡	À¥Ã÷ÊÐ	2010	1.13895283	11889385045	7325787820	0.075113	0.004112	0.00773	49.1283	0.616878	ÔÆÂÁ¹É·Ý	1	0	5	32	27	0.964285714	4	0.5	23	0	0	23	ÓÐÉ«½ðÊôÒ±Á¶¼°Ñ¹ÑÓ¼Ó¹¤Òµ	ÔÆÄÏÂÁÒµ¹É·ÝÓÐÏÞ¹«Ë¾	1998/3/20	1998/2/25	67.14	B	9.81	12.56	15	23	6.77	2	0	2	5656218.35	0.809761572	60	2538316	3463080	28180	83101.51	89874.16	0	0	0
818	ÁÉÄþÊ¡	ºùÂ«µºÊÐ	2010	1.13895283	2711481871	1804833270	-0.04971	0.427801	0.625471	55.9197	0.316034	º½½õ¿Æ¼¼	1	0	5	26	19	0.95	10	0.95	8	0	0	9	»¯Ñ§Ô­ÁÏ¼°»¯Ñ§ÖÆÆ·ÖÆÔìÒµ	½õ»¯»¯¹¤¼¯ÍÅÂÈ¼î¹É·ÝÓÐÏÞ¹«Ë¾	1997/9/16	1997/9/3	5.69	D	4.88	0.72	0	0	0.09	0	0	0	7100000	0.72058817	32	559423	1094920	114131.8	83101.51	89874.16	0	0	0
822	É½¶«Ê¡	Î«·»ÊÐ	2010	1.13895283	7111742026	6923233193	0.13985	0.008432	0.013032	40.3365	0.496765	É½¶«º£»¯	1	0	5	26	16	0.888888889	7	0.5	8	0	0	31	»¯Ñ§Ô­ÁÏ¼°»¯Ñ§ÖÆÆ·ÖÆÔìÒµ	É½¶«º£»¯¹É·ÝÓÐÏÞ¹«Ë¾	1998/6/4	1998/5/18	17.16	D	9.18	2.98	0	0	5	0	0	0	0	0.724690002	62	2024316	2910354	136627.7	83101.51	89874.16	0	0	0
826	ºþ±±Ê¡	ÒË²ýÊÐ	2010	1.13895283	2974357180	972011806.7	0.353285	0.072539	0.162414	44.9034	0.533689	ÆôµÏ»·¾³	0	0	2	77	12	0.857142857	1	0.071428571	216	0	0	17	»¯Ñ§Ô­ÁÏ¼°»¯Ñ§ÖÆÆ·ÖÆÔìÒµ	¹úÍ¶Ô­ÒËÁ×»¯¹É·ÝÓÐÏÞ¹«Ë¾	1993/10/11	1998/1/15	21.12	D	16.24	0.13	0	0	4.75	0	0	0	0	0.734430433	35	702425	1952304	37002.4	83101.51	89874.16	0	0	0
830	É½¶«Ê¡	ÁÄ³ÇÊÐ	2010	1.13895283	11282465301	7685764467	0.110092	0.018776	0.081922	42.526	0.770432	Â³Î÷»¯¹¤	1	0	5	26	17	1	0	0	19	0	0	31	»¯Ñ§Ô­ÁÏ¼°»¯Ñ§ÖÆÆ·ÖÆÔìÒµ	É½¶«Â³Î÷»¯¹¤¹É·ÝÓÐÏÞ¹«Ë¾	1998/6/11	1998/5/25	16.62	D	10.96	0.66	0	0	5	1	0	1	5983408.18	0.808957662	43	705022	1445957	136627.7	83101.51	89874.16	0	0	0
833	¹ãÎ÷	¹ó¸ÛÊÐ	2010	1.13895283	1388827428	1349749386	0.188577	0.065976	0.110947	25.6022	0.405331	ÔÁ¹ð¹É·Ý	0	0	5	22	12	0.923076923	1	0.153846154	13	0	0	19	Ê³Æ·¼Ó¹¤Òµ	¹ãÎ÷¹óÌÇ(¼¯ÍÅ)¹É·ÝÓÐÏÞ¹«Ë¾	1993/8/18	1998/8/14	19.94	D	13.05	3.05	0	0	3.84	0	0	0	4325000	0.578514375	29	214402	907989	42023.2	83101.51	89874.16	0	0	0
848	ºÓ±±Ê¡	³ÐµÂÊÐ	2010	1.13895283	1369942850	1816438510	0.342219	0.130552	0.239081	42.5523	0.442136	³ÐµÂÂ¶Â¶	0	0	5	15	17	0.944444444	2	0.277777778	2	0	0	3	ÒûÁÏÖÆÔìÒµ	ºÓ±±³ÐµÂÂ¶Â¶¹É·ÝÓÐÏÞ¹«Ë¾	1997/10/17	1997/9/24	28.83	D	16.41	3	0	0	9.42	0	0	0	0	0.700332741	38	548354	1559205	137213.5	83101.51	89874.16	0	0	0
869	É½¶«Ê¡	ÑÌÌ¨ÊÐ	2010	1.13895283	5983377253	4982943397	0.747557	0.24304	0.373523	50.4	0.332125	ÕÅÔ£A	0	0	5	15	20	0.952380952	1	0.095238095	2	0	0	31	ÒûÁÏÖÆÔìÒµ	ÑÌÌ¨ÕÅÔ£ÆÏÌÑÄð¾Æ¹É·ÝÓÐÏÞ¹«Ë¾	1997/9/18	2000/10/16	64.67	B	19.6	10	15	11	9.07	0	0	0	0	0.812566695	30	2377958	3238648	136627.7	83101.51	89874.16	0	0	0
878	ÔÆÄÏÊ¡	À¥Ã÷ÊÐ	2010	1.13895283	32226121826	31712717589	0.078409	0.017943	0.103534	54.2974	0.836132	ÔÆÄÏÍ­Òµ	1	0	5	32	25	0.892857143	10	0.75	8	0	0	23	ÓÐÉ«½ðÊôÒ±Á¶¼°Ñ¹ÑÓ¼Ó¹¤Òµ	ÔÆÄÏÍ­Òµ¹É·ÝÓÐÏÞ¹«Ë¾	1998/5/15	1998/4/20	51.96	C	11.7	12.54	8	17	2.72	0	0	0	9775513.49	0.809761572	60	2538316	3463080	28180	83101.51	89874.16	0	0	0
885	ºÓÄÏÊ¡	ÂåÑôÊÐ	2010	1.13895283	4389876120	2783136485	0.226211	0.041229	0.105455	66.2985	0.629553	³Ç·¢»·¾³	1	0	2	54	15	0.882352941	6	0.588235294	2	0	0	16	Ê³Æ·¼Ó¹¤Òµ	ÂåÑô´º¶¼Ê³Æ·¹É·ÝÓÐÏÞ¹«Ë¾	1998/12/31	1998/12/2	17.15	D	11.41	0.74	0	0	5	0	0	0	3855578.97	0.621398926	43	1420232	2307993	84769.6	83101.51	89874.16	0	0	0
898	ÁÉÄþÊ¡	°°É½ÊÐ	2010	1.13895283	1.05E+11	9.24E+10	0.105343	0.018551	0.037712	67.2934	0.473476	°°¸Ö¹É·Ý	1	0	5	31	13	0.928571429	5	0.428571429	8	0	0	9	ºÚÉ«½ðÊôÒ±Á¶¼°Ñ¹ÑÓ¼Ó¹¤Òµ	°°¸ÖÐÂÔþ¸Ö¹É·ÝÓÐÏÞ¹«Ë¾	1997/5/8	1997/11/17	53.25	C	11.97	13.1	11	14	3.18	12	1	11	9.00E+07	0.618813975	20	1800334	2019010	114131.8	83101.51	89874.16	0	0	0
911	¹ãÎ÷	ÄÏÄþÊÐ	2010	1.13895283	4312765755	3875019021	0.180737	0.039765	0.128611	47.7145	0.627183	*STÄÏÌÇ	1	1	5	13	24	0.888888889	6	0.666666667	21	0	0	19	Ê³Æ·¼Ó¹¤Òµ	ÄÏÄþÌÇÒµ¹É·ÝÓÐÏÞ¹«Ë¾	1999/5/14	1999/3/29	18.58	D	13.03	2.18	0	0	3.37	0	0	0	4494676.17	0.557880553	35	1560958	2612785	42023.2	83101.51	89874.16	0	0	0
912	ËÄ´¨Ê¡	ãòÖÝÊÐ	2010	1.13895283	7278526189	3504905809	0.113368	-0.032945	-0.074259	59.3333	0.559836	ãòÌì»¯	1	0	5	26	12	1	0	0.666666667	15	0	0	21	»¯Ñ§Ô­ÁÏ¼°»¯Ñ§ÖÆÆ·ÖÆÔìÒµ	ËÄ´¨ãòÌì»¯¹É·ÝÓÐÏÞ¹«Ë¾	1999/4/29	1999/4/5	8.28	D	5.96	3.63	0	0	-1.31	0	0	0	0	0.336125118	41	475888	1265380	55117.2	83101.51	89874.16	0	0	0
919	½­ËÕÊ¡	ÄÏ¾©ÊÐ	2010	1.13895283	2743772318	2161139288	0.264341	0.084811	0.098079	45.227	0.19844	½ðÁêÒ©Òµ	1	0	5	27	16	0.727272727	2	0.181818182	4	0	0	5	Ò½Ò©ÖÆÔìÒµ	½ðÁêÒ©Òµ¹É·ÝÓÐÏÞ¹«Ë¾	1998/9/8	1999/8/27	23.66	D	15.25	3	0	0	5.41	0	0	0	0	0.725064968	36	5188008	5421812	198790.7	83101.51	89874.16	0	0	0
929	¸ÊËàÊ¡	À¼ÖÝÊÐ	2010	1.13895283	1394724141	770899194.7	0.374519	0.094417	0.185016	21.2888	0.331106	À¼ÖÝ»ÆºÓ	0	0	5	15	16	0.8	11	0.75	2	0	0	26	ÒûÁÏÖÆÔìÒµ	À¼ÖÝ»ÆºÓÆóÒµ¹É·ÝÓÐÏÞ¹«Ë¾	1993/12/24	1999/5/13	23.02	D	16.71	0.7	0	0	5.61	0	0	0	147075.61	0.65281285	40	727579	1469264	21172.6	83101.51	89874.16	0	0	0
935	ËÄ´¨Ê¡	ÃàÑôÊÐ	2010	1.13895283	1320766767	636076980.9	0.215308	0.0354	0.073945	56.8111	0.604	ËÄ´¨Ë«Âí	0	0	5	30	11	0.785714286	2	0.428571429	22	0	0	21	·Ç½ðÊô¿óÎïÖÆÆ·Òµ	ËÄ´¨Ë«ÂíË®Äà¹É·ÝÓÐÏÞ¹«Ë¾	1998/10/20	1999/7/12	16.26	D	10.53	2.54	0	0	3.19	0	0	0	1352577.9	0.540358866	31	452057	3453220	55117.2	83101.51	89874.16	0	0	0
936	½­ËÕÊ¡	ÎÞÎýÊÐ	2010	1.13895283	3540263621	3245861289	0.114338	0.0575	0.097598	41.0142	0.443831	»ªÎ÷¹É·Ý	0	0	5	28	12	0.857142857	0	0	0	0	0	5	»¯Ñ§ÏËÎ¬ÖÆÔìÒµ	½­ËÕ»ªÎ÷´å¹É·ÝÓÐÏÞ¹«Ë¾	1999/5/24	1999/7/13	17.12	D	12.51	0.67	0	0	3.94	0	0	0	0	0.786858466	42	5118900	4886822	198790.7	83101.51	89874.16	0	0	0
949	ºÓÄÏÊ¡	ÐÂÏçÊÐ	2010	1.13895283	4463743752	3560292725	0.126786	0.032809	0.078155	42.252	0.580213	ÐÂÏç»¯ÏË	1	0	5	28	14	0.933333333	2	0.266666667	21	0	0	16	»¯Ñ§ÏËÎ¬ÖÆÔìÒµ	ÐÂÏç»¯ÏË¹É·ÝÓÐÏÞ¹«Ë¾	1993/3/11	1999/8/18	15.8	D	11.46	0.8	0	0	3.54	0	0	0	4762430	0.791974901	35	704565	1581959	84769.6	83101.51	89874.16	0	0	0
950	ÖØÇìÊÐ	ÖØÇìÊÐ	2010	1.13895283	4106951009	2078260063	0.149632	0.031808	0.055993	52.0515	0.419287	ÖØÒ©¿Ø¹É	1	0	6	51	21	0.954545455	3	0.272727273	60	0	0	20	»¯Ñ§Ô­ÁÏ¼°»¯Ñ§ÖÆÆ·ÖÆÔìÒµ	ÖØÇìÃñ·áÅ©»¯¹É·ÝÓÐÏÞ¹«Ë¾	1999/5/28	1999/8/11	17.2	D	12.43	2.16	0	0	2.61	0	0	0	567574.8	0.753017429	40	9520700	17090400	35924.3	83101.51	89874.16	0	0	0
952	ºþ±±Ê¡	»Æ¸ÔÊÐ	2010	1.13895283	1384415870	483316187.7	0.195963	0.006822	0.017334	15.1147	0.393713	¹ã¼ÃÒ©Òµ	1	0	5	27	14	0.875	3	0.9375	2	0	0	17	Ò½Ò©ÖÆÔìÒµ	ºþ±±¹ã¼ÃÒ©Òµ¹É·ÝÓÐÏÞ¹«Ë¾	1993/5/28	1999/8/20	56.49	C	10.99	8.5	18	9	10	0	0	0	0	0.686388269	48	389782	1830811	37002.4	83101.51	89874.16	0	0	0
953	¹ãÎ÷	ºÓ³ØÊÐ	2010	1.13895283	1118289524	597022223.6	0.0156	0.004883	0.037468	49.1375	0.869686	*STºÓ»¯	1	1	5	26	13	0.928571429	1	0.285714286	4	0	0	19	»¯Ñ§Ô­ÁÏ¼°»¯Ñ§ÖÆÆ·ÖÆÔìÒµ	¹ãÎ÷ºÓ³Ø»¯¹¤¹É·ÝÓÐÏÞ¹«Ë¾	1993/7/3	1999/9/3	7.69	D	7.28	0.41	0	0	0	0	0	0	0	0.805002613	76	229526	1209686	42023.2	83101.51	89874.16	0	0	0
963	Õã½­Ê¡	º¼ÖÝÊÐ	2010	1.13895283	4255623931	8971836509	0.18762	0.093021	0.273883	35.5037	0.683754	»ª¶«Ò½Ò©	0	0	6	52	12	0.6	1	0.1	9	0	0	6	Ò½Ò©ÖÆÔìÒµ	»ª¶«Ò½Ò©¹É·ÝÓÐÏÞ¹«Ë¾	1993/3/31	1999/12/22	23.74	D	15.48	0.86	0	0	7.4	0	0	0	0	0.756671884	68	6713413	6165836	96046.8	83101.51	89874.16	0	0	0
968	É½Î÷Ê¡	Ì«Ô­ÊÐ	2010	1.13895283	6671687412	3523437710	0.290349	0.047409	0.08014	49.448	0.439849	À¶Ñæ¿Ø¹É	1	0	5	7	18	1	1	0.555555556	45	0	0	13	ÃºÌ¿²ÉÑ¡Òµ	É½Î÷ÉñÖÝÃºµç½¹»¯¹É·ÝÓÐÏÞ¹«Ë¾	1998/12/22	2000/5/10	62.76	B	14.45	6.31	13	24	5	0	0	0	6908219.52	0.754239939	57	1384809	1896358	159366.6	83101.51	89874.16	0	0	0
983	É½Î÷Ê¡	Ì«Ô­ÊÐ	2010	1.13895283	28952753128	16942353236	0.434081	0.096489	0.209132	54.3988	0.513272	Î÷É½Ãºµç	1	0	5	6	26	1	10	0.576923077	0	0	0	13	ÃºÌ¿²ÉÑ¡Òµ	É½Î÷Î÷É½Ãºµç¹É·ÝÓÐÏÞ¹«Ë¾	1999/4/26	2000/7/6	60.57	B	18.88	13.69	9	14	5	0	0	0	995035	0.754239939	57	1384809	1896358	159366.6	83101.51	89874.16	0	0	0
985	ºÚÁú½­Ê¡	´óÇìÊÐ	2010	1.13895283	520261183.9	1036403044	0.120545	0.050629	0.055426	39.3399	0.08654	´óÇì»ª¿Æ	1	0	5	26	16	0.888888889	3	0.388888889	4	0	0	11	»¯Ñ§Ô­ÁÏ¼°»¯Ñ§ÖÆÆ·ÖÆÔìÒµ	´óÇì»ª¿Æ(¼¯ÍÅ)¹É·ÝÓÐÏÞ¹«Ë¾	1998/12/8	2000/7/7	14.17	D	11.5	0.18	0	0	2.49	1	1	0	0	0.474810443	27	958964	1311640	43459.3	83101.51	89874.16	0	0	0
989	ºþÄÏÊ¡	³¤É³ÊÐ	2010	1.13895283	1738510956	1122389753	0.57473	0.093751	0.118008	40.3524	0.206414	¾ÅÖ¥ÌÃ	0	0	5	27	13	1	0	0	0	0	0	18	Ò½Ò©ÖÆÔìÒµ	ºþÄÏ¾ÅÖ¥ÌÃ¹É·ÝÓÐÏÞ¹«Ë¾	1999/5/12	2000/6/9	22.92	D	16.71	0.91	0	0	5.3	0	0	0	0	0.721949947	55	3142836	4033349	53074.6	83101.51	89874.16	0	0	0
999	¹ã¶«Ê¡	ÉîÛÚÊÐ	2010	1.13895283	6091160401	4365153316	0.613707	0.141041	0.193686	63.5917	0.267173	»ªÈóÈý¾Å	1	0	5	27	21	0.875	0	0.083333333	0	81100000	0	8	Ò½Ò©ÖÆÔìÒµ	Èý¾ÅÒ½Ò©¹É·ÝÓÐÏÞ¹«Ë¾	1999/4/21	1999/11/11	74.2	B	20.47	9	18	13	13.73	0	0	0	0	0.741966033	61	11068166	12652699	88401.1	83101.51	89874.16	0	0	0
2001	Õã½­Ê¡	ÉÜÐËÊÐ	2010	1.13895283	6153175155	3445263621	0.518401	0.188229	0.227479	56.3566	0.212707	ÐÂºÍ³É	0	0	5	27	14	0.875	0	0.0625	4	100931300	2.93	6	»¯Ñ§Ô­ÁÏ¼°»¯Ñ§ÖÆÆ·ÖÆÔìÒµ	Õã½­ÐÂºÍ³É¹É·ÝÓÐÏÞ¹«Ë¾	1999/4/5	2004/6/2	58.93	C	20.23	8.04	17	9	4.66	0	0	0	0	0.693146325	41	1932305	2219473	96046.8	83101.51	89874.16	0	0	0
2004	ÖØÇìÊÐ	ÖØÇìÊÐ	2010	1.13895283	1358350443	541224471.9	0.673182	0.099518	0.135359	17.1657	0.237477	»ª°î½¡¿µ	0	0	5	26	14	0.777777778	1	0.166666667	8	53717434.67	9.93	20	Ò½Ò©ÖÆÔìÒµ	ÖØÇì»ª°îÖÆÒ©¹É·ÝÓÐÏÞ¹«Ë¾	2001/9/19	2004/6/7	23.08	D	17.45	1.65	0	0	3.98	0	0	0	0	0.753017429	40	9520700	17090400	35924.3	83101.51	89874.16	0	0	0
2010	Õã½­Ê¡	º¼ÖÝÊÐ	2010	1.13895283	1935363121	2281231593	0.21312	0.090881	0.108758	21.8575	0.225052	´«»¯ÖÇÁª	0	0	2	72	14	0.875	3	0.25	23	55890400	2.45	6	»¯Ñ§Ô­ÁÏ¼°»¯Ñ§ÖÆÆ·ÖÆÔìÒµ	Õã½­´«»¯¹É·ÝÓÐÏÞ¹«Ë¾	2001/7/6	2004/6/15	22.59	D	15.14	4	0	0	3.45	0	0	0	0	0.756671884	68	6713413	6165836	96046.8	83101.51	89874.16	0	0	0
2018	°²»ÕÊ¡	Âí°°É½ÊÐ	2010	1.13895283	1468398967	859753171.1	0.033821	-0.087786	-0.214699	8.6308	0.569115	*ST»ªÐÅ	0	1	6	51	12	0.923076923	2	0.307692308	10	28573200	3.32	14	»¯Ñ§Ô­ÁÏ¼°»¯Ñ§ÖÆÆ·ÖÆÔìÒµ	°²»Õ»ªÐÇ»¯¹¤¹É·ÝÓÐÏÞ¹«Ë¾	1998/2/13	2004/6/25	1.54	D	1.74	1.82	0	0	-2.02	1	1	0	0	0.67258123	39	698801	865282	51700.1	83101.51	89874.16	0	0	0
2019	Õã½­Ê¡	º¼ÖÝÊÐ	2010	1.13895283	1201428591	379884873.8	0.261396	-0.167725	-0.284003	23.9753	0.41433	ÒÚ·«Ò½Ò©	0	0	5	27	9	0.642857143	2	0.357142857	51	27931600	7.35	6	»¯Ñ§Ô­ÁÏ¼°»¯Ñ§ÖÆÆ·ÖÆÔìÒµ	Õã½­öÎ¸»Éú»¯¹É·ÝÓÐÏÞ¹«Ë¾	2000/11/10	2004/6/28	0.59	D	-0.36	1.6	0	0	-0.65	0	0	0	0	0.756671884	68	6713413	6165836	96046.8	83101.51	89874.16	0	0	0
2020	Õã½­Ê¡	ÉÜÐËÊÐ	2010	1.13895283	949146464.2	631018882.5	0.298901	0.013655	0.040816	29.7314	0.662722	¾©ÐÂÒ©Òµ	0	0	5	27	9	0.692307692	3	0.384615385	8	14919200	2.36	6	Ò½Ò©ÖÆÔìÒµ	Õã½­¾©ÐÂÒ©Òµ¹É·ÝÓÐÏÞ¹«Ë¾	2001/10/25	2004/6/29	14.42	D	10.04	0.63	0	0	3.75	0	0	0	3028294.01	0.693146325	41	1932305	2219473	96046.8	83101.51	89874.16	0	0	0
2037	¹óÖÝÊ¡	¹óÑôÊÐ	2010	1.13895283	1850675669	1560211923	0.307686	0.085728	0.172816	35.7815	0.572696	¾ÃÁª·¢Õ¹	1	0	5	26	20	0.909090909	5	0.5	6	0	0	22	»¯Ñ§Ô­ÁÏ¼°»¯Ñ§ÖÆÆ·ÖÆÔìÒµ	¹óÖÝ¾ÃÁªÃñ±¬Æ÷²Ä·¢Õ¹¹É·ÝÓÐÏÞ¹«Ë¾	2002/7/18	2004/8/24	20.85	D	15.9	0.62	0	0	4.33	0	0	0	0	0.795159011	88	1363034	2043801	44882.5	83101.51	89874.16	0	0	0
2054	¹ã¶«Ê¡	·ðÉ½ÊÐ	2010	1.13895283	1848037325	1099888046	0.326233	0.204622	0.294043	22.7826	0.282879	µÂÃÀ»¯¹¤	0	0	5	26	15	0.882352941	1	0.117647059	83	21174300	4.42	8	»¯Ñ§Ô­ÁÏ¼°»¯Ñ§ÖÆÆ·ÖÆÔìÒµ	¹ã¶«µÂÃÀ¾«Ï¸»¯¹¤¹É·ÝÓÐÏÞ¹«Ë¾	2002/6/21	2006/7/7	23.43	D	18.22	4	0	0	1.21	0	0	0	0	0.705801279	39	3060545	3633477	88401.1	83101.51	89874.16	0	0	0
2061	Õã½­Ê¡	áéÖÝÊÐ	2010	1.13895283	1763373874	1362199412	0.128903	0.021906	0.096926	36.4338	0.64275	Õã½­½»¿Æ	1	0	3	48	24	0.923076923	15	0.769230769	23	30520000	2.24	6	»¯Ñ§Ô­ÁÏ¼°»¯Ñ§ÖÆÆ·ÖÆÔìÒµ	Õã½­½­É½»¯¹¤¹É·ÝÓÐÏÞ¹«Ë¾	1998/11/23	2006/8/2	19.33	D	11.41	4	0	0	3.92	0	0	0	1571151	0.763267418	10	469780	1070865	96046.8	83101.51	89874.16	0	0	0
2064	Õã½­Ê¡	ÎÂÖÝÊÐ	2010	1.13895283	1944599400	1627850609	0.322717	0.164459	0.192465	32.3239	0.145515	»ª·å°±ÂÚ	0	0	5	28	16	0.941176471	1	0.235294118	4	58943700	3.62	6	»¯Ñ§ÏËÎ¬ÖÆÔìÒµ	Õã½­»ª·å°±ÂÚ¹É·ÝÓÐÏÞ¹«Ë¾	1999/12/15	2006/8/7	46.74	C	10.19	13	7	14	2.55	0	0	0	1267848.7	0.619371751	59	2284927	3107766	96046.8	83101.51	89874.16	0	0	0
2068	½­Î÷Ê¡	¾°µÂÕòÊÐ	2010	1.13895283	2982347594	3022863846	0.14089	0.017932	0.083497	56.0172	0.767178	ºÚÃ¨¹É·Ý	1	0	5	26	14	0.777777778	3	0.277777778	6	0	0	15	»¯Ñ§Ô­ÁÏ¼°»¯Ñ§ÖÆÆ·ÖÆÔìÒµ	½­Î÷ºÚÃ¨Ì¿ºÚ¹É·ÝÓÐÏÞ¹«Ë¾	2001/7/12	2006/9/6	13.31	D	10.73	0.36	0	0	2.22	0	0	0	0	0.658115568	13	387567	778735	49075.9	83101.51	89874.16	0	0	0
2070	¸£½¨Ê¡	ÆÎÌïÊÐ	2010	1.13895283	2027885587	1073964386	0.247177	0.041651	0.078901	18.1527	0.471406		0	0	5	17	13	0.866666667	0	0.066666667	8	0	0	7	·ÄÖ¯Òµ	¸£½¨ÖÚºÍ¹É·ÝÓÐÏÞ¹«Ë¾	2002/2/25	2006/9/21	65.26	B	13.29	9.02	17	11	14.95	0	0	0	6531761.12	0.732276262	77	476336	793185	35400.9	83101.51	89874.16	0	0	0
2075	½­ËÕÊ¡	ËÕÖÝÊÐ	2010	1.13895283	11554945176	12537439607	0.113409	0.063545	0.179448	74.8773	0.668084	É³¸Ö¹É·Ý	0	0	5	31	12	0.923076923	0	0.076923077	4	0	0	5	ÓÐÉ«½ðÊôÒ±Á¶¼°Ñ¹ÑÓ¼Ó¹¤Òµ	¸ßÐÂÕÅÍ­¹É·ÝÓÐÏÞ¹«Ë¾	1999/9/28	2006/10/10	19.04	D	12.39	4	0	0	2.65	0	0	0	4817960	0.623952611	73	9005527	8256650	198790.7	83101.51	89874.16	0	0	0
2078	É½¶«Ê¡	¼ÃÄþÊÐ	2010	1.13895283	11595607686	8037044179	0.194206	0.064896	0.179338	67.5141	0.635957	Ì«ÑôÖ½Òµ	0	0	5	22	14	0.823529412	1	0.352941176	21	0	0	31	ÔìÖ½¼°Ö½ÖÆÆ·Òµ	É½¶«Ì«ÑôÖ½Òµ¹É·ÝÓÐÏÞ¹«Ë¾	2000/4/26	2006/11/1	19.91	D	15.29	1.54	0	0	3.08	0	0	0	8442397.95	0.835277405	47	1692540	2521964	136627.7	83101.51	89874.16	0	0	0
2080	½­ËÕÊ¡	ÄÏ¾©ÊÐ	2010	1.13895283	4526146297	2573499961	0.2905	0.068729	0.080558	54.3246	0.485304	ÖÐ²Ä¿Æ¼¼	1	0	5	30	19	0.904761905	6	0.857142857	10	133028514.8	5.21	5	»¯Ñ§ÏËÎ¬ÖÆÔìÒµ	ÖÐ²Ä¿Æ¼¼¹É·ÝÓÐÏÞ¹«Ë¾	2001/12/28	2006/11/3	61.88	B	16.46	10.24	14	17	4.18	0	0	0	0	0.725064968	36	5188008	5421812	198790.7	83101.51	89874.16	0	0	0
2092	ÐÂ½®	ÎÚÂ³Ä¾ÆëÊÐ	2010	1.13895283	9667969238	4081123546	0.230934	0.030046	0.044183	12.2278	0.314845	ÖÐÌ©»¯Ñ§	1	0	5	26	28	0.777777778	2	0.222222222	42	0	0	29	»¯Ñ§Ô­ÁÏ¼°»¯Ñ§ÖÆÆ·ÖÆÔìÒµ	ÐÂ½®ÖÐÌ©»¯Ñ§¹É·ÝÓÐÏÞ¹«Ë¾	2001/12/18	2006/11/24	66.14	B	12.37	9.56	15	24	5.21	0	0	0	0	0.599902745	41	1479938	1596108	32240.7	83101.51	89874.16	0	0	0
2096	ºþÄÏÊ¡	ÓÀÖÝÊÐ	2010	1.13895283	706504019.1	626723131.3	0.466234	0.174651	0.247286	67.9652	0.291447	ÄÏÁëÃñ±¬	1	0	5	26	22	0.916666667	6	0.375	6	0	0	18	»¯Ñ§Ô­ÁÏ¼°»¯Ñ§ÖÆÆ·ÖÆÔìÒµ	ºþÄÏÄÏÁëÃñÓÃ±¬ÆÆÆ÷²Ä¹É·ÝÓÐÏÞ¹«Ë¾	2001/8/10	2006/12/11	23.45	D	18.35	0.12	0	0	4.98	0	0	0	0	0.34547131	34	330062	1443893	53074.6	83101.51	89874.16	0	0	0
2099	Õã½­Ê¡	Ì¨ÖÝÊÐ	2010	1.13895283	1140318596	1074589260	0.26303	0.075302	0.134872	24.6729	0.440474	º£ÏèÒ©Òµ	0	0	5	27	11	0.916666667	0	0.166666667	33	41635900	4.01	6	Ò½Ò©ÖÆÔìÒµ	Õã½­º£ÏèÒ©Òµ¹É·ÝÓÐÏÞ¹«Ë¾	2004/5/13	2006/12/11	21.72	D	14.74	1.67	0	0	5.31	0	0	0	2930663.78	0.839750924	40	1648845	2227592	96046.8	83101.51	89874.16	0	0	0
2109	ÉÂÎ÷Ê¡	ÏÌÑôÊÐ	2010	1.13895283	1588122364	1028815110	0.250966	0.060273	0.088315	43.6941	0.317519	ÐË»¯¹É·Ý	1	0	5	26	20	0.909090909	4	0.363636364	30	692100	0.07	25	»¯Ñ§Ô­ÁÏ¼°»¯Ñ§ÖÆÆ·ÖÆÔìÒµ	ÉÂÎ÷ÐË»¯»¯Ñ§¹É·ÝÓÐÏÞ¹«Ë¾	1997/8/29	2007/1/11	17.12	D	13.49	0.79	0	0	2.84	0	0	0	0	0.58651093	33	434802	1514014	46420.8	83101.51	89874.16	0	0	0
2118	¼ªÁÖÊ¡	Í¨»¯ÊÐ	2010	1.13895283	2569265077	642417445.9	0.548666	0.067399	0.108793	49.0213	0.380453	×ÏöÎÒ©Òµ	0	0	5	27	12	0.75	2	0.25	0	0	0	10	Ò½Ò©ÖÆÔìÒµ	¼ªÁÖ×ÏöÎÒ©Òµ¹É·ÝÓÐÏÞ¹«Ë¾	2001/2/23	2007/2/8	17.21	D	16.79	0.1	0	0	0.32	0	0	0	0	0.61388601	20	340235	1199057	40529.8	83101.51	89874.16	0	0	0
2125	ºþÄÏÊ¡	ÏæÌ¶ÊÐ	2010	1.13895283	766882367	622027966.5	0.227744	0.060164	0.139403	58.3162	0.580354	ÏæÌ¶µç»¯	1	0	5	26	15	0.833333333	6	0.444444444	17	12940000	2.08	18	»¯Ñ§Ô­ÁÏ¼°»¯Ñ§ÖÆÆ·ÖÆÔìÒµ	ÏæÌ¶µç»¯¿Æ¼¼¹É·ÝÓÐÏÞ¹«Ë¾	2000/9/30	2007/3/19	14.82	D	11.99	0.37	0	0	2.46	0	0	0	4967500	0.691102322	63	473796	1068079	53074.6	83101.51	89874.16	0	0	0
2127	½­ËÕÊ¡	ËÕÖÝÊÐ	2010	1.13895283	2154489648	1742028566	0.199038	0.082434	0.126198	50.2906	0.430251	ÄÏ¼«µçÉÌ	0	0	2	72	15	0.882352941	0	0.058823529	8	0	0	5	·ÄÖ¯Òµ	½­ËÕÐÂÃñ·ÄÖ¯¿Æ¼¼¹É·ÝÓÐÏÞ¹«Ë¾	1999/7/12	2007/4/6	18.25	D	14.17	0.74	0	0	3.34	0	0	0	3803465.44	0.623952611	73	9005527	8256650	198790.7	83101.51	89874.16	0	0	0
2136	°²»ÕÊ¡	Í­ÁêÊÐ	2010	1.13895283	412476075.2	550022840.3	0.114274	0.064902	0.120978	35.9179	0.463518	°²ÄÉ´ï	1	0	5	26	20	0.952380952	5	0.380952381	18	17188000	3.12	14	»¯Ñ§Ô­ÁÏ¼°»¯Ñ§ÖÆÆ·ÖÆÔìÒµ	°²»Õ°²ÄÉ´ïîÑÒµ¹É·ÝÓÐÏÞ¹«Ë¾	2005/3/23	2007/5/21	16.9	D	12.43	1.72	0	0	2.75	0	0	0	1729230	0.84525534	35	347336	573219	51700.1	83101.51	89874.16	0	0	0
2145	¸ÊËàÊ¡	À¼ÖÝÊÐ	2010	1.13895283	616017558.3	350392452.9	-0.046708	0.017801	0.038633	40.2522	0.529276	ÖÐºËîÑ°×	0	0	5	26	21	0.807692308	1	0.115384615	40	0	0	26	»¯Ñ§Ô­ÁÏ¼°»¯Ñ§ÖÆÆ·ÖÆÔìÒµ	ÖÐºË»ªÔ­îÑ°×¹É·ÝÓÐÏÞ¹«Ë¾	2001/2/23	2007/7/23	7.07	D	6.09	0.81	0	0	0.17	0	0	0	0	0.65281285	40	727579	1469264	21172.6	83101.51	89874.16	0	0	0
2155	ºþÄÏÊ¡	»³»¯ÊÐ	2010	1.13895283	3139169468	2879499753	0.33262	0.060887	0.109023	40.4767	0.348367	ºþÄÏ»Æ½ð	1	0	5	9	16	1	4	0.625	38	73521800	2.55	18	ÓÐÉ«½ðÊô¿ó²ÉÑ¡Òµ	ºþÄÏ³½ÖÝ¿óÒµ¹É·ÝÓÐÏÞ¹«Ë¾	2000/12/25	2007/8/1	59.58	C	14.84	11.74	13	15	5	0	0	0	3827897	0.432933949	54	356709	1455507	53074.6	83101.51	89874.16	0	0	0
2160	½­ËÕÊ¡	ËÕÖÝÊÐ	2010	1.13895283	1517599033	1949338911	0.099649	0.029532	0.067822	39	0.564569	³£ÂÁ¹É·Ý	0	0	5	32	13	0.866666667	1	0.4	4	66950000	3.43	5	ÓÐÉ«½ðÊôÒ±Á¶¼°Ñ¹ÑÓ¼Ó¹¤Òµ	½­ËÕ³£ÂÁÂÁÒµ¹É·ÝÓÐÏÞ¹«Ë¾	2004/6/2	2007/8/7	13.77	D	11.17	0.63	0	0	1.97	0	0	0	519446.08	0.623952611	73	9005527	8256650	198790.7	83101.51	89874.16	0	0	0
2165	½­ËÕÊ¡	ÄÏ¾©ÊÐ	2010	1.13895283	1145413111	1387057744	0.164403	0.085771	0.155431	26.7244	0.465103	ºì±¦Àö	0	0	5	26	14	0.933333333	1	0.133333333	93	42552900	3.07	5	»¯Ñ§Ô­ÁÏ¼°»¯Ñ§ÖÆÆ·ÖÆÔìÒµ	ÄÏ¾©ºì±¦Àö¹É·ÝÓÐÏÞ¹«Ë¾	1994/6/23	2007/8/27	55.55	C	14.8	9.24	9	17	5.51	0	0	0	0	0.725064968	36	5188008	5421812	198790.7	83101.51	89874.16	0	0	0
2166	¹ãÎ÷	¹ðÁÖÊÐ	2010	1.13895283	548099759.3	86299533.43	0.236879	-0.044913	-0.108478	29.8096	0.585635	À³ÒðÉúÎï	0	0	5	27	13	0.8125	3	0.25	4	4025700	4.66	19	ÉúÎïÖÆÆ·Òµ	¹ðÁÖÀ³ÒðÉúÎï¿Æ¼¼¹É·ÝÓÐÏÞ¹«Ë¾	2004/12/16	2007/9/3	6.16	D	2.99	0.07	0	0	3.1	0	0	0	314767.6	0.608173292	73	670784	1835907	42023.2	83101.51	89874.16	0	0	0
2167	¹ã¶«Ê¡	ÉÇÍ·ÊÐ	2010	1.13895283	1359369011	370427522.6	0.269921	0.033509	0.075931	26.1068	0.558689	¶«·½ï¯Òµ	0	0	5	32	14	0.933333333	3	0.2	4	14283500	3.86	8	»¯Ñ§Ô­ÁÏ¼°»¯Ñ§ÖÆÆ·ÖÆÔìÒµ	¹ã¶«¶«·½ï¯Òµ¿Æ¼¼¹É·ÝÓÐÏÞ¹«Ë¾	2000/9/26	2007/9/3	16.13	D	12.72	1.01	0	0	2.4	0	0	0	446098	0.78032381	36	726452	1217123	88401.1	83101.51	89874.16	0	0	0
2170	¹ã¶«Ê¡	ÉîÛÚÊÐ	2010	1.13895283	799471464.8	1543168690	0.173441	0.133954	0.158644	33.5106	0.15719	°ÅÌï¹É·Ý	0	0	5	26	14	0.933333333	2	0.4	2	0	0	8	»¯Ñ§Ô­ÁÏ¼°»¯Ñ§ÖÆÆ·ÖÆÔìÒµ	ÉîÛÚÊÐ°ÅÌïÉúÌ¬¹¤³Ì¹É·ÝÓÐÏÞ¹«Ë¾	2001/7/25	2007/9/7	19.14	D	15.25	1.03	0	0	2.86	0	0	0	0	0.741966033	61	11068166	12652699	88401.1	83101.51	89874.16	0	0	0
2172	½­ËÕÊ¡	ËÕÖÝÊÐ	2010	1.13895283	4078527306	3805268645	0.119039	0.030148	0.075336	45.5754	0.573416	°ÄÑó½¡¿µ	0	0	5	28	13	0.8125	6	0.5625	96	0	0	5	»¯Ñ§ÏËÎ¬ÖÆÔìÒµ	½­ËÕ°ÄÑó¿Æ¼¼¹É·ÝÓÐÏÞ¹«Ë¾	2001/10/22	2007/9/10	51.04	C	11.64	6.99	8	23	1.41	0	0	0	0	0.623952611	73	9005527	8256650	198790.7	83101.51	89874.16	0	0	0
2182	ÄÏ¾©ÊÐ	ÄÏ¾©ÊÐ	2010	1.13895283	2611680989	2841196365	0.088783	0.011202	0.03172	30.385	0.605229	ÔÆº£½ðÊô	0	0	5	32	13	0.866666667	0	0.133333333	11	25504900	0.9	5	ÓÐÉ«½ðÊôÒ±Á¶¼°Ñ¹ÑÓ¼Ó¹¤Òµ	ÄÏ¾©ÔÆº£ÌØÖÖ½ðÊô¹É·ÝÓÐÏÞ¹«Ë¾	1993/11/30	2007/10/31	16.69	D	9.83	1.86	0	0	5	0	0	0	1463644.15	0.725064968	36	5188008	5421812		83101.51	89874.16	0	0	0
2192	¹ã¶«Ê¡	¹ãÖÝÊÐ	2010	1.13895283	1028254428	1182760252	0.079384	0.022632	0.080037	24.9058	0.672686	ÈÚ½Ý¹É·Ý	0	0	5	39	16	0.8	0	0.1	32	18588058.28	3.17	8	»¯Ñ§Ô­ÁÏ¼°»¯Ñ§ÖÆÆ·ÖÆÔìÒµ	¹ãÖÝÂ·Ïè¹É·ÝÓÐÏÞ¹«Ë¾	1998/8/21	2007/11/21	13.1	D	10.66	-0.02	0	0	2.46	0	0	0	0	0.76207034	41	8726470	9773199	88401.1	83101.51	89874.16	0	0	0
2198	¹ã¶«Ê¡	Ã·ÖÝÊÐ	2010	1.13895283	300871897.8	75247157.83	0.545443	0.083913	0.097678	27.0375	0.140927	¼ÎÓ¦ÖÆÒ©	0	0	5	27	12	0.923076923	1	0.076923077	4	0	0	8	Ò½Ò©ÖÆÔìÒµ	¹ã¶«¼ÎÓ¦ÖÆÒ©¹É·ÝÓÐÏÞ¹«Ë¾	2005/6/1	2007/12/6	16.68	D	14.73	0.62	0	0	1.33	0	0	0	0	0.627112006	44	389542	1179823	88401.1	83101.51	89874.16	0	0	0
2206	Õã½­Ê¡	¼ÎÐËÊÐ	2010	1.13895283	1847521456	1654742365	0.166168	0.082925	0.143393	31.92	0.4205	º£ÀûµÃ	0	0	5	28	16	0.695652174	2	0.260869565	2	0	0	6	»¯Ñ§ÏËÎ¬ÖÆÔìÒµ	Õã½­º£ÀûµÃÐÂ²ÄÁÏ¹É·ÝÓÐÏÞ¹«Ë¾	2001/5/21	2008/1/10	21.2	D	15.29	3.73	0	0	2.18	0	0	0	0	0.761741351	46	1768297	1990633	96046.8	83101.51	89874.16	0	0	0
2211	½­ËÕÊ¡	ÑïÖÝÊÐ	2010	1.13895283	2462298673	948988406.1	0.225162	0.036917	0.050143	47.4615	0.297295	ºê´ïÐÂ²Ä	0	0	5	26	13	1	0	0	0	33077393.45	3.49	5	»ù±¾»¯Ñ§Ô­ÁÏÖÆÔìÒµ	½­ËÕºê´ïÐÂ²ÄÁÏ¹É·ÝÓÐÏÞ¹«Ë¾	2002/4/24	2008/1/23	15.98	D	12.4	0.96	0	0	2.62	0	0	0	0	0.711565875	28	1677818	2016767	198790.7	83101.51	89874.16	0	0	0
2215	¹ã¶«Ê¡	ÉîÛÚÊÐ	2010	1.13895283	1621723279	1455937524	0.41725	0.068036	0.088914	30.2029	0.205933	ÅµÆÕÐÅ	0	0	5	26	13	0.866666667	0	0.266666667	18	64546900	4.43	8	»¯Ñ§Ô­ÁÏ¼°»¯Ñ§ÖÆÆ·ÖÆÔìÒµ	ÉîÛÚÅµÆÕÐÅÅ©»¯¹É·ÝÓÐÏÞ¹«Ë¾	2005/11/22	2008/1/28	18.73	D	14.2	1.9	0	0	2.63	0	0	0	0	0.741966033	61	11068166	12652699	88401.1	83101.51	89874.16	0	0	0
2217	É½¶«Ê¡	×Í²©ÊÐ	2010	1.13895283	1306814744	871731252	0.217614	0.06612	0.102377	21.8376	0.352769	ºÏÁ¦Ì©	0	0	5	39	13	0.928571429	2	0.214285714	7	0	0	31	»¯Ñ§Ô­ÁÏ¼°»¯Ñ§ÖÆÆ·ÖÆÔìÒµ	É½¶«ÁªºÏ»¯¹¤¹É·ÝÓÐÏÞ¹«Ë¾	2006/3/9	2008/1/31	17.66	D	14.05	0.44	0	0	3.17	6	0	6	0	0.829616556	53	1623955	2018701	136627.7	83101.51	89874.16	0	0	0
2224	Õã½­Ê¡	ÉÜÐËÊÐ	2010	1.13895283	598880093.1	720810557.5	0.231418	0.103172	0.140372	49.8649	0.249045	ÈýÁ¦Ê¿	0	0	5	29	7	0.7	1	0.2	0	24314200	3.37	6	Ïð½ºÖÆÔìÒµ	Õã½­ÈýÁ¦Ê¿Ïð½º¹É·ÝÓÐÏÞ¹«Ë¾	2002/11/11	2008/4/15	46.4	C	15.95	8	12	8	2.45	1	0	1	0	0.693146325	41	1932305	2219473	96046.8	83101.51	89874.16	0	0	0
2226	°²»ÕÊ¡	Ðû³ÇÊÐ	2010	1.13895283	491893207.2	324168896.6	0.461639	0.155757	0.170446	38.2099	0.092504	½­ÄÏ»¯¹¤	0	0	5	26	13	0.928571429	1	0.142857143	13	8222237.12	2.54	14	»¯Ñ§Ô­ÁÏ¼°»¯Ñ§ÖÆÆ·ÖÆÔìÒµ	°²»Õ½­ÄÏ»¯¹¤¹É·ÝÓÐÏÞ¹«Ë¾	2005/12/28	2008/4/22	25.15	D	18.19	4	0	0	2.96	0	0	0	0	0.745623955	37	498310	1042772	51700.1	83101.51	89874.16	0	0	0
2237	É½¶«Ê¡	ÑÌÌ¨ÊÐ	2010	1.13895283	5546654398	4954520850	0.115354	0.034334	0.139497	50.5219	0.753871	ºã°î¹É·Ý	0	0	5	32	17	0.944444444	2	0.166666667	16	59532847.08	1.2	31	ÓÐÉ«½ðÊôÒ±Á¶¼°Ñ¹ÑÓ¼Ó¹¤Òµ	É½¶«ºã°îÒ±Á¶¹É·ÝÓÐÏÞ¹«Ë¾	1997/6/26	2008/5/8	19.83	D	14.12	1.04	0	0	4.67	2	1	1	13912813.63	0.812566695	30	2377958	3238648	136627.7	83101.51	89874.16	0	0	0
2246	ËÄ´¨Ê¡	ãòÖÝÊÐ	2010	1.13895283	764880076.7	1343548631	0.104462	0.028649	0.035653	52.2131	0.205138	±±»¯¹É·Ý	1	0	5	26	16	0.842105263	7	0.789473684	61	13528200	1.01	21	»¯Ñ§Ô­ÁÏ¼°»¯Ñ§ÖÆÆ·ÖÆÔìÒµ	ËÄ´¨±±·½Ïõ»¯ÃÞ¹É·ÝÓÐÏÞ¹«Ë¾	2005/9/2	2008/5/27	49.15	C	11.09	9.16	12	14	2.9	0	0	0	1964440.5	0.336125118	41	475888	1265380	55117.2	83101.51	89874.16	0	0	0
2250	Õã½­Ê¡	Ì¨ÖÝÊÐ	2010	1.13895283	1705332136	1973449091	0.261023	0.119026	0.229879	46.1179	0.482223	Áª»¯¿Æ¼¼	0	0	5	26	14	0.777777778	4	0.277777778	26	76305300	6.08	6	»¯Ñ§Ô­ÁÏ¼°»¯Ñ§ÖÆÆ·ÖÆÔìÒµ	Áª»¯¿Æ¼¼¹É·ÝÓÐÏÞ¹«Ë¾	2001/8/29	2008/6/5	20.4	D	16.97	0.08	0	0	3.35	0	0	0	0	0.839750924	40	1648845	2227592	96046.8	83101.51	89874.16	0	0	0
2254	É½¶«Ê¡	ÑÌÌ¨ÊÐ	2010	1.13895283	2268127483	1490532696	0.317346	0.120357	0.14977	38.6454	0.171961	Ì©ºÍÐÂ²Ä	1	0	5	28	13	0.866666667	8	1	18	62331000	4.29	31	»¯Ñ§ÏËÎ¬ÖÆÔìÒµ	ÑÌÌ¨°±ÂÚ¹É·ÝÓÐÏÞ¹«Ë¾	1993/5/20	2008/6/16	24.94	D	18.33	3.68	0	0	2.93	0	0	0	657265	0.812566695	30	2377958	3238648	136627.7	83101.51	89874.16	0	0	0
2256	¹ã¶«Ê¡	ÉîÛÚÊÐ	2010	1.13895283	648858785.3	396667866.4	0.250653	0.033495	0.071585	39.1494	0.173054	Õ×ÐÂ¹É·Ý	0	0	5	26	18	0.818181818	1	0.136363636	130	14028600	3.54	8	»¯Ñ§Ô­ÁÏ¼°»¯Ñ§ÖÆÆ·ÖÆÔìÒµ	ÉîÛÚÊÐ²Êºç¾«Ï¸»¯¹¤¹É·ÝÓÐÏÞ¹«Ë¾	1995/11/20	2008/6/16	13.95	D	12.16	0.98	0	0	0.81	0	0	0	0	0.741966033	61	11068166	12652699	88401.1	83101.51	89874.16	0	0	0
2258	ËÄ´¨Ê¡	ÃàÑôÊÐ	2010	1.13895283	915647494.6	445312819.3	0.294214	0.078347	0.085052	27.26	0.078833	Àû¶û»¯Ñ§	0	0	5	26	18	0.818181818	4	0.318181818	40	23085400	5.18	21	»¯Ñ§Ô­ÁÏ¼°»¯Ñ§ÖÆÆ·ÖÆÔìÒµ	Àû¶û»¯Ñ§¹É·ÝÓÐÏÞ¹«Ë¾	1993/2/24	2008/6/26	16.95	D	15.3	0.73	0	0	0.92	1	0	1	0	0.540358866	31	452057	3453220	55117.2	83101.51	89874.16	0	0	0
2274	½­ËÕÊ¡	ËÕÖÝÊÐ	2010	1.13895283	3356738693	3276509354	0.063166	0.00313	0.007914	41.2525	0.608785	»ª²ý»¯¹¤	0	0	5	26	25	0.925925926	8	0.555555556	35	4144900	0.13	5	»¯Ñ§Ô­ÁÏ¼°»¯Ñ§ÖÆÆ·ÖÆÔìÒµ	½­ËÕ»ª²ý»¯¹¤¹É·ÝÓÐÏÞ¹«Ë¾	2004/2/27	2008/9/16	14.33	D	9.37	1.86	0	0	3.1	0	0	0	3264262.48	0.623952611	73	9005527	8256650	198790.7	83101.51	89874.16	0	0	0
2275	¹ãÎ÷	¹ðÁÖÊÐ	2010	1.13895283	1981271656	983460395.7	0.723338	0.129908	0.144411	61.1101	0.091594	¹ðÁÖÈý½ð	0	0	5	27	7	0.583333333	2	0.25	12	0	0	19	Ò½Ò©ÖÆÔìÒµ	¹ðÁÖÈý½ðÒ©Òµ¹É·ÝÓÐÏÞ¹«Ë¾	2001/12/28	2009/6/29	25.86	D	17.65	1.32	0	0	6.89	0	0	0	0	0.608173292	73	670784	1835907	42023.2	83101.51	89874.16	0	0	0
2294	¹ã¶«Ê¡	ÉîÛÚÊÐ	2010	1.13895283	2174876679	1297767117	0.571886	0.163462	0.190696	71.5573	0.142307	ÐÅÁ¢Ì©	0	0	5	27	13	0.866666667	0	0.133333333	0	68843800	5.3	8	Ò½Ò©ÖÆÔìÒµ	ÉîÛÚÐÅÁ¢Ì©Ò©Òµ¹É·ÝÓÐÏÞ¹«Ë¾	2007/6/29	2009/9/2	27.19	D	19.68	2.2	0	0	5.31	0	0	0	0	0.741966033	61	11068166	12652699	88401.1	83101.51	89874.16	0	0	0
2304	½­ËÕÊ¡	ËÞÇ¨ÊÐ	2010	1.13895283	11480070462	7619092696	0.563125	0.200233	0.318618	34.05	0.356522	ÑóºÓ¹É·Ý	1	0	5	15	20	0.909090909	2	0.227272727	0	0	0	5	ÒûÁÏÖÆÔìÒµ	½­ËÕÑóºÓ¾Æ³§¹É·ÝÓÐÏÞ¹«Ë¾	2002/12/27	2009/10/27	30.08	D	18.83	1.95	0	0	9.3	0	0	0	0	0.449902061	35	895744	1683627	198790.7	83101.51	89874.16	0	0	0
2317	¹ã¶«Ê¡	¶«Ý¸ÊÐ	2010	1.13895283	1482187606	640714827.5	0.633606	0.088727	0.09484	32.7375	0.064453	ÖÚÉúÒ©Òµ	0	0	5	27	9	0.6	0	0	0	27567200	4.3	8	Ò½Ò©ÖÆÔìÒµ	¹ã¶«ÖÚÉúÒ©Òµ¹É·ÝÓÐÏÞ¹«Ë¾	2001/12/31	2009/12/1	23.82	D	17.8	0.82	0	0	5.2	0	0	0	0	0.552261608	44	2778422	2893306	88401.1	83101.51	89874.16	0	0	0
2319	¹ã¶«Ê¡	Öéº£ÊÐ	2010	1.13895283	696961088.9	470647853.2	0.231176	0.045473	0.06263	32	0.226441	ÀÖÍ¨¹É·Ý	0	0	5	26	11	1	1	0.181818182	8	0	0	8	»¯Ñ§Ô­ÁÏ¼°»¯Ñ§ÖÆÆ·ÖÆÔìÒµ	Öéº£ÊÐÀÖÍ¨»¯¹¤¹É·ÝÓÐÏÞ¹«Ë¾	1996/11/13	2009/12/1	19.93	D	13.13	0.57	0	0	6.23	0	0	0	0	0.74206448	45	1245280	1664116	88401.1	83101.51	89874.16	0	0	0
2324	ÉÏº£ÊÐ	ÉÏº£ÊÐ	2010	1.13895283	1191550184	807400204.3	0.184233	0.084389	0.095247	51.4267	0.114003	ÆÕÀûÌØ	0	0	5	29	12	0.923076923	1	0.076923077	10	21594300	2.67	4	»¯Ñ§Ô­ÁÏ¼°»¯Ñ§ÖÆÆ·ÖÆÔìÒµ	ÉÏº£ÆÕÀûÌØ¸´ºÏ²ÄÁÏ¹É·ÝÓÐÏÞ¹«Ë¾	1999/10/28	2009/12/9	23.66	D	16.68	1.47	0	0	5.51	0	0	0	0	0.713866134	12	28735800	33028900	24738.7	83101.51	89874.16	0	0	0
2326	Õã½­Ê¡	Ì¨ÖÝÊÐ	2010	1.13895283	1235535474	511034881.4	0.287749	0.047201	0.066147	28.2397	0.286415	ÓÀÌ«¿Æ¼¼	0	0	5	26	17	0.85	2	0.15	11	21877804.97	4.28	6	»¯Ñ§Ô­ÁÏ¼°»¯Ñ§ÖÆÆ·ÖÆÔìÒµ	Õã½­ÓÀÌ«¿Æ¼¼¹É·ÝÓÐÏÞ¹«Ë¾	1999/10/11	2009/12/11	18.98	D	13.83	1.99	0	0	3.16	0	0	0	0	0.839750924	40	1648845	2227592	96046.8	83101.51	89874.16	0	0	0
2332	Õã½­Ê¡	Ì¨ÖÝÊÐ	2010	1.13895283	1822625870	1500980933	0.382748	0.062882	0.10863	21.5549	0.384767	ÏÉè¢ÖÆÒ©	1	0	5	27	21	0.75	9	0.642857143	0	48251600	3.21	6	Ò½Ò©ÖÆÔìÒµ	Õã½­ÏÉè¢ÖÆÒ©¹É·ÝÓÐÏÞ¹«Ë¾	2000/6/26	2009/12/28	22.83	D	13.57	1.02	0	0	8.24	0	0	0	0	0.839750924	40	1648845	2227592	96046.8	83101.51	89874.16	0	0	0
2341	¹ã¶«Ê¡	ÉîÛÚÊÐ	2010	1.13895283	968308557.9	523073274.2	0.248865	0.047632	0.076122	40.3005	0.367654	ÐÂÂÚ¿Æ¼¼	0	0	5	26	11	0.733333333	0	0.066666667	4	12745400	2.44	8	»¯Ñ§Ô­ÁÏ¼°»¯Ñ§ÖÆÆ·ÖÆÔìÒµ	ÉîÛÚÊÐÐÂÂÚ¿Æ¼¼¹É·ÝÓÐÏÞ¹«Ë¾	2002/12/25	2010/1/11	18.26	D	14.88	0.79	0	0	2.59	0	0	0	0	0.741966033	61	11068166	12652699	88401.1	83101.51	89874.16	0	0	0
2346	ÉÏº£ÊÐ	ÉÏº£ÊÐ	2010	1.13895283	1002982546	276335904.3	0.245785	0.039012	0.042885	70.4444	0.09031	èÏÖÐ¹É·Ý	0	0	5	38	15	1	4	0.466666667	0	0	0	4	·Ç½ðÊô¿óÎïÖÆÆ·Òµ	ÉÏº£èÏÖÐ½¨Éè¹É·ÝÓÐÏÞ¹«Ë¾	2002/6/4	2010/1/18	18.38	D	14.19	0	0	0	4.19	0	0	0	111414	0.713866134	12	28735800	33028900	24738.7	83101.51	89874.16	0	0	0
2349	½­ËÕÊ¡	ÄÏÍ¨ÊÐ	2010	1.13895283	611413978	274319820.4	0.513729	0.069739	0.078318	41.303	0.109523	¾«»ªÖÆÒ©	1	0	5	27	17	0.894736842	4	0.368421053	16	10180300	3.74	5	Ò½Ò©ÖÆÔìÒµ	ÄÏÍ¨¾«»ªÖÆÒ©¹É·ÝÓÐÏÞ¹«Ë¾	2007/9/28	2010/1/20	22.63	D	15.98	1.12	0	0	5.53	0	0	0	0	0.801664679	42	2908061	3167489	198790.7	83101.51	89874.16	0	0	0
2360	É½Î÷Ê¡	ÐÃÖÝÊÐ	2010	1.13895283	627724168.7	309046697.6	0.378142	0.083884	0.092209	25.1	0.073418	Í¬µÂ»¯¹¤	0	0	5	26	14	0.933333333	1	0.333333333	21	8831400	2.86	13	»¯Ñ§Ô­ÁÏ¼°»¯Ñ§ÖÆÆ·ÖÆÔìÒµ	É½Î÷Í¬µÂ»¯¹¤¹É·ÝÓÐÏÞ¹«Ë¾	2001/6/10	2010/2/9	21.82	D	17.58	1.13	0	0	3.11	0	0	0	1148413.12	0.575174002	34	423425	1285794	159366.6	83101.51	89874.16	0	0	0
2361	°²»ÕÊ¡	ÎßºþÊÐ	2010	1.13895283	692442795	540907091.2	0.124182	0.047049	0.065973	35.25	0.286849	Éñ½£¹É·Ý	0	0	5	26	12	0.923076923	0	0	4	16866000	3.12	14	»¯Ñ§Ô­ÁÏ¼°»¯Ñ§ÖÆÆ·ÖÆÔìÒµ	°²»ÕÉñ½£ÐÂ²ÄÁÏ¹É·ÝÓÐÏÞ¹«Ë¾	2002/4/18	2010/2/9	17.92	D	13.43	1.7	0	0	2.79	0	0	0	0	0.692470628	58	948372	1444290	51700.1	83101.51	89874.16	0	0	0
2370	Õã½­Ê¡	ÉÜÐËÊÐ	2010	1.13895283	864977832.9	435223960.7	0.292876	0.04861	0.058402	45	0.167663	ÑÇÌ«Ò©Òµ	0	0	5	27	17	0.85	1	0.05	2	14926131.33	3.43	6	»¯Ñ§Ò©Æ·ÖÆ¼ÁÖÆÔìÒµ	Õã½­ÑÇÌ«Ò©Òµ¹É·ÝÓÐÏÞ¹«Ë¾	2001/12/31	2010/3/3	19.81	D	14.05	1	0	0	4.76	0	0	0	0	0.693146325	41	1932305	2219473	96046.8	83101.51	89874.16	0	0	0
2381	Õã½­Ê¡	¼ÎÐËÊÐ	2010	1.13895283	1101564413	824532521.7	0.150601	0.036555	0.042517	24.359	0.199828	Ë«¼ý¹É·Ý	0	0	5	29	14	0.933333333	0	0	8	18605800	2.26	6	Ïð½ºÖÆÔìÒµ	Õã½­Ë«¼ýÏð½º¹É·ÝÓÐÏÞ¹«Ë¾	2001/11/13	2010/3/24	17.44	D	13.12	1.24	0	0	3.08	0	0	0	0	0.761741351	46	1768297	1990633	96046.8	83101.51	89874.16	0	0	0
2386	ËÄ´¨Ê¡	ÒË±öÊÐ	2010	1.13895283	10185281582	4958042995	0.152011	0.012693	0.028439	17.5184	0.566524	ÌìÔ­¼¯ÍÅ	1	0	5	26	26	0.866666667	5	0.333333333	25	0	0	21	»¯Ñ§Ô­ÁÏ¼°»¯Ñ§ÖÆÆ·ÖÆÔìÒµ	ÒË±öÌìÔ­¼¯ÍÅ¹É·ÝÓÐÏÞ¹«Ë¾	1994/1/1	2010/3/29	14.9	D	10.7	1.52	0	0	2.68	0	0	0	0	0.331844222	37	556465	1433154	55117.2	83101.51	89874.16	0	0	0
2387	¹ã¶«Ê¡	ÉÇÍ·ÊÐ	2010	1.13895283	1356991663	639548509	0.330976	0.059696	0.066068	47.191	0.096447	Î¬ÐÅÅµ	0	0	5	39	14	0.777777778	0	0.111111111	18	1981140.15	0.31	8	ÒûÁÏÖÆÔìÒµ	ºÚÅ£Ê³Æ·¹É·ÝÓÐÏÞ¹«Ë¾	2007/12/28	2010/3/31	25.05	D	15.87	0.29	0	0	8.89	0	0	0	0	0.78032381	36	726452	1217123	88401.1	83101.51	89874.16	0	0	0
2391	½­ËÕÊ¡	ÑïÖÝÊÐ	2010	1.13895283	1655411191	755434925.6	0.288237	0.064423	0.06742	36.6163	0.04446	³¤Çà¹É·Ý	0	0	5	26	15	0.9375	0	0	16	34295500	4.54	5	»¯Ñ§Ô­ÁÏ¼°»¯Ñ§ÖÆÆ·ÖÆÔìÒµ	½­ËÕ³¤ÇàÅ©»¯¹É·ÝÓÐÏÞ¹«Ë¾	2001/1/4	2010/4/6	19.61	D	15.93	1.34	0	0	2.34	0	0	0	0	0.711565875	28	1677818	2016767	198790.7	83101.51	89874.16	0	0	0
2393	Ìì½òÊÐ	Ìì½òÊÐ	2010	1.13895283	2727201926	737972252.5	0.599733	0.080398	0.077411	51.3609	0.028279	Á¦ÉúÖÆÒ©	1	0	5	27	10	0.625	4	0.25	0	0	0	2	Ò½Ò©ÖÆÔìÒµ	Ìì½òÁ¦ÉúÖÆÒ©¹É·ÝÓÐÏÞ¹«Ë¾	2001/8/8	2010/4/13	23.85	D	17.15	0.34	0	0	6.36	0	0	0	0	0.840362102	33	10688100	13768400	17360	83101.51	89874.16	0	0	0
2399	¹ã¶«Ê¡	ÉîÛÚÊÐ	2010	1.13895283	8127003269	3853447854	0.420864	0.148738	0.151342	36.9358	0.012728	º£ÆÕÈð	0	0	5	27	10	0.625	2	0.125	0	158555500	4.11	8	Ò½Ò©ÖÆÔìÒµ	ÉîÛÚÊÐº£ÆÕÈðÒ©Òµ¹É·ÝÓÐÏÞ¹«Ë¾	1998/4/21	2010/4/26	26.96	D	18.55	3	0	0	5.41	0	0	0	0	0.741966033	61	11068166	12652699	88401.1	83101.51	89874.16	0	0	0
2407	ºÓÄÏÊ¡	½¹×÷ÊÐ	2010	1.13895283	1669102372	818562219.3	0.214197	0.02897	0.034496	15.5746	0.146162	¶à·ú¶à	0	0	5	26	17	0.894736842	4	0.368421053	34	0	0	16	»¯Ñ§Ô­ÁÏ¼°»¯Ñ§ÖÆÆ·ÖÆÔìÒµ	¶à·ú¶à»¯¹¤¹É·ÝÓÐÏÞ¹«Ë¾	2004/12/28	2010/5/4	16.38	D	13.11	1.29	0	0	1.98	0	0	0	0	0.66473986	30	633384	1215497	84769.6	83101.51	89874.16	0	0	0
2408	É½¶«Ê¡	×Í²©ÊÐ	2010	1.13895283	2724443368	2359580951	0.253531	0.154156	0.162623	62.8756	0.052061	ÆëÏèÌÚ´ï	0	0	5	26	11	0.785714286	6	0.714285714	13	0	0	31	»¯Ñ§Ô­ÁÏ¼°»¯Ñ§ÖÆÆ·ÖÆÔìÒµ	×Í²©ÆëÏèÌÚ´ï»¯¹¤¹É·ÝÓÐÏÞ¹«Ë¾	2007/10/31	2010/5/4	25.03	D	18.72	3.13	0	0	3.18	0	0	0	0	0.829616556	53	1623955	2018701	136627.7	83101.51	89874.16	0	0	0
2409	½­ËÕÊ¡	ÎÞÎýÊÐ	2010	1.13895283	1220859052	892640264.8	0.169718	0.054802	0.061761	33.5859	0.112675	ÑÅ¿Ë¿Æ¼¼	0	0	5	26	11	0.916666667	0	0.583333333	8	0	0	5	»¯Ñ§Ô­ÁÏ¼°»¯Ñ§ÖÆÆ·ÖÆÔìÒµ	½­ËÕÑÅ¿Ë¿Æ¼¼¹É·ÝÓÐÏÞ¹«Ë¾	1997/10/29	2010/5/11	19.41	D	14.63	1.56	0	0	3.22	0	0	0	0	0.786858466	42	5118900	4886822	198790.7	83101.51	89874.16	0	0	0
2411	½­ËÕÊ¡	ÄÏÍ¨ÊÐ	2010	1.13895283	902173373.9	914182784.3	0.160515	0.056562	0.054347	21.5814	0.168046	ÑÓ°²±Ø¿µ	0	0	5	27	11	0.785714286	5	0.642857143	43	32065830.67	3.51	5	»¯Ñ§Ô­ÁÏ¼°»¯Ñ§ÖÆÆ·ÖÆÔìÒµ	½­ËÕ¾Å¾Å¾Ã¿Æ¼¼¹É·ÝÓÐÏÞ¹«Ë¾	2007/12/24	2010/5/11	16.3	D	12.86	0.8	0	0	2.64	0	0	0	0	0.801664679	42	2908061	3167489	198790.7	83101.51	89874.16	0	0	0
2412	ºþÄÏÊ¡	ÒæÑôÊÐ	2010	1.13895283	948053052.9	343415468.1	0.765126	0.065419	0.069003	52.027	0.051927	ººÉ­ÖÆÒ©	0	0	5	27	12	0.8	0	0.2	0	7957341.41	2.32	18	Ò½Ò©ÖÆÔìÒµ	ºþÄÏººÉ­ÖÆÒ©¹É·ÝÓÐÏÞ¹«Ë¾	1998/1/21	2010/5/11	23.62	D	17	1.05	0	0	5.57	0	0	0	0	0.63330788	35	244957	1167511	53074.6	83101.51	89874.16	0	0	0
2422	ËÄ´¨Ê¡	³É¶¼ÊÐ	2010	1.13895283	8789900227	4026399958	0.410515	0.075278	0.094587	25.8072	0.197757	¿ÆÂ×Ò©Òµ	0	0	5	27	17	0.894736842	3	0.368421053	45	0	0	21	Ò½Ò©ÖÆÔìÒµ	ËÄ´¨¿ÆÂ×Ò©Òµ¹É·ÝÓÐÏÞ¹«Ë¾	2002/5/29	2010/5/24	60.98	B	18.42	4.17	15	18	5.39	0	0	0	0	0.747162869	35	5269400	7773800	55117.2	83101.51	89874.16	0	0	0
2424	¹óÖÝÊ¡	°²Ë³ÊÐ	2010	1.13895283	2799513970	863756449.4	0.522916	0.056509	0.08565	52.7252	0.340234	¹óÖÝ°ÙÁé	0	0	5	27	11	0.6875	4	0.375	10	0	0	22	Ò½Ò©ÖÆÔìÒµ	¹óÖÝ°ÙÁéÆóÒµ¼¯ÍÅÖÆÒ©¹É·ÝÓÐÏÞ¹«Ë¾	2007/12/26	2010/5/24	22.69	D	16.48	0.12	0	0	6.09	0	0	0	0	0.700036723	40	198430	788435	44882.5	83101.51	89874.16	0	0	0
2427	Õã½­Ê¡	ºþÖÝÊÐ	2010	1.13895283	1178145981	578716490.9	0.171417	0.04838	0.061254	37.2993	0.176927	*STÓÈ·ò	0	1	5	28	12	0.8	1	0.266666667	6	38969600	6.73	6	»¯Ñ§ÏËÎ¬ÖÆÔìÒµ	Õã½­ÓÈ·ò¸ßÐÂÏËÎ¬¹É·ÝÓÐÏÞ¹«Ë¾	2008/12/8	2010/5/26	16.42	D	13.55	0.57	0	0	2.3	0	0	0	0	0.709035514	36	972655	1271209	96046.8	83101.51	89874.16	0	0	0
2437	ºÚÁú½­Ê¡	¹þ¶û±õÊÐ	2010	1.13895283	2194470048	575448365.7	0.532134	0.070501	0.072952	44.625	0.033597	ÓþºâÒ©Òµ	0	0	5	27	10	0.833333333	1	0.166666667	4	2588241.98	0	11	Ò½Ò©ÖÆÔìÒµ	¹þ¶û±õÓþºâÒ©Òµ¹É·ÝÓÐÏÞ¹«Ë¾	2008/6/26	2010/6/7	23.28	D	17.49	0.09	0	0	5.7	0	0	0	0	0.540783124	38	2381428	4529706	43459.3	83101.51	89874.16	0	0	0
2440	Õã½­Ê¡	ÉÜÐËÊÐ	2010	1.13895283	4004528591	2317690287	0.292899	0.101789	0.108572	35.1761	0.076196	ÈòÍÁ¹É·Ý	0	0	5	26	14	0.875	5	0.6875	13	50255200	2.17	6	»¯Ñ§Ô­ÁÏ¼°»¯Ñ§ÖÆÆ·ÖÆÔìÒµ	Õã½­ÈòÍÁ¹É·ÝÓÐÏÞ¹«Ë¾	2004/12/16	2010/6/23	21.01	D	17.99	1.15	0	0	1.87	0	0	0	1409246.71	0.693146325	41	1932305	2219473	96046.8	83101.51	89874.16	0	0	0
2442	ºÓ±±Ê¡	ÐÏÌ¨ÊÐ	2010	1.13895283	1725030810	1333594349	0.19052	0.042034	0.068459	50.3446	0.386002	ÁúÐÇ»¯¹¤	0	0	5	26	15	0.882352941	0	0.058823529	0	0	0	3	»¯Ñ§Ô­ÁÏ¼°»¯Ñ§ÖÆÆ·ÖÆÔìÒµ	ÁúÐÇ»¯¹¤¹É·ÝÓÐÏÞ¹«Ë¾	2008/1/28	2010/6/23	14.96	D	12.26	0	0	0	2.7	0	0	0	0	0.705079419	41	571001	1723385	137213.5	83101.51	89874.16	0	0	0
2450	±±¾©ÊÐ	±±¾©ÊÐ	2010	1.13895283	1145134178	524201146.5	0.261859	0.061209	0.078757	33.2219	0.222815	*ST¿µµÃ	0	1	5	29	10	0.714285714	1	0.071428571	18	0	0	1	»¯Ñ§Ô­ÁÏ¼°»¯Ñ§ÖÆÆ·ÖÆÔìÒµ	±±¾©¿µµÃÐÂ¸´ºÏ²ÄÁÏ¹É·ÝÓÐÏÞ¹«Ë¾	2001/8/21	2010/7/5	18.48	D	15.16	0.5	0	0	2.82	0	0	0	0	0.78391181	50	23539300	27173200	3104.7	83101.51	89874.16	0	0	0
2453	½­ËÕÊ¡	ËÕÖÝÊÐ	2010	1.13895283	930680457.6	678386526.4	0.189746	0.061943	0.082153	48.6563	0.242326	»ªÈí¿Æ¼¼	0	0	5	26	15	0.833333333	0	0.166666667	46	0	0	5	»¯Ñ§Ô­ÁÏ¼°»¯Ñ§ÖÆÆ·ÖÆÔìÒµ	ËÕÖÝÌìÂí¾«Ï¸»¯Ñ§Æ·¹É·ÝÓÐÏÞ¹«Ë¾	2007/12/28	2010/7/7	17.51	D	14.56	0.05	0	0	2.9	0	0	0	0	0.623952611	73	9005527	8256650	198790.7	83101.51	89874.16	0	0	0
2455	½­ËÕÊ¡	ÎÞÎýÊÐ	2010	1.13895283	1155345803	1685277973	0.100911	0.053707	0.087476	39.6355	0.386044	°Ù´¨¹É·Ý	0	0	5	26	11	0.846153846	0	0.076923077	22	59021802.17	3.5	5	»¯Ñ§Ô­ÁÏ¼°»¯Ñ§ÖÆÆ·ÖÆÔìÒµ	ÎÞÎý°Ù´¨»¯¹¤¹É·ÝÓÐÏÞ¹«Ë¾	2002/7/1	2010/7/21	18.3	D	13.93	1.78	0	0	2.59	0	0	0	0	0.786858466	42	5118900	4886822	198790.7	83101.51	89874.16	0	0	0
2460	½­Î÷Ê¡	ÐÂÓàÊÐ	2010	1.13895283	776498122	359722325.8	0.227744	0.054963	0.059711	29.4383	0.074594	¸Ó·æï®Òµ	0	0	5	32	14	0.823529412	5	0.411764706	6	14472600	4.02	15	ÓÐÉ«½ðÊôÒ±Á¶¼°Ñ¹ÑÓ¼Ó¹¤Òµ	½­Î÷¸Ó·æï®Òµ¹É·ÝÓÐÏÞ¹«Ë¾	2000/3/2	2010/7/28	18.87	D	14.65	1.07	0	0	3.15	0	0	0	363100	0.748428234	46	499947	776593	49075.9	83101.51	89874.16	0	0	0
2461	¹ã¶«Ê¡	¹ãÖÝÊÐ	2010	1.13895283	5419466805	3052866820	0.408958	0.016866	0.028788	51.9428	0.411194	Öé½­Æ¡¾Æ	1	0	5	15	17	0.85	2	0.25	23	0	0	8	ÒûÁÏÖÆÔìÒµ	¹ãÖÝÖé½­Æ¡¾Æ¹É·ÝÓÐÏÞ¹«Ë¾	2002/12/25	2010/8/4	18.54	D	10.39	0.5	0	0	7.65	0	0	0	0	0.76207034	41	8726470	9773199	88401.1	83101.51	89874.16	0	0	0
2466	ËÄ´¨Ê¡	ËìÄþÊÐ	2010	1.13895283	1049613931	294263836.1	0.218705	0.037046	0.040767	63.7531	0.091271	ÌìÆëï®Òµ	0	0	5	32	13	0.928571429	4	0.571428571	4	10505200	3.57	21	»¯Ñ§Ô­ÁÏ¼°»¯Ñ§ÖÆÆ·ÖÆÔìÒµ	ËÄ´¨ÌìÆëï®Òµ¹É·ÝÓÐÏÞ¹«Ë¾	1995/10/16	2010/8/18	18.58	D	13.96	1.29	0	0	3.33	0	0	0	0	0.610298861	26	177685	888467	55117.2	83101.51	89874.16	0	0	0
2470	É½¶«Ê¡	ÁÙÒÊÊÐ	2010	1.13895283	4357598270	5479324278	0.126245	0.071982	0.115349	43.8171	0.37596	½ðÕý´ó	0	0	5	26	17	0.80952381	3	0.238095238	6	0	0	31	»¯Ñ§·ÊÁÏÖÆÔìÒµ	É½¶«½ðÕý´óÉúÌ¬¹¤³Ì¹É·ÝÓÐÏÞ¹«Ë¾	2007/11/6	2010/8/25	17.97	D	13.95	0.41	0	0	3.61	1	1	0	0	0.673786538	50	1154816	2364649	136627.7	83101.51	89874.16	0	0	0
2476	É½¶«Ê¡	¶«ÓªÊÐ	2010	1.13895283	922410277.1	515409798.7	0.204053	0.061592	0.06585	44.1667	0.064665	±¦Äª¹É·Ý	0	0	5	26	18	0.9	10	0.65	14	16422826.43	3.19	31	»¯Ñ§Ô­ÁÏ¼°»¯Ñ§ÖÆÆ·ÖÆÔìÒµ	É½¶«±¦ÄªÉúÎï»¯¹¤¹É·ÝÓÐÏÞ¹«Ë¾	2005/12/20	2010/9/1	21.76	D	14.83	2.31	0	0	4.62	0	0	0	0	0.84364016	65	1048821	1419464	136627.7	83101.51	89874.16	0	0	0
2493	Õã½­Ê¡	º¼ÖÝÊÐ	2010	1.13895283	12665808525	15795678893	0.163361	0.175552	0.258603	76.4388	0.428561	ÈÙÊ¢Ê¯»¯	0	0	5	28	11	0.733333333	2	0.4	15	56553000	0.36	6	»¯Ñ§ÏËÎ¬ÖÆÔìÒµ	ÈÙÊ¢Ê¯»¯¹É·ÝÓÐÏÞ¹«Ë¾	1995/9/15	2010/10/20	24.24	D	17.78	3.93	0	0	2.53	0	0	0	0	0.756671884	68	6713413	6165836	96046.8	83101.51	89874.16	0	0	0
2494	ºÓ±±Ê¡	²×ÖÝÊÐ	2010	1.13895283	896127707.6	413333181.7	0.225057	0.05878	0.061548	42.2907	0.044976	»ªË¹¹É·Ý	0	0	5	19	12	0.631578947	1	0.210526316	6	15136425.03	3.66	3	Ã«Æ¤÷·ÖÆ¼°ÖÆÆ·Òµ	»ªË¹Å©Òµ¿ª·¢¹É·ÝÓÐÏÞ¹«Ë¾	2000/10/27	2010/10/20	20.99	D	14.55	0.87	0	0	5.57	0	0	0	850000	0.82716189	33	912958	2131343	137213.5	83101.51	89874.16	0	0	0
2496	½­ËÕÊ¡	ÑÎ³ÇÊÐ	2010	1.13895283	1862800939	792437276.6	0.30398	0.054114	0.062663	53.9415	0.136311	»Ô·á¹É·Ý	0	0	5	26	9	0.642857143	1	0.357142857	8	28994700	3.66	5	»¯Ñ§Ô­ÁÏ¼°»¯Ñ§ÖÆÆ·ÖÆÔìÒµ	½­ËÕ»Ô·áÅ©»¯¹É·ÝÓÐÏÞ¹«Ë¾	1999/1/8	2010/10/27	19.37	D	15.86	0.87	0	0	2.64	0	0	0	1760000	0.489149941	41	1913514	2918950	198790.7	83101.51	89874.16	0	0	0
2497	ËÄ´¨Ê¡	ÑÅ°²ÊÐ	2010	1.13895283	1821804747	763097888.7	0.488049	0.092264	0.098976	21.5124	0.075828	ÑÅ»¯¼¯ÍÅ	0	0	5	26	10	0.714285714	7	0.928571429	30	33235471.7	4.36	21	×¨ÓÃ»¯Ñ§²úÆ·ÖÆÔìÒµ	ËÄ´¨ÑÅ»¯ÊµÒµ¼¯ÍÅ¹É·ÝÓÐÏÞ¹«Ë¾	2001/12/25	2010/10/27	23.04	D	17.89	3.55	0	0	1.6	0	0	0	0	0.549610947	14	156522	774922	55117.2	83101.51	89874.16	0	0	0
2513	½­ËÕÊ¡	ÐìÖÝÊÐ	2010	1.13895283	1654839570	914109253	0.221343	0.046422	0.071283	30.9264	0.34876	À¶·áÉú»¯	0	0	5	26	17	0.944444444	1	0.166666667	24	29237000	3.2	5	»¯Ñ§Å©Ò©ÖÆÔìÒµ	½­ËÕÀ¶·áÉúÎï»¯¹¤¹É·ÝÓÐÏÞ¹«Ë¾	2007/9/24	2010/11/22	18.57	D	15.03	0.72	0	0	2.82	0	0	0	0	0.610889545	32	2221558	3257198	198790.7	83101.51	89874.16	0	0	0
2516	½­ËÕÊ¡	³£ÖÝÊÐ	2010	1.13895283	1677065954	781881701.6	0.335175	0.0678	0.077488	54.8657	0.124766	¿õ´ï¿Æ¼¼	0	0	5	17	13	0.764705882	3	0.529411765	4	24025000	3.07	5	·ÄÖ¯Òµ	½­ËÕ¿õ´ïÆû³µÖ¯Îï¼¯ÍÅ¹É·ÝÓÐÏÞ¹«Ë¾	2000/12/6	2010/11/24	24.33	D	16.24	1.13	0	0	6.96	0	0	0	1837637.17	0.730774893	37	2861788	2814401	198790.7	83101.51	89874.16	0	0	0
2521	É½¶«Ê¡	×Í²©ÊÐ	2010	1.13895283	2559824901	1353281415	0.224557	0.057417	0.074615	31.1896	0.230479	Æë·åÐÂ²Ä	0	0	5	22	16	0.941176471	0	0.176470588	7	40348815.26	2.98	31	ÔìÖ½¼°Ö½ÖÆÆ·Òµ	É½¶«Æë·åÌØÖÖÖ½Òµ¹É·ÝÓÐÏÞ¹«Ë¾	2001/6/25	2010/12/1	19.27	D	15.8	1.75	0	0	1.72	0	0	0	367212	0.829616556	53	1623955	2018701	136627.7	83101.51	89874.16	0	0	0
2538	°²»ÕÊ¡	Ðû³ÇÊÐ	2010	1.13895283	865242261.7	1295244952	0.160374	0.109746	0.265842	47.1959	0.587178	Ë¾¶ûÌØ	0	0	5	26	12	0.857142857	3	0.571428571	29	58734000	4.53	14	»¯Ñ§Ô­ÁÏ¼°»¯Ñ§ÖÆÆ·ÖÆÔìÒµ	°²»ÕÊ¡Ë¾¶ûÌØ·ÊÒµ¹É·ÝÓÐÏÞ¹«Ë¾	1997/11/5	2011/1/6	21.42	D	16.47	2.18	0	0	2.77	0	0	0	0	0.745623955	37	498310	1042772	51700.1	83101.51	89874.16	0	0	1
2539	ËÄ´¨Ê¡	³É¶¼ÊÐ	2010	1.13895283	2103422856	2047417404	0.167902	0.07966	0.230679	44.5001	0.656496	ÔÆÍ¼¿Ø¹É	0	0	5	26	12	0.857142857	0	0.214285714	4	0	0	21	»¯Ñ§·ÊÁÏÖÆÔìÒµ	³É¶¼ÊÐÐÂ¶¼»¯¹¤¹É·ÝÓÐÏÞ¹«Ë¾	2005/7/18	2011/1/6	20.73	D	16.1	0.44	0	0	4.19	0	0	0	0	0.747162869	35	5269400	7773800	55117.2	83101.51	89874.16	0	0	0
2550	½­ËÕÊ¡	³£ÖÝÊÐ	2010	1.13895283	548526586	1144767231	0.269213	0.274415	0.381909	22.8038	0.24566	Ç§ºìÖÆÒ©	0	0	5	27	10	0.769230769	1	0.230769231	0	36650800	3.2	5	ÉúÎïÒ©Æ·ÖÆÔìÒµ	³£ÖÝÇ§ºìÉú»¯ÖÆÒ©¹É·ÝÓÐÏÞ¹«Ë¾	2003/4/30	2011/2/9	26.04	D	18.01	3	0	0	5.03	0	0	0	0	0.730774893	37	2861788	2814401	198790.7	83101.51	89874.16	0	0	0
300006	ÖØÇìÊÐ	ÖØÇìÊÐ	2010	1.13895283	884010164	377648123.8	0.365489	0.049574	0.078365	22.5563	0.364723	À³ÃÀÒ©Òµ	0	0	5	27	14	0.875	3	0.3125	2	30801000	8.16	20	Ò½Ò©ÖÆÔìÒµ	ÖØÇìÀ³ÃÀÒ©Òµ¹É·ÝÓÐÏÞ¹«Ë¾	2007/10/16	2009/9/25	20.16	D	14.64	0.65	0	0	4.87	0	0	0	0	0.753017429	40	9520700	17090400	35924.3	83101.51	89874.16	0	0	0
300016	±±¾©ÊÐ	±±¾©ÊÐ	2010	1.13895283	475112864.5	182051933.3	0.586102	0.089987	0.091468	21.1325	0.01576	±±Â½Ò©Òµ	0	0	5	27	12	0.705882353	4	0.294117647	0	0	0	1	Ò½Ò©ÖÆÔìÒµ	±±¾©±±Â½Ò©Òµ¹É·ÝÓÐÏÞ¹«Ë¾	1992/9/5	2009/10/13	50.1	C	17.33	5.52	13	9	5.25	0	0	0	0	0.78391181	50	23539300	27173200	3104.7	83101.51	89874.16	0	0	0
300019	ËÄ´¨Ê¡	³É¶¼ÊÐ	2010	1.13895283	468956961.7	202629126.1	0.364725	0.091298	0.102043	20.1176	0.105302	¹è±¦¿Æ¼¼	0	0	5	26	12	0.8	1	0.2	32	202629100	4.42	21	»¯Ñ§Ô­ÁÏ¼°»¯Ñ§ÖÆÆ·ÖÆÔìÒµ	³É¶¼¹è±¦¿Æ¼¼¹É·ÝÓÐÏÞ¹«Ë¾	1998/10/19	2009/10/13	59.23	C	17.54	13.14	12	14	2.55	0	0	0	0	0.747162869	35	5269400	7773800	55117.2	83101.51	89874.16	0	0	0
300026	Ìì½òÊÐ	Ìì½òÊÐ	2010	1.13895283	1279823070	383878614.2	0.68669	0.088567	0.101133	27.8214	0.142316	ºìÈÕÒ©Òµ	0	0	5	27	13	0.928571429	2	0.285714286	12	30861400	8.04	2	Ò½Ò©ÖÆÔìÒµ	Ìì½òºìÈÕÒ©Òµ¹É·ÝÓÐÏÞ¹«Ë¾	1996/9/23	2009/10/15	26.97	D	18.28	2.8	0	0	5.89	0	0	0	0	0.840362102	33	10688100	13768400	17360	83101.51	89874.16	0	0	0
300031	½­ËÕÊ¡	ÎÞÎýÊÐ	2010	1.13895283	696791072.7	334246872.9	0.232686	0.063425	0.069049	31.0253	0.081443	±¦Í¨¿Æ¼¼	0	0	2	64	11	0.785714286	1	0.214285714	2	334246900	3.46	5	Ïð½ºÖÆÔìÒµ	ÎÞÎý±¦Í¨´øÒµ¹É·ÝÓÐÏÞ¹«Ë¾	2000/12/27	2009/12/16	17.87	D	15.06	0.02	0	0	2.79	0	0	0	0	0.786858466	42	5118900	4886822	198790.7	83101.51	89874.16	0	0	0
300037	¹ã¶«Ê¡	ÉîÛÚÊÐ	2010	1.13895283	1100523591	477351403.5	0.318222	0.085346	0.094725	16.6472	0.099008	ÐÂÖæ°î	0	0	5	26	12	0.8	1	0.2	47	0	0	8	»¯Ñ§Ô­ÁÏ¼°»¯Ñ§ÖÆÆ·ÖÆÔìÒµ	ÉîÛÚÐÂÖæ°î¿Æ¼¼¹É·ÝÓÐÏÞ¹«Ë¾	2002/2/19	2009/12/24	24.41	D	17.58	4	0	0	2.83	0	0	0	0	0.741966033	61	11068166	12652699	88401.1	83101.51	89874.16	0	0	0
300039	ÉÏº£ÊÐ	ÉÏº£ÊÐ	2010	1.13895283	1370399006	603414409.1	0.82179	0.090266	0.099999	30.1095	0.097335	ÉÏº£¿­±¦	0	0	5	27	15	0.9375	6	0.375	0	22206988.24	3.68	4	Ò½Ò©ÖÆÔìÒµ	ÉÏº£¿­±¦Ò©Òµ¹É·ÝÓÐÏÞ¹«Ë¾	2000/4/12	2009/12/24	23.55	D	17.34	0.31	0	0	5.9	0	0	0	0	0.713866134	12	28735800	33028900	24738.7	83101.51	89874.16	0	0	0
300041	ºþ±±Ê¡	ÏåÑôÊÐ	2010	1.13895283	913559431.8	414461411.9	0.441496	0.095913	0.103984	19.0381	0.075962	»ØÌìÐÂ²Ä	0	0	5	26	12	0.857142857	2	0.285714286	21	20339700	4.91	17	»¯Ñ§Ô­ÁÏ¼°»¯Ñ§ÖÆÆ·ÖÆÔìÒµ	ºþ±±»ØÌì½ºÒµ¹É·ÝÓÐÏÞ¹«Ë¾	1998/9/3	2009/12/24	23.98	D	18.05	3.2	0	0	2.73	0	0	0	0	0.703518888	54	510126	1849167	37002.4	83101.51	89874.16	0	0	0
300049	ÄÚÃÉ¹Å	ÎÚÀ¼²ì²¼ÊÐ	2010	1.13895283	795660287.5	210246377.5	0.711232	0.059018	0.068158	16.2132	0.136035	¸£Èð¹É·Ý	0	0	5	27	20	0.833333333	2	0.208333333	4	11710700	5.57	12	Ò½Ò©ÖÆÔìÒµ	ÄÚÃÉ¹Å¸£ÈðÖÐÃÉÒ©¿Æ¼¼¹É·ÝÓÐÏÞ¹«Ë¾	2001/12/26	2010/1/7	25.04	D	15.93	0.2	0	0	8.91	0	0	0	0	0.68753997	55	173344	1400285	79734.6	83101.51	89874.16	0	0	0
300054	ºþ±±Ê¡	ÎäººÊÐ	2010	1.13895283	667884737.5	252144074.1	0.182449	0.064548	0.072871	23.25	0.114216	¶¦Áú¹É·Ý	0	0	5	26	13	0.8125	1	0.0625	6	15768643.57	6.25	17	»¯Ñ§Ô­ÁÏ¼°»¯Ñ§ÖÆÆ·ÖÆÔìÒµ	ºþ±±¶¦Áú»¯Ñ§¹É·ÝÓÐÏÞ¹«Ë¾	2008/4/28	2010/2/2	19.34	D	16.61	0	0	0	2.73	0	0	0	0	0.755578529	65	3901866	5835453	37002.4	83101.51	89874.16	0	0	0
300063	¹ã¶«Ê¡	ÕØÇìÊÐ	2010	1.13895283	692682110.6	268915500	0.297358	0.037065	0.040377	51.5073	0.078953	ÌìÁú¼¯ÍÅ	0	0	2	72	15	0.882352941	1	0.058823529	70	6824711.98	0	8	»¯Ñ§Ô­ÁÏ¼°»¯Ñ§ÖÆÆ·ÖÆÔìÒµ	¹ã¶«ÌìÁúÓÍÄ«¼¯ÍÅ¹É·ÝÓÐÏÞ¹«Ë¾	2001/1/2	2010/3/17	18.48	D	13.95	0.58	0	0	3.95	0	0	0	0	0.542910606	43	768042	1276606	88401.1	83101.51	89874.16	0	0	0
300067	ÉÏº£ÊÐ	ÉÏº£ÊÐ	2010	1.13895283	745915328.2	187685492.1	0.375124	0.037019	0.0373	44.8825	0.025956	°²ÅµÆä	0	0	5	26	10	0.666666667	2	0.2	60	12386963.77	6.6	4	»¯Ñ§Ô­ÁÏ¼°»¯Ñ§ÖÆÆ·ÖÆÔìÒµ	ÉÏº£°²ÅµÆä·ÄÖ¯»¯¹¤¹É·ÝÓÐÏÞ¹«Ë¾	2008/8/6	2010/4/8	52.64	C	14.32	7	12	17	2.32	0	0	0	0	0.713866134	12	28735800	33028900	24738.7	83101.51	89874.16	0	0	0
300072	±±¾©ÊÐ	±±¾©ÊÐ	2010	1.13895283	1450109045	430175339.6	0.415113	0.039649	0.054178	28.4601	0.268167	Èý¾Û»·±£	0	0	5	26	16	0.842105263	3	0.315789474	96	7613800	1.77	1	»¯Ñ§Ô­ÁÏ¼°»¯Ñ§ÖÆÆ·ÖÆÔìÒµ	±±¾©Èý¾Û»·±£ÐÂ²ÄÁÏ¹É·ÝÓÐÏÞ¹«Ë¾	1997/6/3	2010/4/14	19.68	D	15.41	0	0	0	4.27	0	0	0	0	0.78391181	50	23539300	27173200	3104.7	83101.51	89874.16	0	0	0
300082	ÁÉÄþÊ¡	ÁÉÑôÊÐ	2010	1.13895283	3009277830	2211280710	0.128121	0.057148	0.064199	55.5556	0.095582	°Â¿Ë¹É·Ý	0	0	5	26	12	0.8	5	0.466666667	4	112511939.2	5.56	9	×¨ÓÃ»¯Ñ§²úÆ·ÖÆÔìÒµ	ÁÉÄþ°Â¿Ë»¯Ñ§¹É·ÝÓÐÏÞ¹«Ë¾	2007/7/31	2010/5/6	19.17	D	15.18	0.75	0	0	3.24	0	0	0	0	0.666179663	37	764808	1000685	114131.8	83101.51	89874.16	0	0	0
300086	º£ÄÏÊ¡	º£¿ÚÊÐ	2010	1.13895283	1904618725	314451808.6	0.67774	0.073147	0.076188	58.1897	0.03991	¿µÖ¥Ò©Òµ	0	0	5	27	14	0.666666667	3	0.19047619	0	9358300	2.98	30	Ò½Ò©ÖÆÔìÒµ	º£ÄÏ¿µÖ¥Ò©Òµ¹É·ÝÓÐÏÞ¹«Ë¾	2007/12/28	2010/5/13	24.22	D	17.27	0.94	0	0	6.01	0	0	0	0	0.871788271	38	503661	789877	3529.7	83101.51	89874.16	0	0	0
300107	ºÓ±±Ê¡	²×ÖÝÊÐ	2010	1.13895283	812235684.4	302064732.3	0.29037	0.064366	0.065644	40.3587	0.019471	½¨ÐÂ¹É·Ý	0	0	5	26	11	0.785714286	0	0.214285714	26	12891200	4.27	3	»¯Ñ§Ô­ÁÏ¼°»¯Ñ§ÖÆÆ·ÖÆÔìÒµ	ºÓ±±½¨ÐÂ»¯¹¤¹É·ÝÓÐÏÞ¹«Ë¾	2007/12/28	2010/8/9	19.9	D	16.9	0.24	0	0	2.76	0	0	0	887888	0.82716189	33	912958	2131343	137213.5	83101.51	89874.16	0	0	0
300108	¼ªÁÖÊ¡	Í¨»¯ÊÐ	2010	1.13895283	344243568	112671734.9	0.472443	0.070828	0.071729	36.7857	0.012553	¼ªÒ©¿Ø¹É	0	0	5	27	14	0.875	4	0.5625	4	4560600	4.05	10	»¯Ñ§Ô­ÁÏ¼°»¯Ñ§ÖÆÆ·ÖÆÔìÒµ	Í¨»¯Ë«Áú»¯¹¤¹É·ÝÓÐÏÞ¹«Ë¾	2000/1/27	2010/8/11	19.16	D	16.13	0.44	0	0	2.59	0	0	0	0	0.61388601	20	340235	1199057	40529.8	83101.51	89874.16	0	0	0
300109	ºÓÄÏÊ¡	½¹×÷ÊÐ	2010	1.13895283	357811636.9	163311320.2	0.309174	0.064354	0.069105	19.9444	0.068748	ÐÂ¿ªÔ´	0	0	5	26	12	0.8	3	0.266666667	62	7538342.74	4.62	16	»¯Ñ§Ô­ÁÏ¼°»¯Ñ§ÖÆÆ·ÖÆÔìÒµ	²©°®ÐÂ¿ªÔ´ÖÆÒ©¹É·ÝÓÐÏÞ¹«Ë¾	2009/5/18	2010/8/11	19.36	D	15.58	1.31	0	0	2.47	0	0	0	0	0.66473986	30	633384	1215497	84769.6	83101.51	89874.16	0	0	0
300110	É½¶«Ê¡	ÇàµºÊÐ	2010	1.13895283	1151743327	338303704.8	0.565868	0.066264	0.069121	53.0314	0.041325	»ªÈÊÒ©Òµ	0	0	5	27	14	0.777777778	2	0.555555556	0	11210800	3.31	31	Ò½Ò©ÖÆÔìÒµ	Çàµº»ªÈÊÒ©Òµ¹É·ÝÓÐÏÞ¹«Ë¾	2001/8/23	2010/8/11	59.4	C	16.1	5.5	15	10	12.8	0	0	0	0	0.807153776	32	4526138	5323888	136627.7	83101.51	89874.16	0	0	0
300121	É½¶«Ê¡	ÁÄ³ÇÊÐ	2010	1.13895283	498256787.6	348361445.8	0.21004	0.057838	0.068572	51.25	0.156541	Ñô¹È»ªÌ©	0	0	5	26	12	1	1	0.416666667	27	10499986.29	0	31	»¯Ñ§Ô­ÁÏ¼°»¯Ñ§ÖÆÆ·ÖÆÔìÒµ	É½¶«Ñô¹È»ªÌ©»¯¹¤¹É·ÝÓÐÏÞ¹«Ë¾	2000/3/23	2010/9/6	17.61	D	13.96	1.29	0	0	2.36	0	0	0	326780	0.808957662	43	705022	1445957	136627.7	83101.51	89874.16	0	1	1
300132	¸£½¨Ê¡	ÄÏÆ½ÊÐ	2010	1.13895283	739263246.4	486369993.9	0.212804	0.057351	0.080307	42.4283	0.2833	ÇàËÉ¹É·Ý	0	0	5	26	10	0.833333333	1	0.166666667	0	13979537.72	2.88	7	»¯Ñ§Ô­ÁÏ¼°»¯Ñ§ÖÆÆ·ÖÆÔìÒµ	¸£½¨ÇàËÉ¹É·ÝÓÐÏÞ¹«Ë¾	2001/1/15	2010/10/12	48.15	C	16	10.03	10	8	4.12	0	0	0	158228	0.300980451	51	385886	870249	35400.9	83101.51	89874.16	0	0	0
300135	½­ËÕÊ¡	ÎÞÎýÊÐ	2010	1.13895283	1189719271	1045015854	0.133882	0.064548	0.077611	37.5	0.168314	±¦Àû¹ú¼Ê	0	0	5	26	11	0.846153846	0	0	16	0	0	5	»¯Ñ§Ô­ÁÏ¼°»¯Ñ§ÖÆÆ·ÖÆÔìÒµ	½­ËÕ±¦ÀûÁ¤Çà¹É·ÝÓÐÏÞ¹«Ë¾	2002/11/7	2010/10/12	19.03	D	15.5	0.57	0	0	2.96	0	0	0	282992.59	0.786858466	42	5118900	4886822	198790.7	83101.51	89874.16	0	0	0
300147	¹ã¶«Ê¡	¹ãÖÝÊÐ	2010	1.13895283	1846627550	513383583	0.471413	0.040839	0.055059	34.7927	0.257773	ÏãÑ©ÖÆÒ©	0	0	5	27	14	0.777777778	1	0.055555556	24	17348807.05	3.38	8	Ò½Ò©ÖÆÔìÒµ	¹ãÖÝÊÐÏãÑ©ÖÆÒ©¹É·ÝÓÐÏÞ¹«Ë¾	1997/12/29	2010/12/6	21.47	D	15.31	0.88	0	0	5.28	0	0	0	0	0.76207034	41	8726470	9773199	88401.1	83101.51	89874.16	0	0	0
300158	É½Î÷Ê¡	³¤ÖÎÊÐ	2010	1.13895283	2170479294	930329729.5	0.583261	0.042521	0.052439	59.0831	0.179282	Õñ¶«ÖÆÒ©	0	0	5	27	16	0.8	2	0.35	0	26927800	2.89	13	Ò½Ò©ÖÆÔìÒµ	É½Î÷Õñ¶«ÖÆÒ©¹É·ÝÓÐÏÞ¹«Ë¾	1995/11/15	2010/12/27	21.58	D	14.84	0.9	0	0	5.84	0	0	0	0	0.776812355	42	779001	1358657	159366.6	83101.51	89874.16	0	0	0
300174	¸£½¨Ê¡	ÄÏÆ½ÊÐ	2010	1.13895283	140426707.7	146246258.5	0.32248	0.19036	0.276281	50.3129	0.31099	ÔªÁ¦¹É·Ý	0	0	5	26	9	0.818181818	1	0.272727273	17	8535000	5.84	7	»¯Ñ§Ô­ÁÏ¼°»¯Ñ§ÖÆÆ·ÖÆÔìÒµ	¸£½¨ÔªÁ¦»îÐÔÌ¿¹É·ÝÓÐÏÞ¹«Ë¾	1999/5/21	2011/1/24	56.23	C	16.83	10.79	10	17	1.61	0	0	0	0	0.300980451	51	385886	870249	35400.9	83101.51	89874.16	0	0	0
600059	Õã½­Ê¡	ÉÜÐËÊÐ	2010	1.13895283	2829324821	1079233270	0.365428	0.044692	0.059764	40.5451	0.254465	¹ÅÔ½ÁúÉ½	1	0	5	15	14	0.875	3	0.3125	45	0	0	6	ÒûÁÏÖÆÔìÒµ	Õã½­¹ÅÔ½ÁúÉ½ÉÜÐË¾Æ¹É·ÝÓÐÏÞ¹«Ë¾	1997/5/8	1997/4/25	57.89	C	13.03	8.38	15	8	13.48	0	0	0	0	0.693146325	41	1932305	2219473	96046.8	83101.51	89874.16	0	0	0
600061	ÉÏº£ÊÐ	ÉÏº£ÊÐ	2010	1.13895283	954501516.8	1845308391	0.073849	0.022292	0.037159	35.9892	0.402464	¹úÍ¶×Ê±¾	1	0	1	67	11	0.785714286	0	0.142857143	4	4195957.15	0	4	»¯Ñ§ÏËÎ¬ÖÆÔìÒµ	ÖÐ·ÄÍ¶×Ê·¢Õ¹¹É·ÝÓÐÏÞ¹«Ë¾	1997/5/13	1997/4/25	15.43	D	9.6	2.16	0	0	3.67	0	0	0	0	0.713866134	12	28735800	33028900	24738.7	83101.51	89874.16	0	0	0
600062	±±¾©ÊÐ	±±¾©ÊÐ	2010	1.13895283	5205508965	5366795812	0.361829	0.102391	0.13463	49.1206	0.245813	»ªÈóË«º×	1	0	5	27	18	0.782608696	2	0.260869565	18	0	0	1	Ò½Ò©ÖÆÔìÒµ	±±¾©Ë«º×Ò©Òµ¹É·ÝÓÐÏÞ¹«Ë¾	1997/5/16	1997/5/6	62.08	B	18.52	7.55	13	9	14.01	0	0	0	0	0.78391181	50	23539300	27173200	3104.7	83101.51	89874.16	0	0	0
600063	°²»ÕÊ¡	ºÏ·ÊÊÐ	2010	1.13895283	5042357555	2394347182	0.154441	0.017633	0.047125	38.3991	0.635989	ÍîÎ¬¸ßÐÂ	1	0	5	28	25	1	3	0.16	20	0	0	14	»¯Ñ§ÏËÎ¬ÖÆÔìÒµ	°²»ÕÍîÎ¬»¯ÏË»¯¹¤¹É·ÝÓÐÏÞ¹«Ë¾	1997/3/28	1997/5/12	49.25	C	11.39	9.84	9	17	2.02	0	0	0	0	0.706491607	48	2594283	3177157	51700.1	83101.51	89874.16	0	0	0
600078	½­ËÕÊ¡	ÎÞÎýÊÐ	2010	1.13895283	6077762456	2499993775	0.164268	0.011907	0.030897	26.2217	0.723751	³ÎÐÇ¹É·Ý	0	0	5	26	15	1	0	0.066666667	6	0	0	5	»¯Ñ§Ô­ÁÏ¼°»¯Ñ§ÖÆÆ·ÖÆÔìÒµ	½­ËÕ¶¦ÇòÊµÒµ¹É·ÝÓÐÏÞ¹«Ë¾	1994/6/28	1997/5/28	10.52	D	10.01	0.46	0	0	0.05	1	0	1	0	0.786858466	42	5118900	4886822	198790.7	83101.51	89874.16	0	0	0
600080	ÉÂÎ÷Ê¡	Î÷°²ÊÐ	2010	1.13895283	1427778661	327428993.6	0.313622	0.023393	0.046451	25.549	0.492238	½ð»¨¹É·Ý	0	0	5	27	7	0.5	0	0.142857143	8	486500	0	25	Ò½Ò©ÖÆÔìÒµ	½ð»¨ÆóÒµ(¼¯ÍÅ)¹É·ÝÓÐÏÞ¹«Ë¾	1996/2/14	1997/5/14	10.66	D	8.55	2.33	0	0	-0.22	0	0	0	0	0.677038909	45	2418567	3716175	46420.8	83101.51	89874.16	0	0	0
600085	±±¾©ÊÐ	±±¾©ÊÐ	2010	1.13895283	5489318191	3824446142	0.454126	0.08582	0.105381	55.2436	0.231001	Í¬ÈÊÌÃ	1	0	5	27	17	0.739130435	6	0.565217391	0	0	0	1	Ò½Ò©ÖÆÔìÒµ	±±¾©Í¬ÈÊÌÃ¹É·ÝÓÐÏÞ¹«Ë¾	1997/6/18	1997/5/29	53.23	C	16.86	7.93	10	12.5	5.94	0	0	0	0	0.78391181	50	23539300	27173200	3104.7	83101.51	89874.16	0	0	0
600091	ÄÚÃÉ¹Å	°üÍ·ÊÐ	2010	1.13895283	1537591937	8363425.18	0.270742	0.009186	0.019611	15	0.531568	STÃ÷¿Æ	1	1	5	26	13	0.866666667	4	0.6	4	0	0	12	»¯Ñ§Ô­ÁÏ¼°»¯Ñ§ÖÆÆ·ÖÆÔìÒµ	°üÍ·»ÆºÓ»¯¹¤¹É·ÝÓÐÏÞ¹«Ë¾	1997/6/26	1997/6/13	14.08	D	10.08	4	0	0	0	0	0	0	0	0.745975133	71	1391830	2049617	79734.6	83101.51	89874.16	0	0	0
600094	ÉÏº£ÊÐ	ÉÏº£ÊÐ	2010	1.13895283	17792970.99	4700752	0.945583	0.088399	0.11708	15.6724	0.244973	´óÃû³Ç	0	0	3	70	16	0.941176471	3	0.470588235	2	0	0	4	»¯Ñ§ÏËÎ¬ÖÆÔìÒµ	ÉÏº£»ªÔ´¹É·ÝÓÐÏÞ¹«Ë¾	1996/7/18	1997/6/24	12.57	D	12.57	0	0	0	0	0	0	0	0	0.713866134	12	28735800	33028900	24738.7	83101.51	89874.16	0	0	0
600096	ÔÆÄÏÊ¡	ÕÑÍ¨ÊÐ	2010	1.13895283	24432927669	7140750202	0.227489	0.012293	0.03933	55.8261	0.710149	ÔÆÌì»¯	1	0	5	26	19	1	3	0.315789474	57	92970000	0	23	»¯Ñ§Ô­ÁÏ¼°»¯Ñ§ÖÆÆ·ÖÆÔìÒµ	ÔÆÄÏÔÆÌì»¯¹É·ÝÓÐÏÞ¹«Ë¾	1997/3/18	1997/6/18	54.4	C	12.32	9.61	12	14	6.47	0	0	0	0	0.537579988	27	256182	1465980	28180	83101.51	89874.16	0	0	0
600103	¸£½¨Ê¡	¸£ÖÝÊÐ	2010	1.13895283	3253425623	2038417861	0.098947	0.021616	0.031745	5.0189	0.43116	ÇàÉ½Ö½Òµ	1	0	5	22	17	0.80952381	1	0.333333333	44	0	0	7	ÔìÖ½¼°Ö½ÖÆÆ·Òµ	¸£½¨Ê¡ÇàÉ½Ö½Òµ¹É·ÝÓÐÏÞ¹«Ë¾	1993/4/1	1997/6/18	50.42	C	10.17	10	10	17	3.25	0	0	0	24067.6	0.742825021	69	2478206	2624208	35400.9	83101.51	89874.16	0	0	0
600111	ÄÚÃÉ¹Å	°üÍ·ÊÐ	2010	1.13895283	8789581171	5257937296	0.492402	0.155991	0.310705	38.9165	0.51406	±±·½Ï¡ÍÁ	1	0	5	32	27	1	6	0.407407407	48	23792695.33	0	12	ÓÐÉ«½ðÊôÒ±Á¶¼°Ñ¹ÑÓ¼Ó¹¤Òµ	ÄÚÃÉ¹Å°ü¸ÖÏ¡ÍÁ¸ß¿Æ¼¼¹É·ÝÓÐÏÞ¹«Ë¾	1997/9/12	1997/8/27	64.99	B	18.78	9.5	12	20	4.71	0	0	0	2792986.02	0.745975133	71	1391830	2049617	79734.6	83101.51	89874.16	0	0	0
600117	Çàº£Ê¡	Î÷ÄþÊÐ	2010	1.13895283	11996116421	7051936904	0.195085	0.027386	0.09132	49.8731	0.741026	Î÷ÄþÌØ¸Ö	1	0	5	31	17	0.944444444	2	0.333333333	28	0	0	27	ºÚÉ«½ðÊôÒ±Á¶¼°Ñ¹ÑÓ¼Ó¹¤Òµ	Î÷ÄþÌØÊâ¸Ö¹É·ÝÓÐÏÞ¹«Ë¾	1997/10/8	1997/9/23	54.02	C	12.54	8.1	10	15	8.38	0	0	0	3823276	0.498912247	47	345219	1089186	6274.9	83101.51	89874.16	0	0	0
600132	ÖØÇìÊÐ	ÖØÇìÊÐ	2010	1.13895283	3552995104	2375290749	0.440669	0.100402	0.254497	20	0.578823	ÖØÇìÆ¡¾Æ	0	0	5	15	22	0.956521739	1	0.130434783	14	0	0	20	ÒûÁÏÖÆÔìÒµ	ÖØÇìÆ¡¾Æ¹É·ÝÓÐÏÞ¹«Ë¾	1993/12/23	1997/10/10	23.58	D	16.49	2.78	0	0	4.31	0	0	0	4711770.32	0.753017429	40	9520700	17090400	35924.3	83101.51	89874.16	0	0	0
600135	ºÓ±±Ê¡	±£¶¨ÊÐ	2010	1.13895283	1051150236	732508715.4	0.15543	0.005385	0.003292	35.6053	0.055685	ÀÖ¿­½ºÆ¬	1	0	5	26	16	0.888888889	3	0.277777778	2	0	0	3	»¯Ñ§Ô­ÁÏ¼°»¯Ñ§ÖÆÆ·ÖÆÔìÒµ	ÀÖ¿­½ºÆ¬¹É·ÝÓÐÏÞ¹«Ë¾	1998/1/16	1997/12/26	14.75	D	9.5	0.25	0	0	5	0	0	0	0	0.804860746	29	910313	2689044	137213.5	83101.51	89874.16	0	0	0
600141	ºþ±±Ê¡	ÒË²ýÊÐ	2010	1.13895283	6191579426	4678043111	0.152372	0.030251	0.108318	21.3038	0.681901	ÐË·¢¼¯ÍÅ	1	0	5	26	24	1	11	0.791666667	32	0	0	17	»¯Ñ§Ô­ÁÏ¼°»¯Ñ§ÖÆÆ·ÖÆÔìÒµ	ºþ±±ÐË·¢»¯¹¤¼¯ÍÅ¹É·ÝÓÐÏÞ¹«Ë¾	1994/8/17	1999/5/13	64	B	13.66	11.88	10	20	8.46	1	0	1	0	0.734430433	35	702425	1952304	37002.4	83101.51	89874.16	0	0	0
600159	ÄÚÃÉ¹Å	³à·åÊÐ	2010	1.13895283	2596612336	824470738.4	0.512317	0.011097	0.018047	35.9785	0.384887	´óÁúµØ²ú	1	0	3	70	10	0.769230769	1	0.076923077	2	0	0	12	ÒûÁÏÖÆÔìÒµ	ÄÚÃÉ¹ÅÄþ³ÇÀÏ½Ñ¹É·ÝÓÐÏÞ¹«Ë¾	1998/5/8	1998/4/21	26.6	D	11.44	0.16	0	0	15	0	0	0	0	0.676494098	46	563258	2197851	79734.6	83101.51	89874.16	0	0	0
600160	Õã½­Ê¡	áéÖÝÊÐ	2010	1.13895283	4736489130	5486320160	0.280332	0.129169	0.239341	56.4816	0.451986	¾Þ»¯¹É·Ý	1	0	5	26	25	0.925925926	2	0.185185185	36	163462900	0	6	»¯Ñ§Ô­ÁÏ¼°»¯Ñ§ÖÆÆ·ÖÆÔìÒµ	Õã½­¾Þ»¯¹É·ÝÓÐÏÞ¹«Ë¾	1998/6/17	1998/6/1	62.9	B	17.46	10.32	9	24.5	1.62	0	0	0	12667696.58	0.763267418	10	469780	1070865	96046.8	83101.51	89874.16	0	0	0
600172	ºÓÄÏÊ¡	Ðí²ýÊÐ	2010	1.13895283	2366167945	821746664.2	0.298066	0.028555	0.056898	27.3588	0.530231	»ÆºÓÐý·ç	0	0	5	30	14	1	4	0.642857143	2	0	0	16	·Ç½ðÊô¿óÎïÖÆÆ·Òµ	ºÓÄÏ»ÆºÓÐý·ç¹É·ÝÓÐÏÞ¹«Ë¾	1998/11/3	1998/10/19	16.31	D	12.6	0.86	0	0	2.85	0	0	0	1977	0.83096449	25	574496	1172338	84769.6	83101.51	89874.16	0	0	0
600176	±±¾©ÊÐ	±±¾©ÊÐ	2010	1.13895283	15638879395	4765021506	0.310514	0.02832	0.144807	36.15	0.805555	ÖÐ¹ú¾ÞÊ¯	1	0	5	30	12	0.857142857	1	0.071428571	25	0	0	1	»¯Ñ§Ô­ÁÏ¼°»¯Ñ§ÖÆÆ·ÖÆÔìÒµ	ÖÐ¹ú»¯Ñ§½¨²Ä¹É·ÝÓÐÏÞ¹«Ë¾	1999/4/16	1999/3/5	48.22	C	14.12	9.74	5	15	4.36	0	0	0	0	0.78391181	50	23539300	27173200	3104.7	83101.51	89874.16	0	0	0
600179	ºÚÁú½­Ê¡	ÆëÆë¹þ¶ûÊÐ	2010	1.13895283	1766986282	1574764181	0.001088	0.008995	0.026062	49.9439	0.634237	ST°²Í¨	1	1	2	58	13	0.928571429	2	0.357142857	12	0	0	11	Ê¯ÓÍ¼Ó¹¤¼°Á¶½¹Òµ	ºÚÁú½­ºÚ»¯¹É·ÝÓÐÏÞ¹«Ë¾	1998/10/30	1998/9/22	7.88	D	7.73	0.15	0	0	0	0	0	0	9.00E+05	0.372321456	20	513609	1144298	43459.3	83101.51	89874.16	0	0	0
600182	ºÚÁú½­Ê¡	Äµµ¤½­ÊÐ	2010	1.13895283	3282813615	3611005163	0.116741	0.030574	0.090059	44.4324	0.647557	S¼ÑÍ¨	0	0	5	29	12	0.75	0	0	2	0	0	11	Ïð½ºÖÆÔìÒµ	èëÁÖÂÖÌ¥¹É·ÝÓÐÏÞ¹«Ë¾	1993/6/8	1999/4/12	21.3	D	10.73	1.39	0	0	9.18	0	0	0	0	0.537999652	15	428230	1360930	43459.3	83101.51	89874.16	0	0	0
600196	ÉÏº£ÊÐ	ÉÏº£ÊÐ	2010	1.13895283	16820135794	4555421687	0.344833	0.059473	0.102535	48.0533	0.441547	¸´ÐÇÒ½Ò©	0	0	5	27	25	1	1	0.12	34	2.72E+08	0	4	Ò½Ò©ÖÆÔìÒµ	ÉÏº£¸´ÐÇÊµÒµ¹É·ÝÓÐÏÞ¹«Ë¾	1998/7/13	1998/6/25	61.37	B	16.52	5.68	17	16	6.17	0	0	0	0	0.713866134	12	28735800	33028900	24738.7	83101.51	89874.16	0	0	0
600212	É½¶«Ê¡	ÁÙÒÊÊÐ	2010	1.13895283	1280618104	453529291.2	0.161279	0.014177	0.017385	18.2536	0.184538	½­ÈªÊµÒµ	0	0	4	90	11	0.916666667	0	0.083333333	6	0	0	31	·Ç½ðÊô¿óÎïÖÆÆ·Òµ	É½¶«½­ÈªÊµÒµ¹É·ÝÓÐÏÞ¹«Ë¾	1992/12/14	1999/7/8	13.33	D	9.4	0.25	0	0	3.68	0	0	0	459003	0.673786538	50	1154816	2364649	136627.7	83101.51	89874.16	0	0	0
600216	Õã½­Ê¡	º¼ÖÝÊÐ	2010	1.13895283	4637177873	4558265173	0.413669	0.246615	0.296771	25.5846	0.166881	Õã½­Ò½Ò©	0	0	5	27	19	0.95	5	0.65	18	0	0	6	Ò½Ò©ÖÆÔìÒµ	Õã½­Ò½Ò©¹É·ÝÓÐÏÞ¹«Ë¾	1997/5/16	1999/8/11	26.21	D	19.2	1.77	0	0	5.24	0	0	0	0	0.756671884	68	6713413	6165836	96046.8	83101.51	89874.16	0	0	0
600220	½­ËÕÊ¡	ÎÞÎýÊÐ	2010	1.13895283	5510910154	3106315616	0.148467	0.010966	0.02166	35.4948	0.390752	½­ËÕÑô¹â	0	0	5	17	10	0.769230769	0	0	2	0	0	5	·ÄÖ¯Òµ	½­ËÕÑô¹â¹É·ÝÓÐÏÞ¹«Ë¾	1999/2/13	1999/8/27	21.16	D	9.33	1.83	0	0	10	0	0	0	20411990.4	0.786858466	42	5118900	4886822	198790.7	83101.51	89874.16	0	0	0
600222	ºÓÄÏÊ¡	Ö£ÖÝÊÐ	2010	1.13895283	1251239542	913303032.7	0.126025	0.022237	0.040971	33.437	0.513025	Ì«ÁúÒ©Òµ	1	0	5	27	14	1	2	0.142857143	13	8744662.12	0	16	Ò½Ò©ÖÆÔìÒµ	ºÓÄÏÖñÁÖÖÚÉúÖÆÒ©¹É·ÝÓÐÏÞ¹«Ë¾	1998/8/31	1999/8/13	17.64	D	10.26	0.04	0	0	7.34	0	0	0	0	0.65157252	39	3868040	4267968	84769.6	83101.51	89874.16	0	0	0
600226	Õã½­Ê¡	ºþÖÝÊÐ	2010	1.13895283	2238163432	1762434650	0.148766	0.060166	0.1076	39.28	0.396744	å«Ò¶¹É·Ý	0	0	5	26	16	0.842105263	4	0.210526316	12	0	0	6	»¯Ñ§Ô­ÁÏ¼°»¯Ñ§ÖÆÆ·ÖÆÔìÒµ	Õã½­Éý»ª°Ý¿ËÉúÎï¹É·ÝÓÐÏÞ¹«Ë¾	1999/5/11	1999/8/20	16.81	D	13.27	2.37	0	0	1.17	0	0	0	0	0.709035514	36	972655	1271209	96046.8	83101.51	89874.16	0	0	0
600227	¹óÖÝÊ¡	¹óÑôÊÐ	2010	1.13895283	9570178669	1329324703	0.272325	0.013886	0.037552	28.6239	0.59131	Ê¥¼ÃÌÃ	1	0	5	27	19	1	10	0.842105263	22	0	0	22	»¯Ñ§Ô­ÁÏ¼°»¯Ñ§ÖÆÆ·ÖÆÔìÒµ	¹óÖÝ³àÌì»¯¹É·ÝÓÐÏÞ¹«Ë¾	1998/8/28	1999/12/13	52.47	C	13.32	12.5	9	14	3.65	0	0	0	0	0.795159011	88	1363034	2043801	44882.5	83101.51	89874.16	0	0	0
600230	ºÓ±±Ê¡	²×ÖÝÊÐ	2010	1.13895283	4108554596	2584898359	0.180559	0.018308	0.079297	55.9185	0.632947	²×ÖÝ´ó»¯	1	0	5	26	17	1	5	0.529411765	9	0	0	3	»¯Ñ§Ô­ÁÏ¼°»¯Ñ§ÖÆÆ·ÖÆÔìÒµ	ºÓ±±²×ÖÝ´ó»¯¹É·ÝÓÐÏÞ¹«Ë¾	1998/9/21	2000/3/17	20.02	D	12.42	2.6	0	0	5	0	0	0	0	0.82716189	33	912958	2131343	137213.5	83101.51	89874.16	0	0	0
600249	¹ãÎ÷	ÁøÖÝÊÐ	2010	1.13895283	3307598157	936393649.7	0.161371	0.002093	0.004912	18.5246	0.28022	Á½ÃæÕë	1	0	5	26	13	0.866666667	6	0.6	4	693146.65	0	19	»¯Ñ§Ô­ÁÏ¼°»¯Ñ§ÖÆÆ·ÖÆÔìÒµ	ÁøÖÝÁ½ÃæÕë¹É·ÝÓÐÏÞ¹«Ë¾	1994/6/30	2004/1/2	19.25	D	8.56	0.69	0	0	10	0	0	0	0	0.591512764	35	746288	1550130	42023.2	83101.51	89874.16	0	0	0
600267	Õã½­Ê¡	Ì¨ÖÝÊÐ	2010	1.13895283	5921672610	4544508960	0.292511	0.063218	0.135561	41.4423	0.536578	º£ÕýÒ©Òµ	1	0	5	27	26	0.838709677	3	0.161290323	2	0	0	6	Ò½Ò©ÖÆÔìÒµ	Õã½­º£ÕýÒ©Òµ¹É·ÝÓÐÏÞ¹«Ë¾	1998/2/11	2000/7/7	67.21	B	16.26	9.76	20	15	6.19	0	0	0	0	0.839750924	40	1648845	2227592	96046.8	83101.51	89874.16	0	0	0
600276	½­ËÕÊ¡	Á¬ÔÆ¸ÛÊÐ	2010	1.13895283	3895635295	3744106270	0.838278	0.193918	0.213786	24.4463	0.108019	ºãÈðÒ½Ò©	0	0	5	27	20	0.909090909	1	0.045454545	8	0	0	5	Ò½Ò©ÖÆÔìÒµ	½­ËÕºãÈðÒ½Ò©¹É·ÝÓÐÏÞ¹«Ë¾	1997/4/28	2000/9/7	23.63	D	19.14	0.01	0	0	4.48	0	0	0	0	0.655148992	40	1413888	2027515	198790.7	83101.51	89874.16	0	0	0
600277	ÄÚÃÉ¹Å	¶õ¶û¶àË¹ÊÐ	2010	1.13895283	12989101141	7943253860	0.125687	0.030282	0.059737	85.2318	0.514609	ÒÚÀû½àÄÜ	0	0	5	26	16	0.888888889	0	0.111111111	17	0	0	12	»¯Ñ§Ô­ÁÏ¼°»¯Ñ§ÖÆÆ·ÖÆÔìÒµ	ÄÚÃÉ¹ÅÒÚÀû¿Æ¼¼ÊµÒµ¹É·ÝÓÐÏÞ¹«Ë¾	1999/1/27	2000/7/4	17.96	D	11.39	0.58	0	0	5.99	0	0	0	0	0.720966626	38	2390774	3187910	79734.6	83101.51	89874.16	0	0	0
600282	½­ËÕÊ¡	ÄÏ¾©ÊÐ	2010	1.13895283	35214535863	30054992903	0.093441	0.026069	0.090558	56.5297	0.711699	ÄÏ¸Ö¹É·Ý	0	0	5	31	21	1	2	0.285714286	68	5.50E+08	0	5	ºÚÉ«½ðÊôÒ±Á¶¼°Ñ¹ÑÓ¼Ó¹¤Òµ	ÄÏ¾©¸ÖÌú¹É·ÝÓÐÏÞ¹«Ë¾	1999/3/18	2000/9/1	64.59	B	12.81	13.5	12	20	6.28	4	0	4	39207092.38	0.725064968	36	5188008	5421812	198790.7	83101.51	89874.16	0	0	0
600285	ºÓÄÏÊ¡	ÐÅÑôÊÐ	2010	1.13895283	1198938583	381238790.9	0.563109	0.04032	0.070236	9.4434	0.408065	ÁçÈñÖÆÒ©	1	0	5	27	15	0.9375	3	0.3125	5	21530000	0	16	Ò½Ò©ÖÆÔìÒµ	ºÓÄÏÁçÈñÖÆÒ©¹É·ÝÓÐÏÞ¹«Ë¾	1999/6/18	2000/9/14	24.98	D	14.4	2.7	0	0	7.88	0	0	0	0	0.711432137	58	340956	1737596	84769.6	83101.51	89874.16	0	0	0
600291	ÄÚÃÉ¹Å	ÎÚº£ÊÐ	2010	1.13895283	4660029689	784180470.2	0.244527	0.006264	0.007787	14.6083	0.454857	Î÷Ë®¹É·Ý	1	0	1	68	12	0.705882353	4	0.235294118	6	0	0	12	·Ç½ðÊô¿óÎïÖÆÆ·Òµ	ÄÚÃÉ¹ÅÎ÷×¿×ÓÉ½²ÝÔ­Ë®Äà¹É·ÝÓÐÏÞ¹«Ë¾	1998/12/18	2000/7/13	15.71	D	9.88	0.83	0	0	5	0	0	0	1959496	0.550361586	69	336631	635412	79734.6	83101.51	89874.16	0	0	0
600297	ÁÉÄþÊ¡	´óÁ¬ÊÐ	2010	1.13895283	1720483155	1033827913	0.139123	0.008188	0.017299	56.0757	0.532209	¹ã»ãÆû³µ	0	0	6	52	14	0.666666667	1	0.142857143	14	0	0	9	Ò½Ò©ÖÆÔìÒµ	´óÁ¬ÃÀÂÞÒ©Òµ¹É·ÝÓÐÏÞ¹«Ë¾	1999/7/30	2000/10/12	16.36	D	9.36	0	0	0	7	0	0	0	0	0.804670692	37	5008322	6114743	114131.8	83101.51	89874.16	0	0	0
600299	±±¾©ÊÐ	±±¾©ÊÐ	2010	1.13895283	15295805702	9676485635	0.106768	0.00502	0.0263	53.9585	0.800647	°²µÏËÕ	1	0	5	27	12	0.857142857	2	0.285714286	19	0	0	1	»¯Ñ§Ô­ÁÏ¼°»¯Ñ§ÖÆÆ·ÖÆÔìÒµ	ÐÇ³½»¯¹¤ÐÂ²ÄÁÏ¹É·ÝÓÐÏÞ¹«Ë¾	1999/5/31	2000/3/31	15.22	D	9.59	0.63	0	0	5	0	0	0	0	0.78391181	50	23539300	27173200	3104.7	83101.51	89874.16	0	0	0
600300	½­ËÕÊ¡	ÐìÖÝÊÐ	2010	1.13895283	5304777375	4763196958	0.308809	0.038472	0.062617	32.0452	0.459092	Î¬Î¬¹É·Ý	0	0	5	15	15	0.9375	1	0.125	2	0	0	5	ÒûÁÏÖÆÔìÒµ	ÐìÖÝÎ¬Î¬Ê³Æ·ÒûÁÏ¹É·ÝÓÐÏÞ¹«Ë¾	1999/8/6	2000/6/7	18.22	D	10.17	1.08	0	0	6.97	0	0	0	0	0.610889545	32	2221558	3257198	198790.7	83101.51	89874.16	0	0	0
600308	É½¶«Ê¡	¶«ÓªÊÐ	2010	1.13895283	15335769379	7117866508	0.115776	0.005906	0.015243	34.3871	0.582863	»ªÌ©¹É·Ý	0	0	5	22	20	0.909090909	2	0.227272727	50	0	0	31	ÔìÖ½¼°Ö½ÖÆÆ·Òµ	É½¶«»ªÌ©Ö½Òµ¹É·ÝÓÐÏÞ¹«Ë¾	1993/6/6	2000/9/8	56.8	C	10.97	9.84	12	17	6.99	0	0	0	6409612.91	0.84364016	65	1048821	1419464	136627.7	83101.51	89874.16	0	0	0
600309	É½¶«Ê¡	ÑÌÌ¨ÊÐ	2010	1.13895283	12942922112	9429776860	0.253269	0.132949	0.248957	50.4954	0.447171	Íò»ª»¯Ñ§	1	0	5	26	18	0.9	2	0.45	8	0	0	31	»¯Ñ§Ô­ÁÏ¼°»¯Ñ§ÖÆÆ·ÖÆÔìÒµ	ÑÌÌ¨Íò»ª¾Û°±õ¥¹É·ÝÓÐÏÞ¹«Ë¾	1998/12/16	2000/12/15	56.04	C	18.9	9.08	12	14	2.06	0	0	0	0	0.812566695	30	2377958	3238648	136627.7	83101.51	89874.16	0	0	0
600311	¸ÊËàÊ¡	ÎäÍþÊÐ	2010	1.13895283	1398903529	338767212.1	0.389529	0.004174	0.006587	16.3727	0.366352	ÈÙ»ªÊµÒµ	0	0	5	9	15	0.882352941	1	0.294117647	12	0	0	26	Ê³Æ·¼Ó¹¤Òµ	¸ÊËàÈÙ»ªÊµÒµ(¼¯ÍÅ)¹É·ÝÓÐÏÞ¹«Ë¾	1998/11/12	2001/5/30	22.15	D	9.15	3	0	0	10	0	0	0	1.00E+06	0.571763928	21	64301	753123	21172.6	83101.51	89874.16	0	0	0
600315	ÉÏº£ÊÐ	ÉÏº£ÊÐ	2010	1.13895283	2122344288	3093956634	0.54792	0.117644	0.184158	38.1809	0.284791	ÉÏº£¼Ò»¯	1	0	5	26	6	0.5	1	0.25	10	0	0	4	»¯Ñ§Ô­ÁÏ¼°»¯Ñ§ÖÆÆ·ÖÆÔìÒµ	ÉÏº£¼Ò»¯ÁªºÏ¹É·ÝÓÐÏÞ¹«Ë¾	1999/10/18	2001/2/20	25.18	D	16.51	2.26	0	0	6.41	0	0	0	0	0.713866134	12	28735800	33028900	24738.7	83101.51	89874.16	0	0	0
600319	É½¶«Ê¡	Î«·»ÊÐ	2010	1.13895283	3510961833	2097844084	0.026916	0.005465	0.007773	36.8593	0.713991	ÑÇÐÇ»¯Ñ§	1	0	5	26	20	1	2	0.2	22	0	0	31	»¯Ñ§Ô­ÁÏ¼°»¯Ñ§ÖÆÆ·ÖÆÔìÒµ	Î«·»ÑÇÐÇ»¯Ñ§¹É·ÝÓÐÏÞ¹«Ë¾	2000/1/17	2001/2/14	13.62	D	7.77	0.85	0	0	5	0	0	0	0	0.724690002	62	2024316	2910354	136627.7	83101.51	89874.16	0	0	0
600328	ÄÚÃÉ¹Å	°¢À­ÉÆÊÐ	2010	1.13895283	4723508180	1420154549	0.334911	0.012843	0.050163	45.7075	0.694013	À¼Ì«ÊµÒµ	1	0	5	26	18	0.947368421	0	0.052631579	2	0	0	12	»¯Ñ§Ô­ÁÏ¼°»¯Ñ§ÖÆÆ·ÖÆÔìÒµ	ÄÚÃÉ¹ÅÀ¼Ì«ÊµÒµ¹É·ÝÓÐÏÞ¹«Ë¾	1998/12/31	2000/11/30	17.08	D	10.8	2.55	0	0	3.73	0	0	0	2686753.14					79734.6	83101.51	89874.16	0	0	0
600329	Ìì½òÊÐ	Ìì½òÊÐ	2010	1.13895283	3836485459	3473471266	0.384891	0.083629	0.162962	44.0426	0.456034	ÖÐÐÂÒ©Òµ	1	0	5	27	14	0.933333333	3	0.6	2	183275	0	2	Ò½Ò©ÖÆÔìÒµ	Ìì½òÖÐÐÂÒ©Òµ¼¯ÍÅ¹É·ÝÓÐÏÞ¹«Ë¾	1992/12/20	2001/5/9	51.54	C	15.21	7	13	13	3.33	0	0	0	0	0.840362102	33	10688100	13768400	17360	83101.51	89874.16	0	0	0
600332	¹ã¶«Ê¡	¹ãÖÝÊÐ	2010	1.13895283	4476592329	4486067329	0.285386	0.061214	0.075469	48.1975	0.186537	°×ÔÆÉ½	1	0	5	27	16	0.941176471	3	0.470588235	8	69358102.47	0	8	Ò½Ò©ÖÆÔìÒµ	¹ãÖÝÒ©Òµ¹É·ÝÓÐÏÞ¹«Ë¾	1997/9/1	2001/1/10	51.79	C	14.23	6.14	13	13	5.42	0	0	0	0	0.76207034	41	8726470	9773199	88401.1	83101.51	89874.16	0	0	0
600351	É½Î÷Ê¡	ÔË³ÇÊÐ	2010	1.13895283	2431204023	1181821853	0.462726	0.057336	0.146345	16.889	0.587629	ÑÇ±¦Ò©Òµ	1	0	5	27	14	0.875	2	0.3125	25	0	0	13	Ò½Ò©ÖÆÔìÒµ	É½Î÷ÑÇ±¦Ò©Òµ¼¯ÍÅ¹É·ÝÓÐÏÞ¹«Ë¾	1999/1/26	2002/9/11	58.02	C	15.23	5.51	13	9	15.28	0	0	0	1860372.55	0.81138281	45	355403	1344544	159366.6	83101.51	89874.16	0	0	0
600352	Õã½­Ê¡	ÉÜÐËÊÐ	2010	1.13895283	13388897230	6677151544	0.231269	0.063555	0.131303	13.2678	0.514447	Õã½­ÁúÊ¢	0	0	5	26	15	0.9375	1	0.125	29	0	0	6	»¯Ñ§Ô­ÁÏ¼°»¯Ñ§ÖÆÆ·ÖÆÔìÒµ	Õã½­ÁúÊ¢¼¯ÍÅ¹É·ÝÓÐÏÞ¹«Ë¾	1998/3/23	2003/7/17	59	C	15.83	11.99	10	15	6.18	3	2	1	0	0.693146325	41	1932305	2219473	96046.8	83101.51	89874.16	0	0	0
600362	½­Î÷Ê¡	Ó¥Ì¶ÊÐ	2010	1.13895283	54844773643	76440859303	0.108312	0.090525	0.143806	38.7694	0.37027	½­Î÷Í­Òµ	1	0	5	32	23	0.92	4	0.36	24	0	0	15	ÓÐÉ«½ðÊôÒ±Á¶¼°Ñ¹ÑÓ¼Ó¹¤Òµ	½­Î÷Í­Òµ¹É·ÝÓÐÏÞ¹«Ë¾	1997/1/24	2001/12/21	54.92	C	16.26	9.54	9	17	3.12	1	0	1	42067619	0.904711072	29	295084	574568	49075.9	83101.51	89874.16	0	0	0
600367	¹óÖÝÊ¡	°²Ë³ÊÐ	2010	1.13895283	1498391324	952155769.8	0.279191	0.023349	0.023658	40.2659	0.171145	ºìÐÇ·¢Õ¹	1	0	5	26	14	0.933333333	0	0.066666667	6	0	0	22	»¯Ñ§Ô­ÁÏ¼°»¯Ñ§ÖÆÆ·ÖÆÔìÒµ	¹óÖÝºìÐÇ·¢Õ¹¹É·ÝÓÐÏÞ¹«Ë¾	1999/5/2	2001/2/6	45.52	C	11.79	6.73	5	17	5	0	0	0	0	0.700036723	40	198430	788435	44882.5	83101.51	89874.16	0	0	0
600370	½­ËÕÊ¡	ÎÞÎýÊÐ	2010	1.13895283	1560778187	1303132067	0.108876	0.043687	0.052157	50.3271	0.146696	Èý·¿Ïï	0	0	5	17	10	0.769230769	2	0.153846154	26	39027178.68	0	5	·ÄÖ¯Òµ	½­ËÕÈý·¿ÏïÊµÒµ¹É·ÝÓÐÏÞ¹«Ë¾	1994/6/13	2003/2/19	19.87	D	11.95	2.98	0	0	4.94	0	0	0	1884024	0.786858466	42	5118900	4886822	198790.7	83101.51	89874.16	0	0	0
600378	ËÄ´¨Ê¡	³É¶¼ÊÐ	2010	1.13895283	763189622.1	490718153	0.278417	0.058847	0.08531	23.1344	0.306864	ê»»ª¿Æ¼¼	1	0	5	26	19	0.904761905	2	0.19047619	8	11959575.48	0	21	»¯Ñ§Ô­ÁÏ¼°»¯Ñ§ÖÆÆ·ÖÆÔìÒµ	ËÄ´¨ÌìÒ»¿Æ¼¼¹É·ÝÓÐÏÞ¹«Ë¾	1999/8/5	2000/12/25	19.87	D	12.74	4	0	0	3.13	1	1	0	0	0.747162869	35	5269400	7773800	55117.2	83101.51	89874.16	0	0	0
600380	¹ã¶«Ê¡	ÉîÛÚÊÐ	2010	1.13895283	7107733296	4472857598	0.573763	0.141192	0.192933	48.4785	0.251936	½¡¿µÔª	0	0	5	27	9	0.75	0	0.083333333	21	19869002.83	0	8	Ò½Ò©ÖÆÔìÒµ	ÉîÛÚÌ«Ì«Ò©Òµ¹É·ÝÓÐÏÞ¹«Ë¾	1992/12/18	2001/5/9	23.37	D	18.37	1.27	0	0	3.73	0	0	0	0	0.741966033	61	11068166	12652699	88401.1	83101.51	89874.16	0	0	0
600389	½­ËÕÊ¡	ÄÏÍ¨ÊÐ	2010	1.13895283	3159572932	1984290107	0.078032	0.011507	0.034162	29.1866	0.706557	½­É½¹É·Ý	1	0	5	26	18	0.9	4	0.25	80	15897382.68	0	5	»¯Ñ§Ô­ÁÏ¼°»¯Ñ§ÖÆÆ·ÖÆÔìÒµ	ÄÏÍ¨½­É½Å©Ò©»¯¹¤¹É·ÝÓÐÏÞ¹«Ë¾	1998/1/21	2000/12/26	66.68	B	10.54	12.01	9	27	8.13	0	0	0	0	0.801664679	42	2908061	3167489	198790.7	83101.51	89874.16	0	0	0
600398	½­ËÕÊ¡	ÎÞÎýÊÐ	2010	1.13895283	2410246414	1146426872	0.263264	0.035092	0.044436	23.2876	0.176154	º£À½Ö®¼Ò	1	0	5	18	8	0.727272727	0	0	10	0	0	5	·ÄÖ¯Òµ	°ÂµÂ³¼ÊµÒµ¹É·ÝÓÐÏÞ¹«Ë¾	1999/6/15	2000/12/14	19.73	D	12.46	2.16	0	0	5.11	0	0	0	5286109.47	0.786858466	42	5118900	4886822	198790.7	83101.51	89874.16	0	0	0
600399	ÁÉÄþÊ¡	¸§Ë³ÊÐ	2010	1.13895283	6406917824	5281593366	0.076967	0.004862	0.018726	44.8816	0.740361	ST¸§¸Ö	1	1	5	31	26	0.928571429	3	0.25	10	0	0	9	ºÚÉ«½ðÊôÒ±Á¶¼°Ñ¹ÑÓ¼Ó¹¤Òµ	¸§Ë³ÌØÊâ¸Ö¹É·ÝÓÐÏÞ¹«Ë¾	1999/6/7	2000/12/13	13.61	D	9.34	0.07	0	0	4.2	0	0	0	264542	0.768567562	19	812507	1502536	114131.8	83101.51	89874.16	0	0	0
600409	ºÓ±±Ê¡	ÌÆÉ½ÊÐ	2010	1.13895283	6971982331	5304916382	0.183446	0.042256	0.09787	50.182	0.566549	ÈýÓÑ»¯¹¤	1	0	5	26	18	0.857142857	7	0.857142857	52	0	0	3	»¯Ñ§Ô­ÁÏ¼°»¯Ñ§ÖÆÆ·ÖÆÔìÒµ	ÌÆÉ½ÈýÓÑ»¯¹¤¹É·ÝÓÐÏÞ¹«Ë¾	1999/12/28	2003/6/4	17.93	D	12.32	2.17	0	0	3.44	0	0	0	5497221.06	0.803010351	75	1958419	3324335	137213.5	83101.51	89874.16	0	0	0
600420	ÉÏº£ÊÐ	ÉÏº£ÊÐ	2010	1.13895283	1135632560	1422963646	0.306052	0.117221	0.149416	41.6206	0.262451	ÏÖ´úÖÆÒ©	1	0	5	27	17	0.944444444	3	0.444444444	12	0	0	4	Ò½Ò©ÖÆÔìÒµ	ÉÏº£ÏÖ´úÖÆÒ©¹É·ÝÓÐÏÞ¹«Ë¾	2000/12/20	2004/6/1	22.76	D	15.44	2.32	0	0	5	0	0	0	0	0.713866134	12	28735800	33028900	24738.7	83101.51	89874.16	0	0	0
600422	ÔÆÄÏÊ¡	À¥Ã÷ÊÐ	2010	1.13895283	1415989646	1817237640	0.324114	0.069688	0.116394	24.3414	0.420792	À¥Ò©¼¯ÍÅ	0	0	5	27	17	0.85	1	0.25	10	0	0	23	Ò½Ò©ÖÆÔìÒµ	À¥Ã÷ÖÆÒ©¹É·ÝÓÐÏÞ¹«Ë¾	1995/12/14	2000/11/16	21.1	D	13.63	1.61	0	0	5.86	0	0	0	0	0.809761572	60	2538316	3463080	28180	83101.51	89874.16	0	0	0
600423	¹ãÎ÷	ÁøÖÝÊÐ	2010	1.13895283	4409422144	2087735415	0.197614	0.012765	0.039529	36.2988	0.665967	*STÁø»¯	1	1	5	26	17	0.85	2	0.15	56	0	0	19	»¯Ñ§Ô­ÁÏ¼°»¯Ñ§ÖÆÆ·ÖÆÔìÒµ	ÁøÖÝ»¯¹¤¹É·ÝÓÐÏÞ¹«Ë¾	2001/3/6	2003/7/2	44.7	C	10.82	6.45	11	14	2.43	1	0	1	4799661	0.591512764	35	746288	1550130	42023.2	83101.51	89874.16	0	0	0
600426	É½¶«Ê¡	µÂÖÝÊÐ	2010	1.13895283	9035137687	4737750864	0.132529	0.028128	0.053173	30.3925	0.47101	»ªÂ³ºãÉý	1	0	5	26	17	0.944444444	0	0.055555556	4	0	0	31	»¯Ñ§Ô­ÁÏ¼°»¯Ñ§ÖÆÆ·ÖÆÔìÒµ	É½¶«»ªÂ³ºãÉý»¯¹¤¹É·ÝÓÐÏÞ¹«Ë¾	2000/4/26	2002/6/5	16.93	D	13.37	0.76	0	0	2.8	6	0	6	6604640	0.731518019	24	729086	1549133	136627.7	83101.51	89874.16	0	0	0
600433	¹ã¶«Ê¡	Õ¿½­ÊÐ	2010	1.13895283	1318847760	902762880.8	0.201569	0.029019	0.057239	27.2727	0.49287	¹ÚºÀ¸ßÐÂ	1	0	5	22	15	1	4	0.4	4	0	0	8	ÔìÖ½¼°Ö½ÖÆÆ·Òµ	¹ã¶«¹ÚºÀ¸ßÐÂ¼¼Êõ¹É·ÝÓÐÏÞ¹«Ë¾	1999/7/21	2003/6/5	15.32	D	10.6	0.98	0	0	3.74	0	0	0	713657.55	0.560001435	50	662295	1536453	88401.1	83101.51	89874.16	0	0	0
600436	¸£½¨Ê¡	ÕÄÖÝÊÐ	2010	1.13895283	1446829316	867314583.2	0.385372	0.13457	0.184974	54.5486	0.25087	Æ¬×Ðñ¥	1	0	5	27	12	0.8	3	0.266666667	2	0	0	7	Ò½Ò©ÖÆÔìÒµ	ÕÄÖÝÆ¬×Ðñ¥Ò©Òµ¹É·ÝÓÐÏÞ¹«Ë¾	1999/12/28	2003/5/30	63.65	B	19.41	7.28	15	10	11.96	0	0	0	0	0.824367337	62	885656	1475168	35400.9	83101.51	89874.16	0	0	0
600439	ºÓÄÏÊ¡	Ðí²ýÊÐ	2010	1.13895283	3429635762	2004892239	0.267414	0.051854	0.089247	30.8493	0.417219	Èð±´¿¨	0	0	5	19	7	0.583333333	2	0.333333333	2	0	0	16	Æ¤¸ï¡¢Ã«Æ¤¡¢ÓðÈÞ¼°ÖÆÆ·ÖÆÔìÒµ	ºÓÄÏÈð±´¿¨·¢ÖÆÆ·¹É·ÝÓÐÏÞ¹«Ë¾	1999/10/24	2003/6/25	46.4	C	14.24	4.13	15	8	5.03	0	0	0	0	0.83096449	25	574496	1172338	84769.6	83101.51	89874.16	0	0	0
600456	ÉÂÎ÷Ê¡	±¦¼¦ÊÐ	2010	1.13895283	5513911245	2564098179	0.09646	0.002254	0.000953	52.9257	0.310941	±¦îÑ¹É·Ý	1	0	5	32	18	0.947368421	2	0.263157895	22	0	0	25	ÓÐÉ«½ðÊôÒ±Á¶¼°Ñ¹ÑÓ¼Ó¹¤Òµ	±¦¼¦îÑÒµ¹É·ÝÓÐÏÞ¹«Ë¾	1999/7/21	2002/3/28	5.51	D	9.31	1.2	0	0	-5	0	0	0	770962	0.743102913	34	387779	1330648	46420.8	83101.51	89874.16	0	0	0
600458	ºþÄÏÊ¡	ÖêÖÞÊÐ	2010	1.13895283	2869113741	2320852367	0.246164	0.069879	0.135461	19.868	0.486355	Ê±´úÐÂ²Ä	1	0	5	29	30	0.909090909	3	0.424242424	12	0	0	18	Ïð½ºÖÆÔìÒµ	ÖêÖÞÊ±´úÐÂ²ÄÁÏ¿Æ¼¼¹É·ÝÓÐÏÞ¹«Ë¾	1998/5/11	2002/12/4	56.35	C	16.35	11.54	14	12	2.46	4	1	3	0	0.847496133	40	780383	1569782	53074.6	83101.51	89874.16	0	0	0
600462	¼ªÁÖÊ¡	ÑÓ±ßÊÐ	2010	1.13895283	1379174612	454967954.6	0.052197	0.005366		11.3156	1.04895	*ST¾ÅÓÐ	1	1	2	72	12	0.75	1	0.1875	8	0	0	10	ÔìÖ½¼°Ö½ÖÆÆ·Òµ	ÑÓ±ßÊ¯á­°×Â´Ö½Òµ¹É·ÝÓÐÏÞ¹«Ë¾	1998/10/30	2003/8/20	8.08	D	5.02	3.06	0	0	0	0	0	0	3640045		11			40529.8	83101.51	89874.16	0	0	0
600466	ËÄ´¨Ê¡	³É¶¼ÊÐ	2010	1.13895283	580466699.9	322153620.7	0.475422	0.054235	0.059778	29.9028	0.107253	À¶¹â·¢Õ¹	0	0	3	70	12	0.705882353	0	0	2	0	0	21	Ò½Ò©ÖÆÔìÒµ	ËÄ´¨µÏ¿µ¿Æ¼¼Ò©Òµ¹É·ÝÓÐÏÞ¹«Ë¾	1999/12/17	2001/1/15	17.03	D	12	0.46	0	0	4.57	0	0	0	0	0.747162869	35	5269400	7773800	55117.2	83101.51	89874.16	0	0	0
600469	ºÓÄÏÊ¡	½¹×÷ÊÐ	2010	1.13895283	6462277825	8121845836	0.136476	0.023618	0.084296	26.6708	0.719816	·çÉñ¹É·Ý	1	0	5	29	20	1	9	0.9	45	0	0	16	ÂÖÌ¥ÖÆÔìÒµ	·çÉñÂÖÌ¥¹É·ÝÓÐÏÞ¹«Ë¾	1998/12/1	2003/9/29	58.05	C	12.9	5.36	17	11	11.79	0	0	0	0	0.66473986	30	633384	1215497	84769.6	83101.51	89874.16	0	0	0
600470	°²»ÕÊ¡	Í­ÁêÊÐ	2010	1.13895283	3405168738	2733575353	0.086123	0.023562	0.037144	25.493	0.326196	Áù¹ú»¯¹¤	1	0	5	26	15	0.789473684	4	0.315789474	4	0	0	14	»¯Ñ§Ô­ÁÏ¼°»¯Ñ§ÖÆÆ·ÖÆÔìÒµ	°²»ÕÁù¹ú»¯¹¤¹É·ÝÓÐÏÞ¹«Ë¾	2000/12/28	2004/2/19	16.23	D	11.26	0.74	0	0	4.23	0	0	0	2060972	0.84525534	35	347336	573219	51700.1	83101.51	89874.16	0	0	0
600479	ºþÄÏÊ¡	ÖêÖÞÊÐ	2010	1.13895283	1128464363	979443766.8	0.563165	0.086472	0.095813	19.3593	0.167174	Ç§½ðÒ©Òµ	1	0	5	27	18	0.947368421	4	0.421052632	4	0	0	18	Ò½Ò©ÖÆÔìÒµ	ÖêÖÞÇ§½ðÒ©Òµ¹É·ÝÓÐÏÞ¹«Ë¾	1993/8/12	2004/2/26	19	D	14.62	0.36	0	0	4.02	1	1	0	0	0.847496133	40	780383	1569782	53074.6	83101.51	89874.16	0	0	0
600480	ºÓ±±Ê¡	±£¶¨ÊÐ	2010	1.13895283	4173256172	3431125121	0.243539	0.096185	0.138472	34.1116	0.413177	ÁèÔÆ¹É·Ý	1	0	5	36	17	0.944444444	0	0.166666667	2	0	0	3	Ïð½ºÖÆÔìÒµ	ÁèÔÆ¹¤Òµ¹É·ÝÓÐÏÞ¹«Ë¾	2000/11/10	2003/7/31	23.83	D	15.81	2.18	0	0	5.84	0	0	0	0	0.804860746	29	910313	2689044	137213.5	83101.51	89874.16	0	0	0
600483	¸£½¨Ê¡	ÄÏÆ½ÊÐ	2010	1.13895283	1168251980	1158640592	0.092032	0.024061	0.034982	28.0089	0.356468	¸£ÄÜ¹É·Ý	1	0	5	44	20	0.833333333	3	0.416666667	47	0	0	7	·ÄÖ¯Òµ	¸£½¨ÄÏ·Ä¹É·ÝÓÐÏÞ¹«Ë¾	1994/3/26	2004/5/14	54.63	C	10.33	6.16	15	8	15.14	0	0	0	996205	0.300980451	51	385886	870249	35400.9	83101.51	89874.16	0	0	0
600486	½­ËÕÊ¡	ÑïÖÝÊÐ	2010	1.13895283	2562389873	1566921419	0.173395	0.053684	0.080679	36.1682	0.32913	ÑïÅ©»¯¹¤	1	0	5	26	17	0.894736842	1	0.105263158	13	0	0	5	»¯Ñ§Ô­ÁÏ¼°»¯Ñ§ÖÆÆ·ÖÆÔìÒµ	½­ËÕÑïÅ©»¯¹¤¹É·ÝÓÐÏÞ¹«Ë¾	1999/12/10	2002/4/12	51.83	C	15.2	11.49	7	14	4.14	0	0	0	0	0.711565875	28	1677818	2016767	198790.7	83101.51	89874.16	0	0	0
600488	Ìì½òÊÐ	Ìì½òÊÐ	2010	1.13895283	2919746685	1128131844	0.231325	0.03178	0.057081	46.8032	0.441196	ÌìÒ©¹É·Ý	1	0	5	27	15	0.882352941	2	0.352941176	32	85300000	0	2	Ò½Ò©ÖÆÔìÒµ	Ìì½òÌìÒ©Ò©Òµ¹É·ÝÓÐÏÞ¹«Ë¾	1999/12/1	2001/5/24	48.19	C	12.71	7.16	19	5	4.32	0	0	0	0	0.840362102	33	10688100	13768400	17360	83101.51	89874.16	0	0	0
600490	ÉÏº£ÊÐ	ÉÏº£ÊÐ	2010	1.13895283	336629531.3	810887859.7	0.037166	0.050998	0.107621	34.2386	0.687681	ÅôÐÀ×ÊÔ´	0	0	5	32	14	0.875	3	0.3125	8	0	0	4	»¯Ñ§Ô­ÁÏ¼°»¯Ñ§ÖÆÆ·ÖÆÔìÒµ	ÉÏº£ÖÐ¿ÆºÏ³¼¹É·ÝÓÐÏÞ¹«Ë¾	2000/9/29	2003/6/11	14.48	D	9.72	4	0	0	0.76	1	1	0	0	0.713866134	12	28735800	33028900	24738.7	83101.51	89874.16	0	0	0
600497	ÔÆÄÏÊ¡	Çú¾¸ÊÐ	2010	1.13895283	9199337615	4851542169	0.267373	0.050241	0.10487	51.6401	0.474328	³ÛºêÐ¿Õà	1	0	5	9	21	1	13	1	72	0	0	23	ÓÐÉ«½ðÊô¿ó²ÉÑ¡Òµ	ÔÆÄÏ³ÛºêÐ¿Õà¹É·ÝÓÐÏÞ¹«Ë¾	2000/7/18	2004/4/5	71.78	B	15.23	15	14	21	6.55	1	1	0	4911178.36	0.699525738	35	724326	1816129	28180	83101.51	89874.16	0	0	0
600513	½­ËÕÊ¡	ÑïÖÝÊÐ	2010	1.13895283	401080215.9	289442020.8	0.486786	0.05046	0.065909	38.641	0.229707	Áª»·Ò©Òµ	1	0	5	27	13	0.866666667	0	0.133333333	10	8530000	0	5	Ò½Ò©ÖÆÔìÒµ	½­ËÕÁª»·Ò©Òµ¹É·ÝÓÐÏÞ¹«Ë¾	2000/2/22	2003/3/4	19	D	12.47	0.24	0	0	6.29	0	0	0	0	0.711565875	28	1677818	2016767	198790.7	83101.51	89874.16	0	0	0
600516	¸ÊËàÊ¡	À¼ÖÝÊÐ	2010	1.13895283	6264952674	3216485655	0.32913	0.067322	0.141458	51.777	0.497353	·½´óÌ¿ËØ	0	0	5	30	22	0.814814815	2	0.222222222	2	0	0	26	·Ç½ðÊô¿óÎïÖÆÆ·Òµ	À¼ÖÝº£ÁúÐÂ²ÄÁÏ¿Æ¼¼¹É·ÝÓÐÏÞ¹«Ë¾	1999/1/18	2002/8/15	21.43	D	14.79	1.93	0	0	4.71	0	0	0	3042826.2	0.65281285	40	727579	1469264	21172.6	83101.51	89874.16	0	0	0
600518	¹ã¶«Ê¡	½ÒÑôÊÐ	2010	1.13895283	8208197859	3308801641	0.365023	0.087172	0.145263	30.1506	0.399902	ST¿µÃÀ	0	1	5	27	16	0.888888889	0	0.055555556	6	0	0	8	Ò½Ò©ÖÆÔìÒµ	¹ã¶«¿µÃÀÒ©Òµ¹É·ÝÓÐÏÞ¹«Ë¾	1997/6/18	2001/2/26	22.35	D	16.71	0.44	0	0	5.2	0	0	0	0	0.37853765	16	386506	946830	88401.1	83101.51	89874.16	0	0	0
600519	¹óÖÝÊ¡	×ñÒåÊÐ	2010	1.13895283	25587579941	11633283740	0.90949	0.208686	0.27454	61.7584	0.275063	¹óÖÝÃ©Ì¨	1	0	5	15	24	0.857142857	5	0.285714286	6	0	0	22	ÒûÁÏÖÆÔìÒµ	¹óÖÝÃ©Ì¨¾Æ¹É·ÝÓÐÏÞ¹«Ë¾	1999/11/20	2001/7/31	31.25	D	18.88	3	0	0	9.37	0	0	0	0	0.746883631	42	575946	1941962	44882.5	83101.51	89874.16	1	1	0
600521	Õã½­Ê¡	Ì¨ÖÝÊÐ	2010	1.13895283	2054266977	1022844652	0.419727	0.04553	0.072157	26.1024	0.358241	»ªº£Ò©Òµ	0	0	5	27	23	0.92	2	0.08	6	0	0	6	Ò½Ò©ÖÆÔìÒµ	Õã½­»ªº£Ò©Òµ¹É·ÝÓÐÏÞ¹«Ë¾	2001/2/28	2003/2/17	23.76	D	12.74	1.15	0	0	9.87	0	0	0	16085516.69	0.839750924	40	1648845	2227592	96046.8	83101.51	89874.16	0	0	0
600529	É½¶«Ê¡	×Í²©ÊÐ	2010	1.13895283	2523689848	1513418307	0.302699	0.068143	0.09837	18.471	0.308414	É½¶«Ò©²£	1	0	5	30	13	1	2	0.384615385	6	0	0	31	·Ç½ðÊô¿óÎïÖÆÆ·Òµ	É½¶«Ê¡Ò©ÓÃ²£Á§¹É·ÝÓÐÏÞ¹«Ë¾	1993/11/8	2002/5/17	18.77	D	15.35	0.28	0	0	3.14	0	0	0	1389717.2	0.829616556	53	1623955	2018701	136627.7	83101.51	89874.16	0	0	0
600531	ºÓÄÏÊ¡	¼ÃÔ´ÊÐ	2010	1.13895283	5742573810	8296490196	0.054354	0.026656	0.085555	42.4567	0.685592	Ô¥¹â½ðÇ¦	1	0	5	32	17	0.894736842	1	0.210526316	68	0	0	16	ÓÐÉ«½ðÊôÒ±Á¶¼°Ñ¹ÑÓ¼Ó¹¤Òµ	ºÓÄÏÔ¥¹â½ðÇ¦¹É·ÝÓÐÏÞ¹«Ë¾	2000/1/6	2002/7/15	53.41	C	12.91	13	7	14	6.5	3	2	1	3027955.51					84769.6	83101.51	89874.16	0	0	0
600535	Ìì½òÊÐ	Ìì½òÊÐ	2010	1.13895283	5452698947	4651591064	0.336943	0.084257	0.136183	47.2677	0.371882	ÌìÊ¿Á¦	0	0	5	27	10	0.769230769	1	0.307692308	6	0	0	2	Ò½Ò©ÖÆÔìÒµ	Ìì½òÌìÊ¿Á¦ÖÆÒ©¹É·ÝÓÐÏÞ¹«Ë¾	2000/4/27	2002/8/8	25.95	D	17.14	2.44	0	0	6.37	0	0	0	0	0.840362102	33	10688100	13768400	17360	83101.51	89874.16	0	1	1
600557	½­ËÕÊ¡	Á¬ÔÆ¸ÛÊÐ	2010	1.13895283	1987481196	1358307650	0.726993	0.092184	0.149465	26.1134	0.373934	¿µÔµÒ©Òµ	0	0	5	27	14	0.875	5	0.375	2	0	0	5	Ò½Ò©ÖÆÔìÒµ	½­ËÕ¿µÔµÒ©Òµ¹É·ÝÓÐÏÞ¹«Ë¾	2000/12/2	2002/9/5	47.38	C	16.94	4.77	13	9	3.67	0	0	0	0	0.655148992	40	1413888	2027515	198790.7	83101.51	89874.16	0	0	0
600559	ºÓ±±Ê¡	ºâË®ÊÐ	2010	1.13895283	1290088602	1166056158	0.411857	0.032282	0.097217	36.1058	0.667942	ÀÏ°×¸É¾Æ	1	0	5	15	16	0.842105263	1	0.105263158	5	0	0	3	ÒûÁÏÖÆÔìÒµ	ºÓ±±Ô£·áÊµÒµ¹É·ÝÓÐÏÞ¹«Ë¾	1999/12/30	2002/10/14	22.28	D	11.87	0.41	0	0	10	0	0	0	0	0.758286466	40	279702	1120991	137213.5	83101.51	89874.16	0	0	0
600567	°²»ÕÊ¡	Âí°°É½ÊÐ	2010	1.13895283	5399360191	3746236634	0.138437	0.034424	0.095152	11.0524	0.640232	É½Ó¥Ö½Òµ	1	0	5	22	13	0.764705882	1	0.117647059	4	8.20E+07	0	14	ÔìÖ½¼°Ö½ÖÆÆ·Òµ	°²»ÕÉ½Ó¥Ö½Òµ¹É·ÝÓÐÏÞ¹«Ë¾	1999/10/20	2001/11/22	14.88	D	11.91	0	0	0	2.97	0	0	0	2025875	0.67258123	39	698801	865282	51700.1	83101.51	89874.16	0	0	0
600569	ºÓÄÏÊ¡	°²ÑôÊÐ	2010	1.13895283	31431326058	28296734218	0.063542	0.002427	0.006571	60.1138	0.65641	°²Ñô¸ÖÌú	1	0	5	31	19	1	1	0.210526316	117	0	0	16	ºÚÉ«½ðÊôÒ±Á¶¼°Ñ¹ÑÓ¼Ó¹¤Òµ	°²Ñô¸ÖÌú¹É·ÝÓÐÏÞ¹«Ë¾	1993/11/15	2001/8/1	58.23	C	9.93	8.8	11	22	6.5	0	0	0	14169768	0.720822292	30	650501	1406537	84769.6	83101.51	89874.16	0	0	0
600572	Õã½­Ê¡	½ð»ªÊÐ	2010	1.13895283	2463458220	1799426084	0.616549	0.081522	0.120553	34.3588	0.303369	¿µ¶÷±´	0	0	5	27	16	1	4	0.25	10	0	0	6	Ò½Ò©ÖÆÔìÒµ	Õã½­¿µ¶÷±´ÖÆÒ©¹É·ÝÓÐÏÞ¹«Ë¾	1993/1/9	2004/3/29	20.3	D	14.96	0.82	0	0	4.52	0	0	0	0	0.748741747	46	1559255	2115178	96046.8	83101.51	89874.16	0	0	0
600573	¸£½¨Ê¡	ÈªÖÝÊÐ	2010	1.13895283	1269907273	908717705.7	0.340098	0.04069	0.047366	50.0271	0.108361	»ÝÈªÆ¡¾Æ	1	0	5	15	23	0.958333333	12	0.791666667	32	0	0	7	ÒûÁÏÖÆÔìÒµ	¸£½¨Ê¡»ÝÈªÆ¡¾Æ¼¯ÍÅ¹É·ÝÓÐÏÞ¹«Ë¾	1997/2/4	2003/2/11	58.97	C	13.04	7.02	15	8	15.91	0	0	0	0	0.735006792	33	1815324	2296427	35400.9	83101.51	89874.16	0	0	0
600586	É½¶«Ê¡	×Í²©ÊÐ	2010	1.13895283	6039346005	3146413035	0.229133	0.062091	0.133619	38.6924	0.540956	½ð¾§¿Æ¼¼	0	0	5	30	21	0.954545455	1	0.090909091	9	0	0	31	·Ç½ðÊô¿óÎïÖÆÆ·Òµ	É½¶«½ð¾§¿Æ¼¼¹É·ÝÓÐÏÞ¹«Ë¾	1999/12/31	2002/7/31	18.67	D	15.21	0.59	0	0	2.87	0	0	0	3369094	0.829616556	53	1623955	2018701	136627.7	83101.51	89874.16	0	0	0
600594	¹óÖÝÊ¡	¹óÑôÊÐ	2010	1.13895283	1564866975	1467465006	0.771436	0.125808	0.225774	23.0207	0.440175	Òæ°ÛÖÆÒ©	0	0	5	27	14	0.7	2	0.15	2	0	0	22	Ò½Ò©ÖÆÔìÒµ	¹óÖÝÒæ°ÛÖÆÒ©¹É·ÝÓÐÏÞ¹«Ë¾	2000/11/28	2004/3/8	19.96	D	16.76	0.72	0	0	2.48	0	0	0	210096.95	0.795159011	88	1363034	2043801	44882.5	83101.51	89874.16	0	0	0
600596	Õã½­Ê¡	º¼ÖÝÊÐ	2010	1.13895283	6156718626	4346276153	0.149984	0.027304	0.041831	14.9776	0.312377	ÐÂ°²¹É·Ý	0	0	5	26	15	0.882352941	1	0.117647059	31	0	0	6	»¯Ñ§Ô­ÁÏ¼°»¯Ñ§ÖÆÆ·ÖÆÔìÒµ	Õã½­ÐÂ°²»¯¹¤¼¯ÍÅ¹É·ÝÓÐÏÞ¹«Ë¾	1993/5/12	2001/8/6	50.28	C	11.95	9.3	12	14	3.03	0	0	0	0	0.756671884	68	6713413	6165836	96046.8	83101.51	89874.16	0	0	0
600599	ºþÄÏÊ¡	³¤É³ÊÐ	2010	1.13895283	526474171.5	206427372.3	0.34721	0.029841	0.06656	27.3939	0.526513	ÐÜÃ¨½ð¿Ø	0	0	1	69	10	0.666666667	0	0	6	0	0	18	»¯Ñ§Ô­ÁÏ¼°»¯Ñ§ÖÆÆ·ÖÆÔìÒµ	ºþÄÏä¯Ñô»¨ÅÚ¹É·ÝÓÐÏÞ¹«Ë¾	1999/12/12	2001/7/31	11.07	D	10.52	1.71	0	0	-1.16	0	0	0	0	0.721949947	55	3142836	4033349	53074.6	83101.51	89874.16	0	0	0
600600	É½¶«Ê¡	ÇàµºÊÐ	2010	1.13895283	17777115858	19897827765	0.435391	0.089127	0.158332	30.4519	0.453244	ÇàµºÆ¡¾Æ	1	0	5	15	23	0.821428571	5	0.321428571	4	0	0	31	ÒûÁÏÖÆÔìÒµ	ÇàµºÆ¡¾Æ¹É·ÝÓÐÏÞ¹«Ë¾	1993/6/16	1993/7/24	78.88	B	17.35	9.69	19	15	17.84	0	0	0	0	0.807153776	32	4526138	5323888	136627.7	83101.51	89874.16	0	0	0
600615	ÉÏº£ÊÐ	ÉÏº£ÊÐ	2010	1.13895283	723878466	281289144.4	0.192885	0.041713	0.059631	21.1251	0.300483	ST·á»ª	0	1	5	33	10	0.666666667	0	0.066666667	6	0	0	4	»¯Ñ§Ô­ÁÏ¼°»¯Ñ§ÖÆÆ·ÖÆÔìÒµ	ÉÏº£·á»ªÔ²Öé±Ê¹É·ÝÓÐÏÞ¹«Ë¾	1992/6/6	1992/6/13	20.56	D	11.25	0.91	0	0	8.4	0	0	0	0	0.713866134	12	28735800	33028900	24738.7	83101.51	89874.16	1	0	0
600617	ÉÏº£ÊÐ	ÉÏº£ÊÐ	2010	1.13895283	60632012	7868357.05	0.175675	0.276146		12.1817	2.258085	¹úÐÂÄÜÔ´	0	0	5	45	15	0.882352941	0	0	2	0	0	4	»¯Ñ§ÏËÎ¬ÖÆÔìÒµ	ÉÏº£Áª»ªºÏÏË¹É·ÝÓÐÏÞ¹«Ë¾	1992/7/22	1992/6/13	9.94	D	5.94	4	0	0	0	0	0	0	0	0.713866134	12	28735800	33028900	24738.7	83101.51	89874.16	0	0	0
600618	ÉÏº£ÊÐ	ÉÏº£ÊÐ	2010	1.13895283	5613722165	5736501434	0.141815	0.018294	0.056431	50.7257	0.551878	ÂÈ¼î»¯¹¤	1	0	5	26	18	0.9	6	0.55	2	0	0	4	»¯Ñ§Ô­ÁÏ¼°»¯Ñ§ÖÆÆ·ÖÆÔìÒµ	ÉÏº£ÂÈ¼î¹É·ÝÓÐÏÞ¹«Ë¾	1992/7/14	1992/6/13	11.06	D	10.56	0.16	0	0	0.34	0	0	0	0	0.713866134	12	28735800	33028900	24738.7	83101.51	89874.16	0	0	0
600623	ÉÏº£ÊÐ	ÉÏº£ÊÐ	2010	1.13895283	8453385886	9094625424	0.109979	0.02557	0.130278	65.6575	0.687031	»ªÒê¼¯ÍÅ	1	0	5	26	14	0.823529412	9	0.764705882	2	0	0	4	Ïð½ºÖÆÔìÒµ	ÉÏº£ÂÖÌ¥Ïð½º(¼¯ÍÅ)¹É·ÝÓÐÏÞ¹«Ë¾	1992/6/24	1992/6/13	16.03	D	11.75	3	0	0	1.28	0	0	0	0	0.713866134	12	28735800	33028900	24738.7	83101.51	89874.16	0	0	0
600636	ÉÏº£ÊÐ	ÉÏº£ÊÐ	2010	1.13895283	3044153920	3095606164	0.181943	0.041963	0.058489	31.5286	0.651863	Èý°®¸»	1	0	5	26	18	0.818181818	2	0.090909091	10	0	0	4	»¯Ñ§Ô­ÁÏ¼°»¯Ñ§ÖÆÆ·ÖÆÔìÒµ	ÉÏº£Èý°®¸»ÐÂ²ÄÁÏ¹É·ÝÓÐÏÞ¹«Ë¾	1992/9/9	1992/8/4	18.05	D	10.7	4	0	0	3.35	0	0	0	0	0.713866134	12	28735800	33028900	24738.7	83101.51	89874.16	0	0	0
600664	ºÚÁú½­Ê¡	¹þ¶û±õÊÐ	2010	1.13895283	11762625777	12535439813	0.298287	0.096297	0.173613	34.7588	0.443536	¹þÒ©¹É·Ý	1	0	5	27	10	0.833333333	3	0.416666667	13	0	0	11	Ò½Ò©ÖÆÔìÒµ	ºÚÁú½­¹þ¶û±õÒ½Ò©¹É·ÝÓÐÏÞ¹«Ë¾	1991/12/28	1990/2/1	24.61	D	16.53	3	0	0	5.08	0	0	0	0	0.540783124	38	2381428	4529706	43459.3	83101.51	89874.16	0	0	0
600666	ÖØÇìÊÐ	ÖØÇìÊÐ	2010	1.13895283	1315826461	853222211.8	0.328502	0.03079	0.095734	32.5404	0.658183	*STÈðµÂ	1	1	5	39	15	0.714285714	10	0.952380952	2	0	0	20	Ò½Ò©ÖÆÔìÒµ	Î÷ÄÏÒ©Òµ¹É·ÝÓÐÏÞ¹«Ë¾	1992/11/9	1992/6/1	22.06	D	11.17	0.95	0	0	9.94	0	0	0	0	0.753017429	40	9520700	17090400	35924.3	83101.51	89874.16	0	0	0
600667	½­ËÕÊ¡	ÎÞÎýÊÐ	2010	1.13895283	4630892781	2551738663	0.153777	0.031954	0.088434	32.1337	0.673618	Ì«¼«ÊµÒµ	1	0	5	39	18	0.818181818	2	0.181818182	6	10690000	0	5	»¯Ñ§ÏËÎ¬ÖÆÔìÒµ	ÎÞÎýÊÐÌ«¼«ÊµÒµ¹É·ÝÓÐÏÞ¹«Ë¾	1990/12/13	1993/2/25	17.03	D	11.32	0.73	0	0	4.98	0	0	0	0	0.786858466	42	5118900	4886822	198790.7	83101.51	89874.16	0	0	0
600702	ËÄ´¨Ê¡	ËìÄþÊÐ	2010	1.13895283	3189879093	894601501.3	0.440994	0.02396	0.041246	31.8535	0.418715	ÉáµÃ¾ÆÒµ	1	0	5	15	15	0.882352941	6	0.882352941	17	0	0	21	ÒûÁÏÖÆÔìÒµ	ËÄ´¨ãûÅÆÊµÒµ¹É·ÝÓÐÏÞ¹«Ë¾	1993/7/28	1996/5/9	67.76	B	12.99	7.89	20	11	15.88	0	0	0	4473394.77	0.610298861	26	177685	888467	55117.2	83101.51	89874.16	0	0	0
600703	ºþ±±Ê¡	¾£ÖÝÊÐ	2010	1.13895283	6018648041	862610841.9	0.473879	0.071544	0.08627	35.0246	0.184125	Èý°²¹âµç	0	0	5	39	14	0.933333333	5	0.533333333	12	0	0	17	»¯Ñ§Ô­ÁÏ¼°»¯Ñ§ÖÆÆ·ÖÆÔìÒµ	É³ÊÐ»îÁ¦28(¼¯ÍÅ)¹É·ÝÓÐÏÞ¹«Ë¾	1993/4/12	1996/5/14	21.08	D	16.74	0.48	0	0	3.86	0	0	0	0	0.580657551	37	276032	1033629	37002.4	83101.51	89874.16	0	0	0
600713	½­ËÕÊ¡	ÄÏ¾©ÊÐ	2010	1.13895283	8373919537	15337627186	0.071021	-0.000755	0.009346	21.0008	0.849066	ÄÏ¾©Ò½Ò©	1	0	6	52	20	0.909090909	4	0.227272727	6	0	0	5	Ò½Ò©ÖÆÔìÒµ	ÄÏ¾©Ò½Ò©¹É·ÝÓÐÏÞ¹«Ë¾	1994/1/25	1996/6/7	19.39	D	8.78	0.61	0	0	10	0	0	0	0	0.725064968	36	5188008	5421812	198790.7	83101.51	89874.16	0	0	0
600720	¸ÊËàÊ¡	À¼ÖÝÊÐ	2010	1.13895283	6506148518	2986751681	0.353531	0.081912	0.191468	12.8052	0.565569	ÆîÁ¬É½	1	0	5	30	25	1	2	0.52	10	0	0	26	·Ç½ðÊô¿óÎïÖÆÆ·Òµ	¸ÊËàÆîÁ¬É½Ë®Äà¹É·ÝÓÐÏÞ¹«Ë¾	1996/7/12	1996/6/27	22.47	D	17.45	2.66	0	0	2.36	0	0	0	3363363.36	0.65281285	40	727579	1469264	21172.6	83101.51	89874.16	0	0	0
600722	ºÓ±±Ê¡	²×ÖÝÊÐ	2010	1.13895283	1660777745	1325554285	0.020966	0.664188		30.2916	1.172497	½ðÅ£»¯¹¤	1	0	5	26	13	0.866666667	2	0.4	0	0	0	3	»¯Ñ§Ô­ÁÏ¼°»¯Ñ§ÖÆÆ·ÖÆÔìÒµ	²×ÖÝ»¯Ñ§¹¤Òµ¹É·ÝÓÐÏÞ¹«Ë¾	1994/3/30	1996/6/4	10.43	D	9.3	1.1	0	0	0.03	0	0	0	1514556	0.82716189	33	912958	2131343	137213.5	83101.51	89874.16	0	0	0
600725	ÔÆÄÏÊ¡	Çú¾¸ÊÐ	2010	1.13895283	12619855227	6590421339	0.13573	0.019243	0.070828	41.7871	0.746374	STÔÆÎ¬	1	1	5	25	16	0.941176471	2	0.352941176	45	0	0	23	»¯Ñ§Ô­ÁÏ¼°»¯Ñ§ÖÆÆ·ÖÆÔìÒµ	ÔÆÄÏÔÆÎ¬¹É·ÝÓÐÏÞ¹«Ë¾	1996/6/26	1996/6/10	58.99	C	12.19	10.3	10	20	6.5	0	0	0	8684861.17	0.699525738	35	724326	1816129	28180	83101.51	89874.16	0	0	0
600727	É½¶«Ê¡	±õÖÝÊÐ	2010	1.13895283	1322253923	452622706.8	-0.040133	0.011868	0.015431	29.6426	0.230882	Â³±±»¯¹¤	1	0	5	26	24	1	0	0.083333333	25	0	0	31	»¯Ñ§Ô­ÁÏ¼°»¯Ñ§ÖÆÆ·ÖÆÔìÒµ	É½¶«Â³±±»¯¹¤¹É·ÝÓÐÏÞ¹«Ë¾	1996/6/18	1996/5/27	0.45	D	-1.35	1.8	0	0	0	0	0	0	0	0.744752628	38	1039879	1618432	136627.7	83101.51	89874.16	0	0	0
600731	ºþÄÏÊ¡	³¤É³ÊÐ	2010	1.13895283	1282917918	851922365.3	0.196212	0.006089	0.011384	21.4144	0.678975	ºþÄÏº£Àû	1	0	5	26	17	0.772727273	6	0.590909091	55	0	0	18	»¯Ñ§Ô­ÁÏ¼°»¯Ñ§ÖÆÆ·ÖÆÔìÒµ	ºþÄÏº£Àû»¯¹¤¹É·ÝÓÐÏÞ¹«Ë¾	1994/4/15	1996/7/12	14.49	D	9.29	0.2	0	0	5	0	0	0	0	0.721949947	55	3142836	4033349	53074.6	83101.51	89874.16	0	0	0
600737	ÐÂ½®	²ý¼ªÊÐ	2010	1.13895283	7975851431	2936583715	0.244437	-0.007187	-0.020958	59.5979	0.661556	ÖÐÁ¸ÌÇÒµ	1	0	5	13	17	0.80952381	0	0.095238095	4	0	0	29	·Ç½ðÊô¿óÎïÖÆÆ·Òµ	ÐÂ½®ÍÍºÓ¹É·ÝÓÐÏÞ¹«Ë¾	1993/9/18	1996/7/4	-0.58	E	7.77	1.65	0	0	-10	0	0	0	8660949.53		22			32240.7	83101.51	89874.16	0	0	0
600740	É½Î÷Ê¡	ÁÙ·ÚÊÐ	2010	1.13895283	7031826087	6406123333	0.067778	0.009496	0.0531	19.2447	0.826626	É½Î÷½¹»¯	1	0	5	25	25	0.961538462	9	0.615384615	15	0	0	13	Ê¯ÓÍ¼Ó¹¤¼°Á¶½¹Òµ	É½Î÷½¹»¯¹É·ÝÓÐÏÞ¹«Ë¾	1996/8/2	1996/7/1	3.79	D	8.64	0.15	0	0	-5	0	0	0	8123072	0.534073212	61	754388	1597644	159366.6	83101.51	89874.16	0	0	0
600746	½­ËÕÊ¡	Õò½­ÊÐ	2010	1.13895283	750509298	785759220.2	0.10738	0.019734	0.035185	57.9736	0.433069	½­ËÕË÷ÆÕ	1	0	5	26	10	0.909090909	1	0.181818182	10	0	0	5	»¯Ñ§Ô­ÁÏ¼°»¯Ñ§ÖÆÆ·ÖÆÔìÒµ	½­ËÕË÷ÆÕ»¯¹¤¹É·ÝÓÐÏÞ¹«Ë¾	1996/9/13	1996/8/27	15.3	D	10.02	0.51	0	0	4.77	0	0	0	895824	0.781312846	33	1381012	1590674	198790.7	83101.51	89874.16	0	0	0
600750	½­Î÷Ê¡	¾°µÂÕòÊÐ	2010	1.13895283	2506018377	2563606199	0.439092	0.104482	0.1508	41.4853	0.290072	½­ÖÐÒ©Òµ	1	0	5	27	17	0.85	3	0.5	2	0	0	15	Ò½Ò©ÖÆÔìÒµ	½­Î÷¶«·çÒ©Òµ¹É·ÝÓÐÏÞ¹«Ë¾	1996/9/16	1996/8/29	67.04	B	17.28	7.71	15	13	14.05	0	0	0	0	0.658115568	13	387567	778735	49075.9	83101.51	89874.16	0	0	0
600763	±±¾©ÊÐ	±±¾©ÊÐ	2010	1.13895283	302246101.2	242585129.2	0.464912	0.164854	0.191651	33.755	0.127754	Í¨²ßÒ½ÁÆ	0	0	2	83	7	0.583333333	1	0.083333333	2	0	0	1	Æ¤¸ï¡¢Ã«Æ¤¡¢ÓðÈÞ¼°ÖÆÆ·ÖÆÔìÒµ	±±¾©ÖÐÑàÌ½¸êÓðÈÞÖÆÆ·¹É·ÝÓÐÏÞ¹«Ë¾	1995/8/30	1996/10/21	27.96	D	16.48	1.48	0	0	10	0	0	0	0	0.78391181	50	23539300	27173200	3104.7	83101.51	89874.16	0	0	0
600779	ËÄ´¨Ê¡	³É¶¼ÊÐ	2010	1.13895283	2141937658	1818164507	0.555407	0.107995	0.161414	39.709	0.317265	Ë®¾®·»	0	0	5	15	23	0.884615385	2	0.115384615	4	0	0	21	ÒûÁÏÖÆÔìÒµ	ËÄ´¨ÖÆÒ©¹É·ÝÓÐÏÞ¹«Ë¾	1993/12/18	1996/11/20	27.62	D	16.87	0.75	0	0	10	0	0	0	0	0.747162869	35	5269400	7773800	55117.2	83101.51	89874.16	0	0	0
600789	É½¶«Ê¡	¼ÃÄþÊÐ	2010	1.13895283	3025123084	2196144633	0.215569	0.04424	0.078617	24.5879	0.445759	Â³¿¹Ò½Ò©	1	0	5	27	19	0.904761905	3	0.285714286	22	0	0	31	Ò½Ò©ÖÆÔìÒµ	É½¶«Â³¿¹Ò½Ò©¹É·ÝÓÐÏÞ¹«Ë¾	1993/2/15	1997/1/23	16.7	D	11.63	0.97	0	0	4.1	0	0	0	0	0.835277405	47	1692540	2521964	136627.7	83101.51	89874.16	0	0	0
600793	ËÄ´¨Ê¡	ÒË±öÊÐ	2010	1.13895283	712973647.7	757466674.9	0.081259	0.014405	0.698182	37.7745	0.979368	ÒË±öÖ½Òµ	1	0	5	22	19	0.95	4	0.25	37	0	0	21	ÔìÖ½¼°Ö½ÖÆÆ·Òµ	ÒË±öÖ½Òµ¹É·ÝÓÐÏÞ¹«Ë¾	1989/11/30	1988/12/7	13.42	D	9.52	3.9	0	0	0	0	0	0	1350000	0.331844222	37	556465	1433154	55117.2	83101.51	89874.16	0	0	0
600796	Õã½­Ê¡	¼ÎÐËÊÐ	2010	1.13895283	1088650265	431994267.1	0.145622	0.045983	0.103519	33.3039	0.436485	Ç®½­Éú»¯	1	0	5	26	16	0.888888889	3	0.277777778	30	0	0	6	ÉúÎïÖÆÆ·Òµ	Õã½­Ç®½­ÉúÎï»¯Ñ§¹É·ÝÓÐÏÞ¹«Ë¾	1993/10/28	1997/3/24	13.44	D	12.39	1.01	0	0	0.04	0	0	0	3636447.89	0.761741351	46	1768297	1990633	96046.8	83101.51	89874.16	0	0	0
600801	ºþ±±Ê¡	»ÆÊ¯ÊÐ	2010	1.13895283	17812222066	8469426137	0.222742	0.037048	0.113954	39.8814	0.682906	»ªÐÂË®Äà	0	0	5	30	19	0.904761905	5	0.333333333	12	0	0	17	·Ç½ðÊô¿óÎïÖÆÆ·Òµ	»ªÐÂË®Äà¹É·ÝÓÐÏÞ¹«Ë¾	1993/11/28	1993/11/6	19.92	D	14.33	1.8	0	0	3.79	0	0	0	15059662	0.631864715	47	340018	1024906	37002.4	83101.51	89874.16	0	0	0
600802	¸£½¨Ê¡	¸£ÖÝÊÐ	2010	1.13895283	3363568722	1356250042	0.195169	0.002434	0.007331	28.7826	0.667977	¸£½¨Ë®Äà	1	0	5	30	19	0.904761905	2	0.523809524	8	0	0	7	·Ç½ðÊô¿óÎïÖÆÆ·Òµ	¸£½¨Ë®Äà¹É·ÝÓÐÏÞ¹«Ë¾	1993/11/22	1993/10/13	58.51	C	9.01	9.5	12	23	5	0	0	0	2165537	0.742825021	69	2478206	2624208	35400.9	83101.51	89874.16	0	0	0
600803	ºÓ±±Ê¡	Ê¯¼Ò×¯ÊÐ	2010	1.13895283	847383418.4	703505669.2	0.172157	0.006672	0.012634	30.1144	0.579533	ÐÂ°Â¹É·Ý	0	0	5	26	18	0.9	0	0.1	13	0	0	3	»¯Ñ§Ô­ÁÏ¼°»¯Ñ§ÖÆÆ·ÖÆÔìÒµ	ºÓ±±ÍþÔ¶ÊµÒµ¹É·ÝÓÐÏÞ¹«Ë¾	1992/7/14	1993/11/8	9.37	D	9	0.16	0	0	0.21	0	0	0	0	0.839363849	44	1636303	3051647	137213.5	83101.51	89874.16	0	0	0
600809	É½Î÷Ê¡	ÂÀÁºÊÐ	2010	1.13895283	3455810874	3016625048	0.765913	0.174178	0.256663	69.974	0.404014	É½Î÷·Ú¾Æ	1	0	5	15	17	0.894736842	8	0.842105263	4	0	0	13	ÒûÁÏÖÆÔìÒµ	É½Î÷ÐÓ»¨´å·Ú¾Æ³§¹É·ÝÓÐÏÞ¹«Ë¾	1993/12/22	1993/11/8	30.29	D	18.48	1.81	0	0	10	0	0	0	3005921.21	0.435140259	42	729582	1510013	159366.6	83101.51	89874.16	0	0	0
600810	ºÓÄÏÊ¡	Æ½¶¥É½ÊÐ	2010	1.13895283	7638957886	12475387923	0.039201	0.00398	0.017301	52.9466	0.642804	ÉñÂí¹É·Ý	1	0	5	28	14	0.823529412	3	0.411764706	8	0	0	16	»¯Ñ§ÏËÎ¬ÖÆÔìÒµ	ÉñÂíÊµÒµ¹É·ÝÓÐÏÞ¹«Ë¾	1992/12/9	1993/11/3	15.72	D	9.05	1.67	0	0	5	0	0	0	3237963.43	0.686560733	44	805839	1485902	84769.6	83101.51	89874.16	0	0	0
600812	ºÓ±±Ê¡	Ê¯¼Ò×¯ÊÐ	2010	1.13895283	9120361278	10286643422	0.148014	0.028706	0.237467	27.8803	0.870433	»ª±±ÖÆÒ©	1	0	5	27	18	0.9	5	0.65	18	0	0	3	Ò½Ò©ÖÆÔìÒµ	»ª±±ÖÆÒ©¹É·ÝÓÐÏÞ¹«Ë¾	1992/8/25	1993/11/8	23.28	D	12.72	0.56	0	0	10	0	0	0	821453.98	0.839363849	44	1636303	3051647	137213.5	83101.51	89874.16	0	0	0
600829	ºÚÁú½­Ê¡	¹þ¶û±õÊÐ	2010	1.13895283	3321025022	3005088595	0.496114	0.10219	0.209668	44.8212	0.476451	ÈËÃñÍ¬Ì©	1	0	6	51	7	0.636363636	1	0.272727273	21	0	0	11	Ò½Ò©ÖÆÔìÒµ	¹þ¶û±õÌì¶ìÊµÒµ¹É·ÝÓÐÏÞ¹«Ë¾	1994/2/5	1994/1/12	60.67	B	18.1	8.5	16	11	7.07	0	0	0	0	0.540783124	38	2381428	4529706	43459.3	83101.51	89874.16	0	0	0
600851	ÉÏº£ÊÐ	ÉÏº£ÊÐ	2010	1.13895283	4669454547	1231909175	0.155291	0.003038	0.005014	8.497	0.302042	º£ÐÀ¹É·Ý	0	0	5	27	14	0.875	6	1	2	0	0	4	Æ¤¸ï¡¢Ã«Æ¤¡¢ÓðÈÞ¼°ÖÆÆ·ÖÆÔìÒµ	ÉÏº£º£ÐÀ¹É·ÝÓÐÏÞ¹«Ë¾	1993/11/15	1993/11/1	17.07	D	9.39	3	0	0	4.68	0	0	0	288154.28	0.713866134	12	28735800	33028900	24738.7	83101.51	89874.16	0	0	0
600867	¼ªÁÖÊ¡	Í¨»¯ÊÐ	2010	1.13895283	2186335470	637797301.4	0.618297	0.079291	0.104943	34.524	0.207539	Í¨»¯¶«±¦	0	0	5	27	9	0.75	0	0.166666667	10	0	0	10	Ò½Ò©ÖÆÔìÒµ	Í¨»¯¶«±¦Ò©Òµ¹É·ÝÓÐÏÞ¹«Ë¾	1992/12/18	1994/6/30	21.29	D	15.87	0.7	0	0	4.72	0	0	0	0	0.61388601	20	340235	1199057	40529.8	83101.51	89874.16	0	0	0
600869	Çàº£Ê¡	Î÷ÄþÊÐ	2010	1.13895283	8294957129	9459970875	0.169311	0.036456	0.203721	79.7741	0.820864	ÖÇ»ÛÄÜÔ´	0	0	5	38	18	0.857142857	1	0.047619048	6	0	0	27	Ò½Ò©ÖÆÔìÒµ	Çàº£ÈýÆÕÒ©Òµ¹É·ÝÓÐÏÞ¹«Ë¾	1995/1/25	1995/1/12	22.3	D	14.52	1.18	0	0	6.6	0	0	0	0	0.498912247	47	345219	1089186	6274.9	83101.51	89874.16	0	0	0
600871	½­ËÕÊ¡	ÑïÖÝÊÐ	2010	1.13895283	10531202000	16348366000	0.146713	0.116467	0.147557	42	0.210694	Ê¯»¯ÓÍ·þ	1	0	5	11	20	0.909090909	3	0.454545455	24	0	0	5	»¯Ñ§ÏËÎ¬ÖÆÔìÒµ	ÒÇÕ÷»¯ÏË¹É·ÝÓÐÏÞ¹«Ë¾	1993/12/31	1995/1/18	56.04	C	14.7	12.74	10	20	-1.4	0	0	0	0	0.711565875	28	1677818	2016767	198790.7	83101.51	89874.16	0	0	0
600876	ºÓÄÏÊ¡	ÂåÑôÊÐ	2010	1.13895283	1439514724	1168481659	0.197661	0.037949	0.526048	49.5428	0.934565	ÂåÑô²£Á§	1	0	5	30	18	0.9	3	0.15	6	0	0	16	·Ç½ðÊô¿óÎïÖÆÆ·Òµ	ÂåÑô²£Á§¹É·ÝÓÐÏÞ¹«Ë¾	1994/4/6	1995/9/25	63.15	B	11.6	13.92	10	23	4.63	0	0	0	1191880	0.621398926	43	1420232	2307993	84769.6	83101.51	89874.16	0	0	0
600885	ºþ±±Ê¡	ÎäººÊÐ	2010	1.13895283	590491472.1	516347952.8	0.133042	0.013077	0.679498	12.8616	0.945742	ºê·¢¹É·Ý	0	0	5	38	16	0.941176471	0	0.117647059	4	0	0	17	»¯Ñ§Ô­ÁÏ¼°»¯Ñ§ÖÆÆ·ÖÆÔìÒµ	ÎäººË«»¢Í¿ÁÏ¹É·ÝÓÐÏÞ(¼¯ÍÅ)¹«Ë¾	1992/5/10	1996/1/15	15.74	D	8.95	1.87	0	0	4.92	0	0	0	210183.7	0.755578529	65	3901866	5835453	37002.4	83101.51	89874.16	0	0	0
600888	ÐÂ½®	ÎÚÂ³Ä¾ÆëÊÐ	2010	1.13895283	3797514666	1605862288	0.284825	0.076864	0.134781	30.3404	0.430041	ÐÂ½®ÖÚºÍ	0	0	5	39	16	0.8	2	0.15	22	0	0	29	ÓÐÉ«½ðÊôÒ±Á¶¼°Ñ¹ÑÓ¼Ó¹¤Òµ	ÐÂ½®ÖÚºÍ¹É·ÝÓÐÏÞ¹«Ë¾	1996/2/12	1996/1/17	57.77	C	17.59	11.12	9	17	3.06	0	0	0	619399.96	0.599902745	41	1479938	1596108	32240.7	83101.51	89874.16	0	0	0
600889	½­ËÕÊ¡	ÄÏ¾©ÊÐ	2010	1.13895283	3577746708	1004140026	0.107916	0.028924	0.120116	40.8403	0.745651	ÄÏ¾©»¯ÏË	1	0	5	28	14	0.777777778	3	0.222222222	27	0	0	5	»¯Ñ§ÏËÎ¬ÖÆÔìÒµ	ÄÏ¾©»¯ÏË¹É·ÝÓÐÏÞ¹«Ë¾	1992/9/28	1996/2/6	43.71	C	12.83	8.78	10	12	0.1	0	0	0	9665752.46	0.725064968	36	5188008	5421812	198790.7	83101.51	89874.16	0	0	0
600961	ºþÄÏÊ¡	ÖêÖÞÊÐ	2010	1.13895283	6514284532	12617943890	0.057537	0.002774	0.008113	44.4864	0.668386	ÖêÒ±¼¯ÍÅ	1	0	5	32	28	0.903225806	1	0.225806452	83	43065167.25	0	18	ÓÐÉ«½ðÊôÒ±Á¶¼°Ñ¹ÑÓ¼Ó¹¤Òµ	ºþÄÏÖêÒ±»ð¾æ½ðÊô¹É·ÝÓÐÏÞ¹«Ë¾	2000/12/13	2004/8/13	16.18	D	8.99	2.19	0	0	5	3	2	1	1.50E+07	0.847496133	40	780383	1569782	53074.6	83101.51	89874.16	0	0	0
600966	É½¶«Ê¡	×Í²©ÊÐ	2010	1.13895283	6647700398	4605857523	0.162954	0.028736	0.054899	33.7704	0.515308	²©»ãÖ½Òµ	0	0	5	22	18	0.9	1	0.25	4	0	0	31	ÔìÖ½¼°Ö½ÖÆÆ·Òµ	É½¶«²©»ãÖ½Òµ¹É·ÝÓÐÏÞ¹«Ë¾	1994/4/29	2004/5/24	41.69	C	12.34	7.8	10	8	3.55	0	0	0	56896604.08	0.829616556	53	1623955	2018701	136627.7	83101.51	89874.16	0	0	0
600976	ºþ±±Ê¡	ÎäººÊÐ	2010	1.13895283	1077594256	1571985480	0.203545	0.063568	0.087246	23.2527	0.212311	½¡Ãñ¼¯ÍÅ	0	0	6	52	17	0.85	2	0.2	6	0	0	17	Ò½Ò©ÖÆÔìÒµ	Îäºº½¡ÃñÒ©Òµ¼¯ÍÅ¹É·ÝÓÐÏÞ¹«Ë¾	1993/5/28	2004/4/2	24.43	D	13.9	2.36	0	0	8.17	0	0	0	0	0.755578529	65	3901866	5835453	37002.4	83101.51	89874.16	0	0	0
600985	°²»ÕÊ¡	»´±±ÊÐ	2010	1.13895283	590303255.4	470966771	0.381317	0.101836	0.133675	38.7351	0.166759	»´±±¿óÒµ	1	0	5	6	16	0.888888889	2	0.277777778	8	0	0	14	»¯Ñ§Ô­ÁÏ¼°»¯Ñ§ÖÆÆ·ÖÆÔìÒµ	°²»ÕÀ×Ãù¿Æ»¯¹É·ÝÓÐÏÞ¹«Ë¾	1999/3/18	2004/4/13	23.28	D	16.81	2.19	0	0	4.28	0	0	0	0	0.647914639	34	295956	659289	51700.1	83101.51	89874.16	0	0	0
600993	ºþ±±Ê¡	ÎäººÊÐ	2010	1.13895283	1448908862	1178494581	0.377183	0.082659	0.119778	29.2686	0.222017	ÂíÓ¦Áú	0	0	6	51	18	0.9	4	0.3	2	0	0	17	Ò½Ò©ÖÆÔìÒµ	ÎäººÂíÓ¦ÁúÒ©Òµ¼¯ÍÅ¹É·ÝÓÐÏÞ¹«Ë¾	1994/5/9	2004/4/23	64.32	B	17.63	7.44	15	9	15.25	0	0	0	0	0.755578529	65	3901866	5835453	37002.4	83101.51	89874.16	0	0	0
600997	ºÓ±±Ê¡	ÌÆÉ½ÊÐ	2010	1.13895283	16053331143	15154065399	0.159341	0.054548	0.150654	56.7279	0.555667	¿ªÂÐ¹É·Ý	1	0	5	25	17	0.894736842	3	0.263157895	31	80627500	0.53	3	ÃºÌ¿²ÉÑ¡Òµ	¿ªÂÐ¾«Ãº¹É·ÝÓÐÏÞ¹«Ë¾	2001/6/30	2004/5/18	62.79	B	15.29	8.68	13	20	5.82	0	0	0	11349469.95	0.803010351	75	1958419	3324335	137213.5	83101.51	89874.16	0	0	0
601003	¹ãÎ÷	ÁøÖÝÊÐ	2010	1.13895283	18521793847	37115007051	0.059864	0.034077	0.119319	84.0003	0.714406	Áø¸Ö¹É·Ý	1	0	5	31	30	0.967741935	7	0.290322581	30	0	0	19	ºÚÉ«½ðÊôÒ±Á¶¼°Ñ¹ÑÓ¼Ó¹¤Òµ	ÁøÖÝ¸ÖÌú¹É·ÝÓÐÏÞ¹«Ë¾	2000/4/14	2007/2/6	13.81	D	11.51	0.44	0	0	1.86	1	0	1	19277122	0.591512764	35	746288	1550130	42023.2	83101.51	89874.16	0	0	0
601168	Çàº£Ê¡	Î÷ÄþÊÐ	2010	1.13895283	22457274320	18511447284	0.12048	0.045218	0.088867	28.2123	0.470938	Î÷²¿¿óÒµ	1	0	5	9	24	0.888888889	1	0.037037037	11	0	0	27	ÓÐÉ«½ðÊô¿ó²ÉÑ¡Òµ	Î÷²¿¿óÒµ¹É·ÝÓÐÏÞ¹«Ë¾	2000/12/28	2007/7/3	19.65	D	12.91	4	0	0	2.74	0	0	0	7358966	0.498912247	47	345219	1089186	6274.9	83101.51	89874.16	0	0	0
601600	±±¾©ÊÐ	±±¾©ÊÐ	2010	1.13895283	1.41E+11	1.21E+11	0.064519	0.006858	0.015075	38.5553	0.595344	ÖÐ¹úÂÁÒµ	1	0	5	32	16	0.941176471	2	0.117647059	15	0	0	1	ÓÐÉ«½ðÊôÒ±Á¶¼°Ñ¹ÑÓ¼Ó¹¤Òµ	ÖÐ¹úÂÁÒµ¹É·ÝÓÐÏÞ¹«Ë¾	2001/9/10	2007/4/24	59.28	C	10.63	9.65	9	20	10	17	9	8	33985000	0.78391181	50	23539300	27173200	3104.7	83101.51	89874.16	0	0	0
601607	ÉÏº£ÊÐ	ÉÏº£ÊÐ	2010	1.13895283	28169020175	37411066144	0.181527	0.063154	0.149789	39.9074	0.578109	ÉÏº£Ò½Ò©	1	0	6	52	15	0.833333333	4	0.333333333	6	285700000	0	4	Ò½Ò©ÖÆÔìÒµ	ÉÏº£ÊÐÒ½Ò©¹É·ÝÓÐÏÞ¹«Ë¾	1994/1/18	1993/10/8	57.16	C	14.93	5.06	10	13	14.17	0	0	0	0	0.713866134	12	28735800	33028900	24738.7	83101.51	89874.16	0	0	0
601678	É½¶«Ê¡	±õÖÝÊÐ	2010	1.13895283	4140317165	3574502293	0.218686	0.088793	0.108917	10.5	0.229091	±õ»¯¹É·Ý	0	0	5	26	19	0.95	3	0.25	12	0	0	31	»¯Ñ§Ô­ÁÏ¼°»¯Ñ§ÖÆÆ·ÖÆÔìÒµ	±õ»¯¼¯ÍÅ¹É·ÝÓÐÏÞ¹«Ë¾	2007/10/10	2010/2/8	21.26	D	15.62	1.85	0	0	3.79	0	0	0	1902437	0.744752628	38	1039879	1618432	136627.7	83101.51	89874.16	0	0	0
601699	É½Î÷Ê¡	³¤ÖÎÊÐ	2010	1.13895283	29363691333	21427676688	0.403194	0.113836	0.288941	63.9918	0.565641	Âº°²»·ÄÜ	1	0	5	6	27	1	5	0.259259259	41	0	0	13	ÃºÌ¿²ÉÑ¡Òµ	É½Î÷Âº°²»·±£ÄÜÔ´¿ª·¢¹É·ÝÓÐÏÞ¹«Ë¾	2001/7/19	2006/9/8	57.28	C	19.28	10.5	10	14	3.5	0	0	0	58886278.1	0.776812355	42	779001	1358657	159366.6	83101.51	89874.16	0	0	0
19	¹ã¶«Ê¡	ÉîÛÚÊÐ	2010	1.13895283	658468840	229797398.2	0.227735	0.013646	0.017495	26.3271	0.433623	ÉîÁ¸¿Ø¹É	1	0	6	51	8	0.571428571	2	0.285714286	6	0	0	8	ÒûÁÏÖÆÔìÒµ	ÉîÛÚÊÐÉî±¦ÊµÒµ¹É·ÝÓÐÏÞ¹«Ë¾	1992/8/6	1991/12/1	16.79	D	8.81	0.79	0	0	7.19	0	0	0	0	0.741966033	61	11068166	12652699	88401.1	83101.51	89874.16	0	0	0
28	¹ã¶«Ê¡	ÉîÛÚÊÐ	2010	1.13895283	6306793006	13064428149	0.087166	0.041895	0.248122	38.3342	0.820599	¹úÒ©Ò»ÖÂ	1	0	6	51	14	0.7	3	0.4	0	57685900	3.35	8	Ò½Ò©ÖÆÔìÒµ	ÉîÛÚÊÐÒæÁ¦¿óÈªË®¹É·ÝÓÐÏÞ¹«Ë¾	1993/7/3	1993/5/5	67.34	B	15.15	10	18	10	14.19	0	0	0	0	0.741966033	61	11068166	12652699	88401.1	83101.51	89874.16	0	0	0
59	¹ã¶«Ê¡	ÉîÛÚÊÐ	2010	1.13895283	26536417786	23927330309	0.164791	0.015551	0.062749	51.1393	0.750634	»ª½õ¹É·Ý	1	0	5	25	14	0.933333333	4	0.333333333	12	0	0	9	»¯Ñ§Ô­ÁÏ¼°»¯Ñ§ÖÆÆ·ÖÆÔìÒµ	ÉîÛÚÁÉºÓÍ¨´ï»¯¹¤¹É·ÝÓÐÏÞ¹«Ë¾	1997/1/18	1997/1/3	57.85	C	11.75	11.99	9	19.5	5.61	0	0	0	23295816.36	0.741966033	61	11068166	12652699	88401.1	83101.51	89874.16	0	0	0
78	¹ã¶«Ê¡	ÉîÛÚÊÐ	2010	1.13895283	4147788797	3999052353	0.164287	0.013327	0.062921	27.6556	0.782385	º£ÍõÉúÎï	0	0	6	52	13	0.866666667	5	0.666666667	0	0	0	8	Ò½Ò©ÖÆÔìÒµ	ÉîÛÚÊÐº£ÍõÉúÎï¹¤³Ì¹É·ÝÓÐÏÞ¹«Ë¾	1998/9/1	1998/8/7	19.98	D	9.76	0.22	0	0	10	0	0	0	0	0.741966033	61	11068166	12652699	88401.1	83101.51	89874.16	0	0	0
153	°²»ÕÊ¡	ÎßºþÊÐ	2010	1.13895283	1275831031	1074181778	0.265633	0.031726	0.058337	14.7509	0.40916	·áÔ­Ò©Òµ	1	0	5	27	16	0.888888889	3	0.222222222	0	0	0	14	Ò½Ò©ÖÆÔìÒµ	°²»ÕÐÂÁ¦Ò©Òµ¹É·ÝÓÐÏÞ¹«Ë¾	1997/8/30	2000/9/7	19.66	D	10.95	0.24	0	0	8.47	0	0	0	0	0.692470628	58	948372	1444290	51700.1	83101.51	89874.16	0	0	0
155	ËÄ´¨Ê¡	³É¶¼ÊÐ	2010	1.13895283	3377951622	2005773815	0.109121	-0.064762	-0.13405	63.4894	0.495575	´¨ÄÜ¶¯Á¦	1	0	5	26	12	0.857142857	8	0.857142857	38	0	0	21	»¯Ñ§Ô­ÁÏ¼°»¯Ñ§ÖÆÆ·ÖÆÔìÒµ	´¨»¯¹É·ÝÓÐÏÞ¹«Ë¾	1997/10/20	2000/9/8	6.6	D	2.7	0.57	0	0	3.33	0	0	0	0	0.747162869	35	5269400	7773800	55117.2	83101.51	89874.16	0	0	0
301	½­ËÕÊ¡	ËÕÖÝÊÐ	2010	1.13895283	3742525148	916605861.1	0.338932	0.01913	0.030287	36.6935	0.319968	¶«·½Ê¢ºç	1	0	5	28	11	0.6875	0	0.125	6	0	0	5	·ÄÖ¯Òµ	Îâ½­Ë¿³ñ¹É·ÝÓÐÏÞ¹«Ë¾	1998/7/16	2000/4/24	52.68	C	11.68	8	16	7	10	0	0	0	3.00E+06	0.623952611	73	9005527	8256650	198790.7	83101.51	89874.16	0	0	0
422	ºþ±±Ê¡	ÒË²ýÊÐ	2010	1.13895283	18745813518	11544950317	0.227538	0.054803	0.210064	16.4113	0.724969	STÒË»¯	1	1	5	26	15	0.714285714	1	0.19047619	8	0	0	17	»¯Ñ§Ô­ÁÏ¼°»¯Ñ§ÖÆÆ·ÖÆÔìÒµ	ºþ±±ÒË»¯»¯¹¤¹É·ÝÓÐÏÞ¹«Ë¾	1992/12/24	1996/7/25	49.48	C	15.8	6.58	7	15	5.1	4	0	4	0	0.734430433	35	702425	1952304	37002.4	83101.51	89874.16	0	0	0
423	É½¶«Ê¡	ÁÄ³ÇÊÐ	2010	1.13895283	3597719335	2463784269	0.54993	0.165138	0.21223	23.1417	0.2169	¶«°¢°¢½º	1	0	5	27	16	0.8	2	0.25	4	0	0	31	Ò½Ò©ÖÆÔìÒµ	É½¶«¶«°¢°¢½º¹É·ÝÓÐÏÞ¹«Ë¾	1993/5/28	1996/7/5	56.41	C	19.51	7.29	15	9	5.61	0	0	0	0	0.808957662	43	705022	1445957	136627.7	83101.51	89874.16	0	0	0
488	É½¶«Ê¡	Î«·»ÊÐ	2010	1.13895283	35077132130	17203123029	0.204621	0.037108	0.085946	18.9084	0.564953	³¿ÃùÖ½Òµ	1	0	5	22	25	0.806451613	4	0.225806452	21	0	0	31	ÔìÖ½¼°Ö½ÖÆÆ·Òµ	É½¶«³¿ÃùÖ½Òµ¼¯ÍÅ¹É·ÝÓÐÏÞ¹«Ë¾	1993/5/5	2000/11/2	53.37	C	14.43	9.87	12	14	3.07	0	0	0	23727498.39	0.724690002	62	2024316	2910354	136627.7	83101.51	89874.16	0	0	0
498	ÁÉÄþÊ¡	µ¤¶«ÊÐ	2010	1.13895283	45189824.16			0.013231	0.060934	19.6346	0.782854	É½¶«Â·ÇÅ	0	0	3	48	7	0.636363636	0	0.090909091	0	0	0	9	»¯Ñ§ÏËÎ¬ÖÆÔìÒµ	µ¤¶«»¯Ñ§ÏËÎ¬¹É·ÝÓÐÏÞ¹«Ë¾	1993/12/22	1997/5/21	8.73	D	8.64	0.09	0	0	0	0	0	0	0	0.751343762	14	802359	1346622	114131.8	83101.51	89874.16	0	0	0
510	ËÄ´¨Ê¡	µÂÑôÊÐ	2010	1.13895283	2419332334	2702559770	0.097777	0.034368	0.070709	5.144	0.513404	ÐÂ½ðÂ·	0	0	5	26	16	0.941176471	7	0.823529412	24	0	0	21	»¯Ñ§Ô­ÁÏ¼°»¯Ñ§ÖÆÆ·ÖÆÔìÒµ	ËÄ´¨½ðÂ·¹É·ÝÓÐÏÞ¹«Ë¾	1989/4/12	1992/12/1	11.75	D	10.86	0.71	0	0	0.18	1	0	1	0	0.518422331	32	457976	2244206	55117.2	83101.51	89874.16	0	0	0
513	¹ã¶«Ê¡	Öéº£ÊÐ	2010	1.13895283	3661991628	2726718896	0.528193	0.123564	0.166114	26.2105	0.279313	ÀöÖé¼¯ÍÅ	0	0	5	27	15	0.9375	1	0.0625	4	0	0	8	Ò½Ò©ÖÆÔìÒµ	Öéº£¾­¼ÃÌØÇøÀöÖéÒ½Ò©¼¯ÍÅ¹É·ÝÓÐÏÞ¹«Ë¾	1985/1/26	1993/9/16	25.45	D	18.23	1.62	0	0	5.6	0	0	0	0	0.74206448	45	1245280	1664116	88401.1	83101.51	89874.16	0	0	0
523	¹ã¶«Ê¡	¹ãÖÝÊÐ	2010	1.13895283	932093902.7	1288439999	0.139414	0.015399	0.03168	45.4249	0.489093	¹ãÖÝÀËÆæ	1	0	5	26	14	1	4	0.5	55	0	0	8	»¯Ñ§Ô­ÁÏ¼°»¯Ñ§ÖÆÆ·ÖÆÔìÒµ	¹ãÖÝÀËÆæÊµÒµ¹É·ÝÓÐÏÞ¹«Ë¾	1993/2/16	1993/9/22	15.94	D	9.55	1.59	0	0	4.8	0	0	0	0	0.76207034	41	8726470	9773199	88401.1	83101.51	89874.16	0	0	0
525	½­ËÕÊ¡	ÄÏ¾©ÊÐ	2010	1.13895283	3694908539	3808848790	0.058918	-0.002586	-0.019854	28.5096	0.802555	ºìÌ«Ñô	1	0	5	26	16	0.888888889	2	0.222222222	34	0	0	5	»¯Ñ§Ô­ÁÏ¼°»¯Ñ§ÖÆÆ·ÖÆÔìÒµ	ÄÏ¾©ÌìÁú¹É·ÝÓÐÏÞ¹«Ë¾	1992/6/5	1993/9/24	13.29	D	8.04	0.25	0	0	5	0	0	0	3841476	0.725064968	36	5188008	5421812	198790.7	83101.51	89874.16	0	0	0
538	ÔÆÄÏÊ¡	À¥Ã÷ÊÐ	2010	1.13895283	7633056303	10075437834	0.304768	0.121359	0.209841	41.5236	0.421651	ÔÆÄÏ°×Ò©	1	0	5	27	18	0.782608696	3	0.391304348	8	0	0	23	Ò½Ò©ÖÆÔìÒµ	ÔÆÄÏ°×Ò©ÊµÒµ¹É·ÝÓÐÏÞ¹«Ë¾	1993/5/3	1993/11/6	54.35	C	17.94	6.4	17	9	4.01	1	1	0	0	0.809761572	60	2538316	3463080	28180	83101.51	89874.16	0	0	0
553	ºþ±±Ê¡	¾£ÖÝÊÐ	2010	1.13895283	2014857636	1570114176	0.15678	0.011698	0.021533	20.0173	0.445368	°²µÀÂóA	1	0	5	26	15	0.833333333	3	0.5	5	0	0	17	»¯Ñ§Ô­ÁÏ¼°»¯Ñ§ÖÆÆ·ÖÆÔìÒµ	ºþ±±É³Â¡´ï¹É·ÝÓÐÏÞ¹«Ë¾	1992/9/30	1993/10/28	15.18	D	9.36	1.02	0	0	4.8	0	0	0	0	0.580657551	37	276032	1033629	37002.4	83101.51	89874.16	0	0	0
565	ÖØÇìÊÐ	ÖØÇìÊÐ	2010	1.13895283	1422696425	436396626.6	0.240173	-0.00902	0.05097	40.5269	0.532023	ÓåÈýÏ¿A	1	0	5	26	14	0.777777778	4	0.555555556	18	0	0	20	»¯Ñ§Ô­ÁÏ¼°»¯Ñ§ÖÆÆ·ÖÆÔìÒµ	ÖØÇìÈýÏ¿ÓÍÆá¹É·ÝÓÐÏÞ¹«Ë¾	1992/5/11	1994/2/16	20.89	D	11.89	4	0	0	5	0	0	0	0	0.753017429	40	9520700	17090400	35924.3	83101.51	89874.16	0	0	0
566	º£ÄÏÊ¡	º£¿ÚÊÐ	2010	1.13895283	1078242514	613189626	0.36579	0.03485	0.077281	19.662	0.543872	º£ÄÏº£Ò©	0	0	5	27	15	0.75	1	0.1	8	0	0	30	Ò½Ò©ÖÆÔìÒµ	º£ÄÏº£Ò©ÊµÒµ¹É·ÝÓÐÏÞ¹«Ë¾	1992/12/31	1994/1/10	17.92	D	11.3	0.13	0	0	6.49	0	0	0	0	0.871788271	38	503661	789877	3529.7	83101.51	89874.16	0	0	0
568	ËÄ´¨Ê¡	ãòÖÝÊÐ	2010	1.13895283	8026265190	5370871772	0.694056	0.284155	0.399692	21.5171	0.306981	ãòÖÝÀÏ½Ñ	1	0	5	15	19	0.863636364	2	0.181818182	0	0	0	21	ÒûÁÏÖÆÔìÒµ	ãòÖÝÀÏ½Ñ¹É·ÝÓÐÏÞ¹«Ë¾	1993/3/15	1994/2/21	61.37	B	19.32	10	15	9	8.05	0	0	0	0	0.336125118	41	475888	1265380	55117.2	83101.51	89874.16	0	0	0
589	¹óÖÝÊ¡	¹óÑôÊÐ	2010	1.13895283	5478795810	6226750587	0.147623	0.022806	0.077995	33.36	0.706288	¹óÖÝÂÖÌ¥	1	0	5	29	14	0.875	1	0.1875	25	0	0	22	Ïð½ºÖÆÔìÒµ	¹óÖÝÂÖÌ¥¹É·ÝÓÐÏÞ¹«Ë¾	1995/9/1	1996/1/4	20.75	D	12.23	0.13	0	0	8.39	0	0	0	0	0.795159011	88	1363034	2043801	44882.5	83101.51	89874.16	0	0	0
590	ºþÄÏÊ¡	ºâÑôÊÐ	2010	1.13895283	568726301.9	311624913.3	0.570919	0.082909	0.169082	18.0095	0.50964	ÆôµÏ¹Åºº	1	0	5	27	12	0.923076923	3	0.384615385	0	0	0	18	Ò½Ò©ÖÆÔìÒµ	ºâÑôÖÐÒ©ÊµÒµ¹É·ÝÓÐÏÞ¹«Ë¾	1993/3/25	1996/1/5	21.8	D	14.71	1.35	0	0	5.74	0	0	0	0	0.65240244	20	758927	2093341	53074.6	83101.51	89874.16	0	0	0
591	ÖØÇìÊÐ	ÖØÇìÊÐ	2010	1.13895283	2295210341	4343628015	0.099464	0.008116	0.044356	49.8407	0.768555	Ì«ÑôÄÜ	1	0	5	44	22	0.6875	5	0.625	0	0	0	20	Ò½Ò©ÖÆÔìÒµ	ÖØÇìÖÐÒ©¹É·ÝÓÐÏÞ¹«Ë¾	1988/2/5	1988/9/1	19.09	D	9.68	0.23	0	0	9.18	0	0	0	0	0.753017429	40	9520700	17090400	35924.3	83101.51	89874.16	0	0	0
596	°²»ÕÊ¡	ÙñÖÝÊÐ	2010	1.13895283	1857931814	1879155480	0.711527	0.168875	0.298966	57.7455	0.435138	¹Å¾®¹±¾Æ	1	0	5	15	13	1	2	0.384615385	0	0	0	14	Ê³Æ·ÖÆÔìÒµ	°²»Õ¹Å¾®¹±¾Æ¹É·ÝÓÐÏÞ¹«Ë¾	1996/5/30	1996/9/2	30	D	18.44	3	0	0	8.56	0	0	0	3158453.93	0.530244268	22	232980	1033412	51700.1	83101.51	89874.16	0	0	0
597	ÁÉÄþÊ¡	ÉòÑôÊÐ	2010	1.13895283	5605363083	4828333032	0.23422	0.010217	0.026306	32.4682	0.630044	¶«±±ÖÆÒ©	1	0	5	27	18	0.75	9	0.625	16	0	0	9	Ò½Ò©ÖÆÔìÒµ	¶«±±ÖÆÒ©¼¯ÍÅ¹É·ÝÓÐÏÞ¹«Ë¾	1993/6/10	1996/5/9	47.77	C	11.65	4.12	12	10	10	0	0	0	0	0.729695237	51	4653540	5166242	114131.8	83101.51	89874.16	0	0	0
598	¸ÊËàÊ¡	À¼ÖÝÊÐ	2010	1.13895283	2587850902	611572022.6	0.551625	0.091175	0.143648	52.2654	0.365283	ÐËÈØ»·¾³	1	0	2	46	8	0.615384615	4	0.923076923	59	0	0	26	»¯Ñ§Ô­ÁÏ¼°»¯Ñ§ÖÆÆ·ÖÆÔìÒµ	À¶ÐÇÇåÏ´¼Á¹É·ÝÓÐÏÞ¹«Ë¾	1996/5/26	1996/4/29	54.33	C	15.56	7.19	17	9	5.58	0	0	0	0	0.65281285	40	727579	1469264	21172.6	83101.51	89874.16	0	0	0
599	É½¶«Ê¡	ÇàµºÊÐ	2010	1.13895283	4709100745	5777805225	0.077428	0.007739	0.024704	20.3079	0.68597	ÇàµºË«ÐÇ	1	0	5	29	13	0.65	3	0.45	18	0	0	31	Ïð½ºÖÆÔìÒµ	ÇàµºË«ÐÇÐ¬Òµ¹É·ÝÓÐÏÞ¹«Ë¾	1996/4/25	1996/4/10	14.47	D	9.47	0.52	0	0	4.48	0	0	0	1782721.57	0.807153776	32	4526138	5323888	136627.7	83101.51	89874.16	0	0	0
606	Çàº£Ê¡	Î÷ÄþÊÐ	2010	1.13895283	1249072356	875820545	0.418514	0.004152	0.000893	15.2468	0.409754	Ë³Àû°ì	1	0	2	64	11	0.785714286	5	0.571428571	0	0	0	27	»¯Ñ§Ô­ÁÏ¼°»¯Ñ§ÖÆÆ·ÖÆÔìÒµ	Çàº£Ã÷½º¹É·ÝÓÐÏÞ¹«Ë¾	1996/9/24	1996/8/30	18.35	D	7.78	0.57	0	0	10	0	0	0	30396	0.498912247	47	345219	1089186	6274.9	83101.51	89874.16	0	0	0
609	±±¾©ÊÐ	±±¾©ÊÐ	2010	1.13895283	1107838052	94924416.57	0.750247	0.066854	0.089353	24.8243	0.245094	ÖÐµÏÍ¶×Ê	0	0	4	90	12	0.923076923	0	0	0	0	0	1	»¯Ñ§Ô­ÁÏ¼°»¯Ñ§ÖÆÆ·ÖÆÔìÒµ	±±¾©Ñà»¯¸ßÐÂ¼¼Êõ¹É·ÝÓÐÏÞ¹«Ë¾	1993/8/2	1996/9/17	30.45	D	15.69	0.1	0	0	14.66	0	0	0	0	0.78391181	50	23539300	27173200	3104.7	83101.51	89874.16	0	0	0
615	ºþ±±Ê¡	ÏåÑôÊÐ	2010	1.13895283	1219654043	686409232.3	0.090658	0.002756	0.004625	16.3779	0.402406	¾©ºº¹É·Ý	0	0	3	70	19	0.904761905	4	0.285714286	31	0	0	17	»¯Ñ§ÏËÎ¬ÖÆÔìÒµ	ºþ±±½ð»·¹É·ÝÓÐÏÞ¹«Ë¾	1993/6/8	1996/9/26	14.39	D	9	0.39	0	0	5	0	0	0	0	0.703518888	54	510126	1849167	37002.4	83101.51	89874.16	0	0	0
627	ºþ±±Ê¡	¾£ÃÅÊÐ	2010	1.13895283	1976311276	1261158969	0.059728	0.014717	0.018331	23.7841	0.189368	ÌìÃ¯¼¯ÍÅ	0	0	1	68	11	0.916666667	0	0.166666667	8	0	0	17	»¯Ñ§Ô­ÁÏ¼°»¯Ñ§ÖÆÆ·ÖÆÔìÒµ	ºþ±±ÖÐÌì¹É·ÝÓÐÏÞ¹«Ë¾	1993/12/31	1996/10/31	37.12	D	9.52	5.43	7	14	1.17	0	0	0	0	0.693982032	62	232478	954584	37002.4	83101.51	89874.16	0	0	0
630	°²»ÕÊ¡	Í­ÁêÊÐ	2010	1.13895283	32172153135	51303778520	0.048525	0.031304	0.130424	56.9235	0.742978	Í­ÁêÓÐÉ«	1	0	5	32	26	1	6	0.576923077	6	0	0	14	ÓÐÉ«½ðÊôÒ±Á¶¼°Ñ¹ÑÓ¼Ó¹¤Òµ	°²»ÕÍ­¶¼Í­Òµ¹É·ÝÓÐÏÞ¹«Ë¾	1992/8/20	1996/10/24	51.42	C	14.3	12.88	9	12	3.24	0	0	0	16411789.23	0.84525534	35	347336	573219	51700.1	83101.51	89874.16	0	0	0
635	ÄþÏÄ	Ê¯×ìÉ½ÊÐ	2010	1.13895283	3678635529	2467625494	0.189101	0.035551	0.136734	22.2766	0.745928	Ó¢Á¦ÌØ	1	0	5	26	16	0.8	8	0.8	10	0	0	28	»¯Ñ§Ô­ÁÏ¼°»¯Ñ§ÖÆÆ·ÖÆÔìÒµ	ÄþÏÄÄþºÓÃñ×å»¯¹¤¹É·ÝÓÐÏÞ¹«Ë¾	1996/7/24	1996/10/25	47.83	C	14.49	5.77	5	19	3.57	0	0	0	732762	0.75933009	41	216460	613332	12205	83101.51	89874.16	0	0	0
650	½­Î÷Ê¡	¾Å½­ÊÐ	2010	1.13895283	1478181459	1366781297	0.517255	0.152685	0.251164	45.5407	0.382993	ÈÊºÍÒ©Òµ	0	0	5	27	15	0.833333333	2	0.333333333	0	0	0	15	»¯Ñ§ÏËÎ¬ÖÆÔìÒµ	¾Å½­»¯ÏË¹É·ÝÓÐÏÞ¹«Ë¾	1996/12/2	1996/11/18	26.22	D	17.41	0.68	0	0	8.13	0	0	0	0	0.774467616	34	710634	1665230	49075.9	83101.51	89874.16	0	0	0
657	º£ÄÏÊ¡	º£¿ÚÊÐ	2010	1.13895283	374843122.7	1157696915	0.056391	0.020426	0.023321	35.2798	0.124153	ÖÐÎÙ¸ßÐÂ	1	0	5	32	13	0.866666667	2	0.266666667	0	0	0	30	ÓÐÉ«½ðÊôÒ±Á¶¼°Ñ¹ÑÓ¼Ó¹¤Òµ	º£ÄÏ½ðº£¹É·ÝÓÐÏÞ¹«Ë¾	1993/3/18	1996/11/25	10.41	D	9.2	0.39	0	0	0.82	0	0	0	357067	0.871788271	38	503661	789877	3529.7	83101.51	89874.16	0	0	0
683	ÄÚÃÉ¹Å	¶õ¶û¶àË¹ÊÐ	2010	1.13895283	5671305198	2333361701	0.267171	0.032124	0.050318	19.8554	0.470051	Ô¶ÐËÄÜÔ´	0	0	5	26	13	0.764705882	5	0.647058824	0	0	0	12	»¯Ñ§Ô­ÁÏ¼°»¯Ñ§ÖÆÆ·ÖÆÔìÒµ	ÄÚÃÉ¹ÅÔ¶ÐËÌìÈ»¼î¹É·ÝÓÐÏÞ¹«Ë¾	1997/1/23	1997/1/13	19.13	D	11.64	4	0	0	3.49	0	0	0	0	0.720966626	38	2390774	3187910	79734.6	83101.51	89874.16	0	0	0
687	ºÓ±±Ê¡	±£¶¨ÊÐ	2010	1.13895283	1541985557	848824119.5	0.105315	0.036654	0.051725	48.08	0.262203	»ªÑ¶·½ÖÛ	1	0	5	39	16	0.842105263	4	0.578947368	12	0	0	3	»¯Ñ§ÏËÎ¬ÖÆÔìÒµ	±£¶¨Ìì¶ì¹É·ÝÓÐÏÞ¹«Ë¾	1997/2/1	1997/1/15	11.96	D	10.4	1.58	0	0	-0.02	0	0	0	6120083	0.804860746	29	910313	2689044	137213.5	83101.51	89874.16	0	0	0
695	Ìì½òÊÐ	Ìì½òÊÐ	2010	1.13895283	1025051397	673443805.1	-0.020321	0.007248	0.017915	37.2955	0.676708	±õº£ÄÜÔ´	1	0	5	44	14	0.823529412	2	0.294117647	24	0	0	2	»¯Ñ§Ô­ÁÏ¼°»¯Ñ§ÖÆÆ·ÖÆÔìÒµ	Ìì½òµÆËþÍ¿ÁÏ¹É·ÝÓÐÏÞ¹«Ë¾	1992/10/20	1992/7/20	17.86	D	7.64	3	0	0	7.22	0	0	0	0	0.840362102	33	10688100	13768400	17360	83101.51	89874.16	0	0	1
698	ÁÉÄþÊ¡	ÉòÑôÊÐ	2010	1.13895283	6873430688	7484080187	0.129215	0.030669	0.071319	33.0843	0.562133	ÉòÑô»¯¹¤	1	0	5	25	17	0.739130435	1	0.173913043	5	0	0	9	»¯Ñ§Ô­ÁÏ¼°»¯Ñ§ÖÆÆ·ÖÆÔìÒµ	ÉòÑô»¯¹¤¹É·ÝÓÐÏÞ¹«Ë¾	1993/1/1	1997/1/21	12.29	D	11.51	0.31	0	0	0.47	0	0	0	0	0.729695237	51	4653540	5166242	114131.8	83101.51	89874.16	0	0	0
707	ºþ±±Ê¡	Ð¢¸ÐÊÐ	2010	1.13895283	7016111832	3767889455	0.194684	0.00792	0.033435	25.1135	0.673384	STË«»·	1	1	5	26	13	0.866666667	7	0.866666667	2	0	0	17	»¯Ñ§Ô­ÁÏ¼°»¯Ñ§ÖÆÆ·ÖÆÔìÒµ	ºþ±±Ë«»·¼îÒµ¹É·ÝÓÐÏÞ¹«Ë¾	1993/12/27	1997/4/3	51.59	C	10.9	12.32	12	14	2.37	5	0	5	0	0.453694605	42	342039	1335774	37002.4	83101.51	89874.16	0	0	0
708	ºþ±±Ê¡	»ÆÊ¯ÊÐ	2010	1.13895283	4537054474	7893023475	0.102368	0.123843	0.221303	29.9549	0.44039	´óÒ±ÌØ¸Ö	1	0	5	31	17	0.944444444	3	0.333333333	6	0	0	17	ºÚÉ«½ðÊôÒ±Á¶¼°Ñ¹ÑÓ¼Ó¹¤Òµ	´óÒ±ÌØÊâ¸Ö¹É·ÝÓÐÏÞ¹«Ë¾	1993/5/18	1997/3/14	19.84	D	16.29	1.25	0	0	2.3	0	0	0	2046566	0.631864715	47	340018	1024906	37002.4	83101.51	89874.16	0	0	1
709	ºÓ±±Ê¡	ÌÆÉ½ÊÐ	2010	1.13895283	1.05E+11	1.17E+11	0.071413	0.014144	0.047936	26.9517	0.704805	ºÓ¸Ö¹É·Ý	1	0	5	31	19	1	6	0.736842105	8	1.07E+09	0	3	ºÚÉ«½ðÊôÒ±Á¶¼°Ñ¹ÑÓ¼Ó¹¤Òµ	ÌÆÉ½¸ÖÌú¹É·ÝÓÐÏÞ¹«Ë¾	1994/6/29	1997/3/27	54.28	C	11.09	9.2	7	25	1.99	2	0	2	57725016.66	0.803010351	75	1958419	3324335	137213.5	83101.51	89874.16	0	0	0
728	±±¾©ÊÐ	±±¾©ÊÐ	2010	1.13895283	24900708801	1869143337		0.037185	0.061748	23.5476	0.39841	¹úÔªÖ¤È¯	1	0	1	67	25	0.892857143	9	0.607142857	0	0	0	1	»¯Ñ§Ô­ÁÏ¼°»¯Ñ§ÖÆÆ·ÖÆÔìÒµ	±±¾©»¯¶þ¹É·ÝÓÐÏÞ¹«Ë¾	1997/6/6	1997/5/22	68.08	B	13.57	15	11	6	22.51	0	0	0	0	0.78391181	50	23539300	27173200	3104.7	83101.51	89874.16	0	0	0
729	±±¾©ÊÐ	±±¾©ÊÐ	2010	1.13895283	14670703862	10298391447	0.413333	0.059183	0.094177	56.4764	0.351839	Ñà¾©Æ¡¾Æ	1	0	5	15	24	0.857142857	5	0.357142857	0	0	0	1	ÒûÁÏÖÆÔìÒµ	±±¾©Ñà¾©Æ¡¾Æ¹É·ÝÓÐÏÞ¹«Ë¾	1997/7/8	1997/6/25	68.83	B	14.71	5.69	16	16	16.43	0	0	0	0	0.78391181	50	23539300	27173200	3104.7	83101.51	89874.16	0	0	0
731	ËÄ´¨Ê¡	ËìÄþÊÐ	2010	1.13895283	3647581020	3365557187	0.073818	0.024771	0.053823	14.4152	0.48036	ËÄ´¨ÃÀ·á	1	0	5	26	24	0.923076923	4	0.384615385	16	0	0	21	»¯Ñ§Ô­ÁÏ¼°»¯Ñ§ÖÆÆ·ÖÆÔìÒµ	ËÄ´¨ÃÀ·á»¯¹¤¹É·ÝÓÐÏÞ¹«Ë¾	1994/3/3	1997/5/30	17.7	D	11.55	2.49	0	0	3.66	0	0	0	0	0.610298861	26	177685	888467	55117.2	83101.51	89874.16	0	1	0
732	¸£½¨Ê¡	ÈýÃ÷ÊÐ	2010	1.13895283	5181027574	2712251230	0.324505	0.067403	0.201986	79.5732	0.671337	Ì©ºÌ¼¯ÍÅ	0	0	3	70	9	0.692307692	0	0.307692308	0	0	0	7	»¯Ñ§Ô­ÁÏ¼°»¯Ñ§ÖÆÆ·ÖÆÔìÒµ	¸£½¨Ê¡ÈýÅ©»¯Ñ§¹É·ÝÓÐÏÞ¹«Ë¾	1992/12/29	1997/6/18	51.57	C	16.14	10.39	7	4	14.04	0	0	0	667312.2	0.561435728	37	496415	970095	35400.9	83101.51	89874.16	0	0	0
739	É½¶«Ê¡	ÇàµºÊÐ	2010	1.13895283	1844573651	1520985252	0.210298	0.010849	0.030103	20.745	0.561648	ÆÕÂåÒ©Òµ	0	0	5	27	15	0.9375	0	0.125	0	0	0	6	Ò½Ò©ÖÆÔìÒµ	Çàµº¶«·½Ã³Ò×´óÏÃ¹É·ÝÓÐÏÞ¹«Ë¾	1997/5/6	1997/4/22	20.14	D	9.67	0.6	0	0	9.87	0	0	0	4731993.57	0.807153776	32	4526138	5323888	136627.7	83101.51	89874.16	0	0	0
755	É½Î÷Ê¡	Ì«Ô­ÊÐ	2010	1.13895283	6307433336	2784526358	0.140561	0.005105	0.015285	27.7908	0.63691	É½Î÷Â·ÇÅ	1	0	2	54	24	0.96	13	0.96	12	0	0	13	»¯Ñ§Ô­ÁÏ¼°»¯Ñ§ÖÆÆ·ÖÆÔìÒµ	É½Î÷ÈýÎ¬¼¯ÍÅ¹É·ÝÓÐÏÞ¹«Ë¾	1996/2/6	1997/6/17	14.76	D	9.66	2.89	0	0	2.21	0	0	0	1222582.84	0.754239939	57	1384809	1896358	159366.6	83101.51	89874.16	0	0	1
756	É½¶«Ê¡	×Í²©ÊÐ	2010	1.13895283	2739564533	2614233635	0.183818	0.037512	0.058011	36.3147	0.374158	ÐÂ»ªÖÆÒ©	1	0	5	27	19	0.904761905	2	0.19047619	14	0	0	31	Ò½Ò©ÖÆÔìÒµ	É½¶«ÐÂ»ªÖÆÒ©¹É·ÝÓÐÏÞ¹«Ë¾	1993/9/30	1997/7/24	19.48	D	11.43	1.47	0	0	6.58	0	0	0	0	0.829616556	53	1623955	2018701	136627.7	83101.51	89874.16	0	0	0
761	ÁÉÄþÊ¡	±¾ÏªÊÐ	2010	1.13895283	35871741948	45687750465	0.107922	0.025795	0.061649	82.0674	0.58058	±¾¸Ö°å²Ä	1	0	5	31	13	0.866666667	3	0.4	22	0	0	9	ºÚÉ«½ðÊôÒ±Á¶¼°Ñ¹ÑÓ¼Ó¹¤Òµ	±¾¸Ö°å²Ä¹É·ÝÓÐÏÞ¹«Ë¾	1997/6/27	1997/11/3	13.78	D	10.88	1.45	0	0	1.45	1	0	1	20261750	0.623015581	21	745960	1164764	114131.8	83101.51	89874.16	0	0	0
766	¼ªÁÖÊ¡	Í¨»¯ÊÐ	2010	1.13895283	902596710.3	169587054	0.611715	0.013315	0.020169	23.4237	0.339804	Í¨»¯½ðÂí	1	0	5	27	9	0.75	2	0.166666667	0	0	0	10	Ò½Ò©ÖÆÔìÒµ	Í¨»¯½ðÂíÒ©Òµ¹É·ÝÓÐÏÞ¹«Ë¾	1993/2/26	1997/4/18	5.22	D	8.39	0.03	0	0	-3.2	0	0	0	0	0.61388601	20	340235	1199057	40529.8	83101.51	89874.16	0	0	0
780	ÄÚÃÉ¹Å	³à·åÊÐ	2010	1.13895283	5190283156	3226243812	0.375922	0.124801	0.176867	61.4161	0.294376	Æ½×¯ÄÜÔ´	1	0	5	6	15	1	5	0.933333333	7	0	0	12	Ê³Æ·¼Ó¹¤Òµ	ÄÚÃÉ¹ÅÐË·¢¹É·ÝÓÐÏÞ¹«Ë¾	1993/6/22	1997/5/19	21.16	D	17.94	0.49	0	0	2.73	0	0	0	7.00E+05	0.676494098	46	563258	2197851	79734.6	83101.51	89874.16	0	0	0
782	¹ã¶«Ê¡	½­ÃÅÊÐ	2010	1.13895283	2424538528	3890121465	0.089733	0.040849	0.106171	20.2263	0.602127	ÃÀ´ï¹É·Ý	0	0	5	28	18	1	1	0.111111111	0	0	0	8	»¯Ñ§ÏËÎ¬ÖÆÔìÒµ	¹ã¶«ÐÂ»áÃÀ´ï½õÂÚ¹É·ÝÓÐÏÞ¹«Ë¾	1992/11/8	1997/6/3	13.47	D	11.39	1.32	0	0	0.76	0	0	0	0	0.787938001	28	1042878	1329847	88401.1	83101.51	89874.16	0	0	0
786	±±¾©ÊÐ	±±¾©ÊÐ	2010	1.13895283	7357081850	4369076809	0.270592	0.083046	0.160882	52.3985	0.562323	±±ÐÂ½¨²Ä	1	0	5	30	13	0.8125	1	0.0625	18	0	0	1	·Ç½ðÊô¿óÎïÖÆÆ·Òµ	±±ÐÂ¼¯ÍÅ½¨²Ä¹É·ÝÓÐÏÞ¹«Ë¾	1997/5/30	1997/5/20	54.36	C	16.37	9.81	10	17	1.18	5	0	5	1713403.03	0.78391181	50	23539300	27173200	3104.7	83101.51	89874.16	0	0	0
788	ÖØÇìÊÐ	ÖØÇìÊÐ	2010	1.13895283	1979145195	1299099874	0.24178	0.135934	0.332956	34.3791	0.570731	±±´óÒ½Ò©	0	0	5	27	15	0.833333333	3	0.388888889	126	0	0	20	Ò½Ò©ÖÆÔìÒµ	Î÷ÄÏºÏ³ÉÖÆÒ©¹É·ÝÓÐÏÞ¹«Ë¾	1993/5/18	1997/5/27	20.13	D	16.29	2.01	0	0	1.83	0	0	0	0	0.753017429	40	9520700	17090400	35924.3	83101.51	89874.16	0	0	0
789	½­Î÷Ê¡	ÉÏÈÄÊÐ	2010	1.13895283	6586709970	3847117456	0.20483	0.044092	0.12582	45.4977	0.645621	ÍòÄêÇà	1	0	5	30	15	0.9375	2	0.5	4	0	0	15	·Ç½ðÊô¿óÎïÖÆÆ·Òµ	½­Î÷ÍòÄêÇàË®Äà¹É·ÝÓÐÏÞ¹«Ë¾	1997/9/5	1997/8/20	17.58	D	12.55	0.46	0	0	4.57	0	0	0	6246302	0.820995378	62	725628	1916792	49075.9	83101.51	89874.16	0	0	0
790	ËÄ´¨Ê¡	³É¶¼ÊÐ	2010	1.13895283	769461513.6	489033441.3	0.319354	0.015658	0.027139	25.42	0.401104	Ì©ºÏ½¡¿µ	0	0	5	27	11	0.647058824	1	0.117647059	4	0	0	21	Ò½Ò©ÖÆÔìÒµ	³É¶¼»ªÉñ¸ß¿Æ¼¼¹É·ÝÓÐÏÞ¹«Ë¾	1988/3/3	1992/9/1	19.33	D	9.7	1.08	0	0	8.55	0	0	0	0	0.747162869	35	5269400	7773800	55117.2	83101.51	89874.16	0	0	0
791	¸ÊËàÊ¡	À¼ÖÝÊÐ	2010	1.13895283	717590379.3	289359006	0.158932	0.007258	0.023753	39.5037	0.514789	¸ÊËàµçÍ¶	1	0	5	44	15	0.882352941	3	0.294117647	69	0	0	26	»¯Ñ§Ô­ÁÏ¼°»¯Ñ§ÖÆÆ·ÖÆÔìÒµ	Î÷±±ÓÀÐÂ»¯¹¤¹É·ÝÓÐÏÞ¹«Ë¾	1997/9/12	1997/8/29	17.52	D	8.67	4	0	0	4.85	0	0	0	0	0.65281285	40	727579	1469264	21172.6	83101.51	89874.16	0	0	0
795	É½Î÷Ê¡	Ì«Ô­ÊÐ	2010	1.13895283	1427978301	740955417.1	0.150325	0.007321	0.041099	26.0242	0.820811	Ó¢Âå»ª	0	0	5	30	16	0.888888889	5	0.388888889	6	0	0	13	·Ç½ðÊô¿óÎïÖÆÆ·Òµ	Ì«Ô­Ë«Ëþ¸ÕÓñ¹É·ÝÓÐÏÞ¹«Ë¾	1997/8/4	1997/7/18	9.01	D	8.12	0.83	0	0	0.06	0	0	0	507441.8	0.754239939	57	1384809	1896358	159366.6	83101.51	89874.16	0	0	0
799	ºþÄÏÊ¡	ÏæÎ÷ÊÐ	2010	1.13895283	1290349827	560487308.5	0.739124	0.061047	0.10504	32.1549	0.414055	¾Æ¹í¾Æ	0	0	5	15	24	0.96	6	0.56	0	0	0	18	ÒûÁÏÖÆÔìÒµ	ºþÄÏ¾Æ¹í¾Æ¹É·ÝÓÐÏÞ¹«Ë¾	1997/7/14	1997/6/24	18.49	D	12.29	3	0	0	3.2	0	0	0	329321.6		46			53074.6	83101.51	89874.16	0	0	0
807	ÔÆÄÏÊ¡	À¥Ã÷ÊÐ	2010	1.13895283	11889385045	7325787820	0.075113	0.004112	0.00773	49.1283	0.616878	ÔÆÂÁ¹É·Ý	1	0	5	32	27	0.964285714	4	0.5	23	0	0	23	ÓÐÉ«½ðÊôÒ±Á¶¼°Ñ¹ÑÓ¼Ó¹¤Òµ	ÔÆÄÏÂÁÒµ¹É·ÝÓÐÏÞ¹«Ë¾	1998/3/20	1998/2/25	67.14	B	9.81	12.56	15	23	6.77	2	0	2	5656218.35	0.809761572	60	2538316	3463080	28180	83101.51	89874.16	0	0	0
818	ÁÉÄþÊ¡	ºùÂ«µºÊÐ	2010	1.13895283	2711481871	1804833270	-0.04971	0.427801	0.625471	55.9197	0.316034	º½½õ¿Æ¼¼	1	0	5	26	19	0.95	10	0.95	8	0	0	9	»¯Ñ§Ô­ÁÏ¼°»¯Ñ§ÖÆÆ·ÖÆÔìÒµ	½õ»¯»¯¹¤¼¯ÍÅÂÈ¼î¹É·ÝÓÐÏÞ¹«Ë¾	1997/9/16	1997/9/3	5.69	D	4.88	0.72	0	0	0.09	0	0	0	7100000	0.72058817	32	559423	1094920	114131.8	83101.51	89874.16	0	0	0
822	É½¶«Ê¡	Î«·»ÊÐ	2010	1.13895283	7111742026	6923233193	0.13985	0.008432	0.013032	40.3365	0.496765	É½¶«º£»¯	1	0	5	26	16	0.888888889	7	0.5	8	0	0	31	»¯Ñ§Ô­ÁÏ¼°»¯Ñ§ÖÆÆ·ÖÆÔìÒµ	É½¶«º£»¯¹É·ÝÓÐÏÞ¹«Ë¾	1998/6/4	1998/5/18	17.16	D	9.18	2.98	0	0	5	0	0	0	0	0.724690002	62	2024316	2910354	136627.7	83101.51	89874.16	0	0	0
826	ºþ±±Ê¡	ÒË²ýÊÐ	2010	1.13895283	2974357180	972011806.7	0.353285	0.072539	0.162414	44.9034	0.533689	ÆôµÏ»·¾³	0	0	2	77	12	0.857142857	1	0.071428571	216	0	0	17	»¯Ñ§Ô­ÁÏ¼°»¯Ñ§ÖÆÆ·ÖÆÔìÒµ	¹úÍ¶Ô­ÒËÁ×»¯¹É·ÝÓÐÏÞ¹«Ë¾	1993/10/11	1998/1/15	21.12	D	16.24	0.13	0	0	4.75	0	0	0	0	0.734430433	35	702425	1952304	37002.4	83101.51	89874.16	0	0	0
830	É½¶«Ê¡	ÁÄ³ÇÊÐ	2010	1.13895283	11282465301	7685764467	0.110092	0.018776	0.081922	42.526	0.770432	Â³Î÷»¯¹¤	1	0	5	26	17	1	0	0	19	0	0	31	»¯Ñ§Ô­ÁÏ¼°»¯Ñ§ÖÆÆ·ÖÆÔìÒµ	É½¶«Â³Î÷»¯¹¤¹É·ÝÓÐÏÞ¹«Ë¾	1998/6/11	1998/5/25	16.62	D	10.96	0.66	0	0	5	1	0	1	5983408.18	0.808957662	43	705022	1445957	136627.7	83101.51	89874.16	0	0	0
833	¹ãÎ÷	¹ó¸ÛÊÐ	2010	1.13895283	1388827428	1349749386	0.188577	0.065976	0.110947	25.6022	0.405331	ÔÁ¹ð¹É·Ý	0	0	5	22	12	0.923076923	1	0.153846154	13	0	0	19	Ê³Æ·¼Ó¹¤Òµ	¹ãÎ÷¹óÌÇ(¼¯ÍÅ)¹É·ÝÓÐÏÞ¹«Ë¾	1993/8/18	1998/8/14	19.94	D	13.05	3.05	0	0	3.84	0	0	0	4325000	0.578514375	29	214402	907989	42023.2	83101.51	89874.16	0	0	0
848	ºÓ±±Ê¡	³ÐµÂÊÐ	2010	1.13895283	1369942850	1816438510	0.342219	0.130552	0.239081	42.5523	0.442136	³ÐµÂÂ¶Â¶	0	0	5	15	17	0.944444444	2	0.277777778	2	0	0	3	ÒûÁÏÖÆÔìÒµ	ºÓ±±³ÐµÂÂ¶Â¶¹É·ÝÓÐÏÞ¹«Ë¾	1997/10/17	1997/9/24	28.83	D	16.41	3	0	0	9.42	0	0	0	0	0.700332741	38	548354	1559205	137213.5	83101.51	89874.16	0	0	0
869	É½¶«Ê¡	ÑÌÌ¨ÊÐ	2010	1.13895283	5983377253	4982943397	0.747557	0.24304	0.373523	50.4	0.332125	ÕÅÔ£A	0	0	5	15	20	0.952380952	1	0.095238095	2	0	0	31	ÒûÁÏÖÆÔìÒµ	ÑÌÌ¨ÕÅÔ£ÆÏÌÑÄð¾Æ¹É·ÝÓÐÏÞ¹«Ë¾	1997/9/18	2000/10/16	64.67	B	19.6	10	15	11	9.07	0	0	0	0	0.812566695	30	2377958	3238648	136627.7	83101.51	89874.16	0	0	0
878	ÔÆÄÏÊ¡	À¥Ã÷ÊÐ	2010	1.13895283	32226121826	31712717589	0.078409	0.017943	0.103534	54.2974	0.836132	ÔÆÄÏÍ­Òµ	1	0	5	32	25	0.892857143	10	0.75	8	0	0	23	ÓÐÉ«½ðÊôÒ±Á¶¼°Ñ¹ÑÓ¼Ó¹¤Òµ	ÔÆÄÏÍ­Òµ¹É·ÝÓÐÏÞ¹«Ë¾	1998/5/15	1998/4/20	51.96	C	11.7	12.54	8	17	2.72	0	0	0	9775513.49	0.809761572	60	2538316	3463080	28180	83101.51	89874.16	0	0	0
885	ºÓÄÏÊ¡	ÂåÑôÊÐ	2010	1.13895283	4389876120	2783136485	0.226211	0.041229	0.105455	66.2985	0.629553	³Ç·¢»·¾³	1	0	2	54	15	0.882352941	6	0.588235294	2	0	0	16	Ê³Æ·¼Ó¹¤Òµ	ÂåÑô´º¶¼Ê³Æ·¹É·ÝÓÐÏÞ¹«Ë¾	1998/12/31	1998/12/2	17.15	D	11.41	0.74	0	0	5	0	0	0	3855578.97	0.621398926	43	1420232	2307993	84769.6	83101.51	89874.16	0	0	0
898	ÁÉÄþÊ¡	°°É½ÊÐ	2010	1.13895283	1.05E+11	9.24E+10	0.105343	0.018551	0.037712	67.2934	0.473476	°°¸Ö¹É·Ý	1	0	5	31	13	0.928571429	5	0.428571429	8	0	0	9	ºÚÉ«½ðÊôÒ±Á¶¼°Ñ¹ÑÓ¼Ó¹¤Òµ	°°¸ÖÐÂÔþ¸Ö¹É·ÝÓÐÏÞ¹«Ë¾	1997/5/8	1997/11/17	53.25	C	11.97	13.1	11	14	3.18	12	1	11	9.00E+07	0.618813975	20	1800334	2019010	114131.8	83101.51	89874.16	0	0	0
911	¹ãÎ÷	ÄÏÄþÊÐ	2010	1.13895283	4312765755	3875019021	0.180737	0.039765	0.128611	47.7145	0.627183	*STÄÏÌÇ	1	1	5	13	24	0.888888889	6	0.666666667	21	0	0	19	Ê³Æ·¼Ó¹¤Òµ	ÄÏÄþÌÇÒµ¹É·ÝÓÐÏÞ¹«Ë¾	1999/5/14	1999/3/29	18.58	D	13.03	2.18	0	0	3.37	0	0	0	4494676.17	0.557880553	35	1560958	2612785	42023.2	83101.51	89874.16	0	0	0
912	ËÄ´¨Ê¡	ãòÖÝÊÐ	2010	1.13895283	7278526189	3504905809	0.113368	-0.032945	-0.074259	59.3333	0.559836	ãòÌì»¯	1	0	5	26	12	1	0	0.666666667	15	0	0	21	»¯Ñ§Ô­ÁÏ¼°»¯Ñ§ÖÆÆ·ÖÆÔìÒµ	ËÄ´¨ãòÌì»¯¹É·ÝÓÐÏÞ¹«Ë¾	1999/4/29	1999/4/5	8.28	D	5.96	3.63	0	0	-1.31	0	0	0	0	0.336125118	41	475888	1265380	55117.2	83101.51	89874.16	0	0	0
919	½­ËÕÊ¡	ÄÏ¾©ÊÐ	2010	1.13895283	2743772318	2161139288	0.264341	0.084811	0.098079	45.227	0.19844	½ðÁêÒ©Òµ	1	0	5	27	16	0.727272727	2	0.181818182	4	0	0	5	Ò½Ò©ÖÆÔìÒµ	½ðÁêÒ©Òµ¹É·ÝÓÐÏÞ¹«Ë¾	1998/9/8	1999/8/27	23.66	D	15.25	3	0	0	5.41	0	0	0	0	0.725064968	36	5188008	5421812	198790.7	83101.51	89874.16	0	0	0
929	¸ÊËàÊ¡	À¼ÖÝÊÐ	2010	1.13895283	1394724141	770899194.7	0.374519	0.094417	0.185016	21.2888	0.331106	À¼ÖÝ»ÆºÓ	0	0	5	15	16	0.8	11	0.75	2	0	0	26	ÒûÁÏÖÆÔìÒµ	À¼ÖÝ»ÆºÓÆóÒµ¹É·ÝÓÐÏÞ¹«Ë¾	1993/12/24	1999/5/13	23.02	D	16.71	0.7	0	0	5.61	0	0	0	147075.61	0.65281285	40	727579	1469264	21172.6	83101.51	89874.16	0	0	0
935	ËÄ´¨Ê¡	ÃàÑôÊÐ	2010	1.13895283	1320766767	636076980.9	0.215308	0.0354	0.073945	56.8111	0.604	ËÄ´¨Ë«Âí	0	0	5	30	11	0.785714286	2	0.428571429	22	0	0	21	·Ç½ðÊô¿óÎïÖÆÆ·Òµ	ËÄ´¨Ë«ÂíË®Äà¹É·ÝÓÐÏÞ¹«Ë¾	1998/10/20	1999/7/12	16.26	D	10.53	2.54	0	0	3.19	0	0	0	1352577.9	0.540358866	31	452057	3453220	55117.2	83101.51	89874.16	0	0	0
936	½­ËÕÊ¡	ÎÞÎýÊÐ	2010	1.13895283	3540263621	3245861289	0.114338	0.0575	0.097598	41.0142	0.443831	»ªÎ÷¹É·Ý	0	0	5	28	12	0.857142857	0	0	0	0	0	5	»¯Ñ§ÏËÎ¬ÖÆÔìÒµ	½­ËÕ»ªÎ÷´å¹É·ÝÓÐÏÞ¹«Ë¾	1999/5/24	1999/7/13	17.12	D	12.51	0.67	0	0	3.94	0	0	0	0	0.786858466	42	5118900	4886822	198790.7	83101.51	89874.16	0	0	0
949	ºÓÄÏÊ¡	ÐÂÏçÊÐ	2010	1.13895283	4463743752	3560292725	0.126786	0.032809	0.078155	42.252	0.580213	ÐÂÏç»¯ÏË	1	0	5	28	14	0.933333333	2	0.266666667	21	0	0	16	»¯Ñ§ÏËÎ¬ÖÆÔìÒµ	ÐÂÏç»¯ÏË¹É·ÝÓÐÏÞ¹«Ë¾	1993/3/11	1999/8/18	15.8	D	11.46	0.8	0	0	3.54	0	0	0	4762430	0.791974901	35	704565	1581959	84769.6	83101.51	89874.16	0	0	0
950	ÖØÇìÊÐ	ÖØÇìÊÐ	2010	1.13895283	4106951009	2078260063	0.149632	0.031808	0.055993	52.0515	0.419287	ÖØÒ©¿Ø¹É	1	0	6	51	21	0.954545455	3	0.272727273	60	0	0	20	»¯Ñ§Ô­ÁÏ¼°»¯Ñ§ÖÆÆ·ÖÆÔìÒµ	ÖØÇìÃñ·áÅ©»¯¹É·ÝÓÐÏÞ¹«Ë¾	1999/5/28	1999/8/11	17.2	D	12.43	2.16	0	0	2.61	0	0	0	567574.8	0.753017429	40	9520700	17090400	35924.3	83101.51	89874.16	0	0	0
952	ºþ±±Ê¡	»Æ¸ÔÊÐ	2010	1.13895283	1384415870	483316187.7	0.195963	0.006822	0.017334	15.1147	0.393713	¹ã¼ÃÒ©Òµ	1	0	5	27	14	0.875	3	0.9375	2	0	0	17	Ò½Ò©ÖÆÔìÒµ	ºþ±±¹ã¼ÃÒ©Òµ¹É·ÝÓÐÏÞ¹«Ë¾	1993/5/28	1999/8/20	56.49	C	10.99	8.5	18	9	10	0	0	0	0	0.686388269	48	389782	1830811	37002.4	83101.51	89874.16	0	0	0
953	¹ãÎ÷	ºÓ³ØÊÐ	2010	1.13895283	1118289524	597022223.6	0.0156	0.004883	0.037468	49.1375	0.869686	*STºÓ»¯	1	1	5	26	13	0.928571429	1	0.285714286	4	0	0	19	»¯Ñ§Ô­ÁÏ¼°»¯Ñ§ÖÆÆ·ÖÆÔìÒµ	¹ãÎ÷ºÓ³Ø»¯¹¤¹É·ÝÓÐÏÞ¹«Ë¾	1993/7/3	1999/9/3	7.69	D	7.28	0.41	0	0	0	0	0	0	0	0.805002613	76	229526	1209686	42023.2	83101.51	89874.16	0	0	0
963	Õã½­Ê¡	º¼ÖÝÊÐ	2010	1.13895283	4255623931	8971836509	0.18762	0.093021	0.273883	35.5037	0.683754	»ª¶«Ò½Ò©	0	0	6	52	12	0.6	1	0.1	9	0	0	6	Ò½Ò©ÖÆÔìÒµ	»ª¶«Ò½Ò©¹É·ÝÓÐÏÞ¹«Ë¾	1993/3/31	1999/12/22	23.74	D	15.48	0.86	0	0	7.4	0	0	0	0	0.756671884	68	6713413	6165836	96046.8	83101.51	89874.16	0	0	0
968	É½Î÷Ê¡	Ì«Ô­ÊÐ	2010	1.13895283	6671687412	3523437710	0.290349	0.047409	0.08014	49.448	0.439849	À¶Ñæ¿Ø¹É	1	0	5	7	18	1	1	0.555555556	45	0	0	13	ÃºÌ¿²ÉÑ¡Òµ	É½Î÷ÉñÖÝÃºµç½¹»¯¹É·ÝÓÐÏÞ¹«Ë¾	1998/12/22	2000/5/10	62.76	B	14.45	6.31	13	24	5	0	0	0	6908219.52	0.754239939	57	1384809	1896358	159366.6	83101.51	89874.16	0	0	0
983	É½Î÷Ê¡	Ì«Ô­ÊÐ	2010	1.13895283	28952753128	16942353236	0.434081	0.096489	0.209132	54.3988	0.513272	Î÷É½Ãºµç	1	0	5	6	26	1	10	0.576923077	0	0	0	13	ÃºÌ¿²ÉÑ¡Òµ	É½Î÷Î÷É½Ãºµç¹É·ÝÓÐÏÞ¹«Ë¾	1999/4/26	2000/7/6	60.57	B	18.88	13.69	9	14	5	0	0	0	995035	0.754239939	57	1384809	1896358	159366.6	83101.51	89874.16	0	0	0
985	ºÚÁú½­Ê¡	´óÇìÊÐ	2010	1.13895283	520261183.9	1036403044	0.120545	0.050629	0.055426	39.3399	0.08654	´óÇì»ª¿Æ	1	0	5	26	16	0.888888889	3	0.388888889	4	0	0	11	»¯Ñ§Ô­ÁÏ¼°»¯Ñ§ÖÆÆ·ÖÆÔìÒµ	´óÇì»ª¿Æ(¼¯ÍÅ)¹É·ÝÓÐÏÞ¹«Ë¾	1998/12/8	2000/7/7	14.17	D	11.5	0.18	0	0	2.49	1	1	0	0	0.474810443	27	958964	1311640	43459.3	83101.51	89874.16	0	0	0
989	ºþÄÏÊ¡	³¤É³ÊÐ	2010	1.13895283	1738510956	1122389753	0.57473	0.093751	0.118008	40.3524	0.206414	¾ÅÖ¥ÌÃ	0	0	5	27	13	1	0	0	0	0	0	18	Ò½Ò©ÖÆÔìÒµ	ºþÄÏ¾ÅÖ¥ÌÃ¹É·ÝÓÐÏÞ¹«Ë¾	1999/5/12	2000/6/9	22.92	D	16.71	0.91	0	0	5.3	0	0	0	0	0.721949947	55	3142836	4033349	53074.6	83101.51	89874.16	0	0	0
999	¹ã¶«Ê¡	ÉîÛÚÊÐ	2010	1.13895283	6091160401	4365153316	0.613707	0.141041	0.193686	63.5917	0.267173	»ªÈóÈý¾Å	1	0	5	27	21	0.875	0	0.083333333	0	81100000	0	8	Ò½Ò©ÖÆÔìÒµ	Èý¾ÅÒ½Ò©¹É·ÝÓÐÏÞ¹«Ë¾	1999/4/21	1999/11/11	74.2	B	20.47	9	18	13	13.73	0	0	0	0	0.741966033	61	11068166	12652699	88401.1	83101.51	89874.16	0	0	0
2001	Õã½­Ê¡	ÉÜÐËÊÐ	2010	1.13895283	6153175155	3445263621	0.518401	0.188229	0.227479	56.3566	0.212707	ÐÂºÍ³É	0	0	5	27	14	0.875	0	0.0625	4	100931300	2.93	6	»¯Ñ§Ô­ÁÏ¼°»¯Ñ§ÖÆÆ·ÖÆÔìÒµ	Õã½­ÐÂºÍ³É¹É·ÝÓÐÏÞ¹«Ë¾	1999/4/5	2004/6/2	58.93	C	20.23	8.04	17	9	4.66	0	0	0	0	0.693146325	41	1932305	2219473	96046.8	83101.51	89874.16	0	0	0
2004	ÖØÇìÊÐ	ÖØÇìÊÐ	2010	1.13895283	1358350443	541224471.9	0.673182	0.099518	0.135359	17.1657	0.237477	»ª°î½¡¿µ	0	0	5	26	14	0.777777778	1	0.166666667	8	53717434.67	9.93	20	Ò½Ò©ÖÆÔìÒµ	ÖØÇì»ª°îÖÆÒ©¹É·ÝÓÐÏÞ¹«Ë¾	2001/9/19	2004/6/7	23.08	D	17.45	1.65	0	0	3.98	0	0	0	0	0.753017429	40	9520700	17090400	35924.3	83101.51	89874.16	0	0	0
2010	Õã½­Ê¡	º¼ÖÝÊÐ	2010	1.13895283	1935363121	2281231593	0.21312	0.090881	0.108758	21.8575	0.225052	´«»¯ÖÇÁª	0	0	2	72	14	0.875	3	0.25	23	55890400	2.45	6	»¯Ñ§Ô­ÁÏ¼°»¯Ñ§ÖÆÆ·ÖÆÔìÒµ	Õã½­´«»¯¹É·ÝÓÐÏÞ¹«Ë¾	2001/7/6	2004/6/15	22.59	D	15.14	4	0	0	3.45	0	0	0	0	0.756671884	68	6713413	6165836	96046.8	83101.51	89874.16	0	0	0
2018	°²»ÕÊ¡	Âí°°É½ÊÐ	2010	1.13895283	1468398967	859753171.1	0.033821	-0.087786	-0.214699	8.6308	0.569115	*ST»ªÐÅ	0	1	6	51	12	0.923076923	2	0.307692308	10	28573200	3.32	14	»¯Ñ§Ô­ÁÏ¼°»¯Ñ§ÖÆÆ·ÖÆÔìÒµ	°²»Õ»ªÐÇ»¯¹¤¹É·ÝÓÐÏÞ¹«Ë¾	1998/2/13	2004/6/25	1.54	D	1.74	1.82	0	0	-2.02	1	1	0	0	0.67258123	39	698801	865282	51700.1	83101.51	89874.16	0	0	0
2019	Õã½­Ê¡	º¼ÖÝÊÐ	2010	1.13895283	1201428591	379884873.8	0.261396	-0.167725	-0.284003	23.9753	0.41433	ÒÚ·«Ò½Ò©	0	0	5	27	9	0.642857143	2	0.357142857	51	27931600	7.35	6	»¯Ñ§Ô­ÁÏ¼°»¯Ñ§ÖÆÆ·ÖÆÔìÒµ	Õã½­öÎ¸»Éú»¯¹É·ÝÓÐÏÞ¹«Ë¾	2000/11/10	2004/6/28	0.59	D	-0.36	1.6	0	0	-0.65	0	0	0	0	0.756671884	68	6713413	6165836	96046.8	83101.51	89874.16	0	0	0
2020	Õã½­Ê¡	ÉÜÐËÊÐ	2010	1.13895283	949146464.2	631018882.5	0.298901	0.013655	0.040816	29.7314	0.662722	¾©ÐÂÒ©Òµ	0	0	5	27	9	0.692307692	3	0.384615385	8	14919200	2.36	6	Ò½Ò©ÖÆÔìÒµ	Õã½­¾©ÐÂÒ©Òµ¹É·ÝÓÐÏÞ¹«Ë¾	2001/10/25	2004/6/29	14.42	D	10.04	0.63	0	0	3.75	0	0	0	3028294.01	0.693146325	41	1932305	2219473	96046.8	83101.51	89874.16	0	0	0
2037	¹óÖÝÊ¡	¹óÑôÊÐ	2010	1.13895283	1850675669	1560211923	0.307686	0.085728	0.172816	35.7815	0.572696	¾ÃÁª·¢Õ¹	1	0	5	26	20	0.909090909	5	0.5	6	0	0	22	»¯Ñ§Ô­ÁÏ¼°»¯Ñ§ÖÆÆ·ÖÆÔìÒµ	¹óÖÝ¾ÃÁªÃñ±¬Æ÷²Ä·¢Õ¹¹É·ÝÓÐÏÞ¹«Ë¾	2002/7/18	2004/8/24	20.85	D	15.9	0.62	0	0	4.33	0	0	0	0	0.795159011	88	1363034	2043801	44882.5	83101.51	89874.16	0	0	0
2054	¹ã¶«Ê¡	·ðÉ½ÊÐ	2010	1.13895283	1848037325	1099888046	0.326233	0.204622	0.294043	22.7826	0.282879	µÂÃÀ»¯¹¤	0	0	5	26	15	0.882352941	1	0.117647059	83	21174300	4.42	8	»¯Ñ§Ô­ÁÏ¼°»¯Ñ§ÖÆÆ·ÖÆÔìÒµ	¹ã¶«µÂÃÀ¾«Ï¸»¯¹¤¹É·ÝÓÐÏÞ¹«Ë¾	2002/6/21	2006/7/7	23.43	D	18.22	4	0	0	1.21	0	0	0	0	0.705801279	39	3060545	3633477	88401.1	83101.51	89874.16	0	0	0
2061	Õã½­Ê¡	áéÖÝÊÐ	2010	1.13895283	1763373874	1362199412	0.128903	0.021906	0.096926	36.4338	0.64275	Õã½­½»¿Æ	1	0	3	48	24	0.923076923	15	0.769230769	23	30520000	2.24	6	»¯Ñ§Ô­ÁÏ¼°»¯Ñ§ÖÆÆ·ÖÆÔìÒµ	Õã½­½­É½»¯¹¤¹É·ÝÓÐÏÞ¹«Ë¾	1998/11/23	2006/8/2	19.33	D	11.41	4	0	0	3.92	0	0	0	1571151	0.763267418	10	469780	1070865	96046.8	83101.51	89874.16	0	0	0
2064	Õã½­Ê¡	ÎÂÖÝÊÐ	2010	1.13895283	1944599400	1627850609	0.322717	0.164459	0.192465	32.3239	0.145515	»ª·å°±ÂÚ	0	0	5	28	16	0.941176471	1	0.235294118	4	58943700	3.62	6	»¯Ñ§ÏËÎ¬ÖÆÔìÒµ	Õã½­»ª·å°±ÂÚ¹É·ÝÓÐÏÞ¹«Ë¾	1999/12/15	2006/8/7	46.74	C	10.19	13	7	14	2.55	0	0	0	1267848.7	0.619371751	59	2284927	3107766	96046.8	83101.51	89874.16	0	0	0
2068	½­Î÷Ê¡	¾°µÂÕòÊÐ	2010	1.13895283	2982347594	3022863846	0.14089	0.017932	0.083497	56.0172	0.767178	ºÚÃ¨¹É·Ý	1	0	5	26	14	0.777777778	3	0.277777778	6	0	0	15	»¯Ñ§Ô­ÁÏ¼°»¯Ñ§ÖÆÆ·ÖÆÔìÒµ	½­Î÷ºÚÃ¨Ì¿ºÚ¹É·ÝÓÐÏÞ¹«Ë¾	2001/7/12	2006/9/6	13.31	D	10.73	0.36	0	0	2.22	0	0	0	0	0.658115568	13	387567	778735	49075.9	83101.51	89874.16	0	0	0
2070	¸£½¨Ê¡	ÆÎÌïÊÐ	2010	1.13895283	2027885587	1073964386	0.247177	0.041651	0.078901	18.1527	0.471406		0	0	5	17	13	0.866666667	0	0.066666667	8	0	0	7	·ÄÖ¯Òµ	¸£½¨ÖÚºÍ¹É·ÝÓÐÏÞ¹«Ë¾	2002/2/25	2006/9/21	65.26	B	13.29	9.02	17	11	14.95	0	0	0	6531761.12	0.732276262	77	476336	793185	35400.9	83101.51	89874.16	0	0	0
2075	½­ËÕÊ¡	ËÕÖÝÊÐ	2010	1.13895283	11554945176	12537439607	0.113409	0.063545	0.179448	74.8773	0.668084	É³¸Ö¹É·Ý	0	0	5	31	12	0.923076923	0	0.076923077	4	0	0	5	ÓÐÉ«½ðÊôÒ±Á¶¼°Ñ¹ÑÓ¼Ó¹¤Òµ	¸ßÐÂÕÅÍ­¹É·ÝÓÐÏÞ¹«Ë¾	1999/9/28	2006/10/10	19.04	D	12.39	4	0	0	2.65	0	0	0	4817960	0.623952611	73	9005527	8256650	198790.7	83101.51	89874.16	0	0	0
2078	É½¶«Ê¡	¼ÃÄþÊÐ	2010	1.13895283	11595607686	8037044179	0.194206	0.064896	0.179338	67.5141	0.635957	Ì«ÑôÖ½Òµ	0	0	5	22	14	0.823529412	1	0.352941176	21	0	0	31	ÔìÖ½¼°Ö½ÖÆÆ·Òµ	É½¶«Ì«ÑôÖ½Òµ¹É·ÝÓÐÏÞ¹«Ë¾	2000/4/26	2006/11/1	19.91	D	15.29	1.54	0	0	3.08	0	0	0	8442397.95	0.835277405	47	1692540	2521964	136627.7	83101.51	89874.16	0	0	0
2080	½­ËÕÊ¡	ÄÏ¾©ÊÐ	2010	1.13895283	4526146297	2573499961	0.2905	0.068729	0.080558	54.3246	0.485304	ÖÐ²Ä¿Æ¼¼	1	0	5	30	19	0.904761905	6	0.857142857	10	133028514.8	5.21	5	»¯Ñ§ÏËÎ¬ÖÆÔìÒµ	ÖÐ²Ä¿Æ¼¼¹É·ÝÓÐÏÞ¹«Ë¾	2001/12/28	2006/11/3	61.88	B	16.46	10.24	14	17	4.18	0	0	0	0	0.725064968	36	5188008	5421812	198790.7	83101.51	89874.16	0	0	0
2092	ÐÂ½®	ÎÚÂ³Ä¾ÆëÊÐ	2010	1.13895283	9667969238	4081123546	0.230934	0.030046	0.044183	12.2278	0.314845	ÖÐÌ©»¯Ñ§	1	0	5	26	28	0.777777778	2	0.222222222	42	0	0	29	»¯Ñ§Ô­ÁÏ¼°»¯Ñ§ÖÆÆ·ÖÆÔìÒµ	ÐÂ½®ÖÐÌ©»¯Ñ§¹É·ÝÓÐÏÞ¹«Ë¾	2001/12/18	2006/11/24	66.14	B	12.37	9.56	15	24	5.21	0	0	0	0	0.599902745	41	1479938	1596108	32240.7	83101.51	89874.16	0	0	0
2096	ºþÄÏÊ¡	ÓÀÖÝÊÐ	2010	1.13895283	706504019.1	626723131.3	0.466234	0.174651	0.247286	67.9652	0.291447	ÄÏÁëÃñ±¬	1	0	5	26	22	0.916666667	6	0.375	6	0	0	18	»¯Ñ§Ô­ÁÏ¼°»¯Ñ§ÖÆÆ·ÖÆÔìÒµ	ºþÄÏÄÏÁëÃñÓÃ±¬ÆÆÆ÷²Ä¹É·ÝÓÐÏÞ¹«Ë¾	2001/8/10	2006/12/11	23.45	D	18.35	0.12	0	0	4.98	0	0	0	0	0.34547131	34	330062	1443893	53074.6	83101.51	89874.16	0	0	0
2099	Õã½­Ê¡	Ì¨ÖÝÊÐ	2010	1.13895283	1140318596	1074589260	0.26303	0.075302	0.134872	24.6729	0.440474	º£ÏèÒ©Òµ	0	0	5	27	11	0.916666667	0	0.166666667	33	41635900	4.01	6	Ò½Ò©ÖÆÔìÒµ	Õã½­º£ÏèÒ©Òµ¹É·ÝÓÐÏÞ¹«Ë¾	2004/5/13	2006/12/11	21.72	D	14.74	1.67	0	0	5.31	0	0	0	2930663.78	0.839750924	40	1648845	2227592	96046.8	83101.51	89874.16	0	0	0
2109	ÉÂÎ÷Ê¡	ÏÌÑôÊÐ	2010	1.13895283	1588122364	1028815110	0.250966	0.060273	0.088315	43.6941	0.317519	ÐË»¯¹É·Ý	1	0	5	26	20	0.909090909	4	0.363636364	30	692100	0.07	25	»¯Ñ§Ô­ÁÏ¼°»¯Ñ§ÖÆÆ·ÖÆÔìÒµ	ÉÂÎ÷ÐË»¯»¯Ñ§¹É·ÝÓÐÏÞ¹«Ë¾	1997/8/29	2007/1/11	17.12	D	13.49	0.79	0	0	2.84	0	0	0	0	0.58651093	33	434802	1514014	46420.8	83101.51	89874.16	0	0	0
2118	¼ªÁÖÊ¡	Í¨»¯ÊÐ	2010	1.13895283	2569265077	642417445.9	0.548666	0.067399	0.108793	49.0213	0.380453	×ÏöÎÒ©Òµ	0	0	5	27	12	0.75	2	0.25	0	0	0	10	Ò½Ò©ÖÆÔìÒµ	¼ªÁÖ×ÏöÎÒ©Òµ¹É·ÝÓÐÏÞ¹«Ë¾	2001/2/23	2007/2/8	17.21	D	16.79	0.1	0	0	0.32	0	0	0	0	0.61388601	20	340235	1199057	40529.8	83101.51	89874.16	0	0	0
2125	ºþÄÏÊ¡	ÏæÌ¶ÊÐ	2010	1.13895283	766882367	622027966.5	0.227744	0.060164	0.139403	58.3162	0.580354	ÏæÌ¶µç»¯	1	0	5	26	15	0.833333333	6	0.444444444	17	12940000	2.08	18	»¯Ñ§Ô­ÁÏ¼°»¯Ñ§ÖÆÆ·ÖÆÔìÒµ	ÏæÌ¶µç»¯¿Æ¼¼¹É·ÝÓÐÏÞ¹«Ë¾	2000/9/30	2007/3/19	14.82	D	11.99	0.37	0	0	2.46	0	0	0	4967500	0.691102322	63	473796	1068079	53074.6	83101.51	89874.16	0	0	0
2127	½­ËÕÊ¡	ËÕÖÝÊÐ	2010	1.13895283	2154489648	1742028566	0.199038	0.082434	0.126198	50.2906	0.430251	ÄÏ¼«µçÉÌ	0	0	2	72	15	0.882352941	0	0.058823529	8	0	0	5	·ÄÖ¯Òµ	½­ËÕÐÂÃñ·ÄÖ¯¿Æ¼¼¹É·ÝÓÐÏÞ¹«Ë¾	1999/7/12	2007/4/6	18.25	D	14.17	0.74	0	0	3.34	0	0	0	3803465.44	0.623952611	73	9005527	8256650	198790.7	83101.51	89874.16	0	0	0
2136	°²»ÕÊ¡	Í­ÁêÊÐ	2010	1.13895283	412476075.2	550022840.3	0.114274	0.064902	0.120978	35.9179	0.463518	°²ÄÉ´ï	1	0	5	26	20	0.952380952	5	0.380952381	18	17188000	3.12	14	»¯Ñ§Ô­ÁÏ¼°»¯Ñ§ÖÆÆ·ÖÆÔìÒµ	°²»Õ°²ÄÉ´ïîÑÒµ¹É·ÝÓÐÏÞ¹«Ë¾	2005/3/23	2007/5/21	16.9	D	12.43	1.72	0	0	2.75	0	0	0	1729230	0.84525534	35	347336	573219	51700.1	83101.51	89874.16	0	0	0
2145	¸ÊËàÊ¡	À¼ÖÝÊÐ	2010	1.13895283	616017558.3	350392452.9	-0.046708	0.017801	0.038633	40.2522	0.529276	ÖÐºËîÑ°×	0	0	5	26	21	0.807692308	1	0.115384615	40	0	0	26	»¯Ñ§Ô­ÁÏ¼°»¯Ñ§ÖÆÆ·ÖÆÔìÒµ	ÖÐºË»ªÔ­îÑ°×¹É·ÝÓÐÏÞ¹«Ë¾	2001/2/23	2007/7/23	7.07	D	6.09	0.81	0	0	0.17	0	0	0	0	0.65281285	40	727579	1469264	21172.6	83101.51	89874.16	0	0	0
2155	ºþÄÏÊ¡	»³»¯ÊÐ	2010	1.13895283	3139169468	2879499753	0.33262	0.060887	0.109023	40.4767	0.348367	ºþÄÏ»Æ½ð	1	0	5	9	16	1	4	0.625	38	73521800	2.55	18	ÓÐÉ«½ðÊô¿ó²ÉÑ¡Òµ	ºþÄÏ³½ÖÝ¿óÒµ¹É·ÝÓÐÏÞ¹«Ë¾	2000/12/25	2007/8/1	59.58	C	14.84	11.74	13	15	5	0	0	0	3827897	0.432933949	54	356709	1455507	53074.6	83101.51	89874.16	0	0	0
2160	½­ËÕÊ¡	ËÕÖÝÊÐ	2010	1.13895283	1517599033	1949338911	0.099649	0.029532	0.067822	39	0.564569	³£ÂÁ¹É·Ý	0	0	5	32	13	0.866666667	1	0.4	4	66950000	3.43	5	ÓÐÉ«½ðÊôÒ±Á¶¼°Ñ¹ÑÓ¼Ó¹¤Òµ	½­ËÕ³£ÂÁÂÁÒµ¹É·ÝÓÐÏÞ¹«Ë¾	2004/6/2	2007/8/7	13.77	D	11.17	0.63	0	0	1.97	0	0	0	519446.08	0.623952611	73	9005527	8256650	198790.7	83101.51	89874.16	0	0	0
2165	½­ËÕÊ¡	ÄÏ¾©ÊÐ	2010	1.13895283	1145413111	1387057744	0.164403	0.085771	0.155431	26.7244	0.465103	ºì±¦Àö	0	0	5	26	14	0.933333333	1	0.133333333	93	42552900	3.07	5	»¯Ñ§Ô­ÁÏ¼°»¯Ñ§ÖÆÆ·ÖÆÔìÒµ	ÄÏ¾©ºì±¦Àö¹É·ÝÓÐÏÞ¹«Ë¾	1994/6/23	2007/8/27	55.55	C	14.8	9.24	9	17	5.51	0	0	0	0	0.725064968	36	5188008	5421812	198790.7	83101.51	89874.16	0	0	0
2166	¹ãÎ÷	¹ðÁÖÊÐ	2010	1.13895283	548099759.3	86299533.43	0.236879	-0.044913	-0.108478	29.8096	0.585635	À³ÒðÉúÎï	0	0	5	27	13	0.8125	3	0.25	4	4025700	4.66	19	ÉúÎïÖÆÆ·Òµ	¹ðÁÖÀ³ÒðÉúÎï¿Æ¼¼¹É·ÝÓÐÏÞ¹«Ë¾	2004/12/16	2007/9/3	6.16	D	2.99	0.07	0	0	3.1	0	0	0	314767.6	0.608173292	73	670784	1835907	42023.2	83101.51	89874.16	0	0	0
2167	¹ã¶«Ê¡	ÉÇÍ·ÊÐ	2010	1.13895283	1359369011	370427522.6	0.269921	0.033509	0.075931	26.1068	0.558689	¶«·½ï¯Òµ	0	0	5	32	14	0.933333333	3	0.2	4	14283500	3.86	8	»¯Ñ§Ô­ÁÏ¼°»¯Ñ§ÖÆÆ·ÖÆÔìÒµ	¹ã¶«¶«·½ï¯Òµ¿Æ¼¼¹É·ÝÓÐÏÞ¹«Ë¾	2000/9/26	2007/9/3	16.13	D	12.72	1.01	0	0	2.4	0	0	0	446098	0.78032381	36	726452	1217123	88401.1	83101.51	89874.16	0	0	0
2170	¹ã¶«Ê¡	ÉîÛÚÊÐ	2010	1.13895283	799471464.8	1543168690	0.173441	0.133954	0.158644	33.5106	0.15719	°ÅÌï¹É·Ý	0	0	5	26	14	0.933333333	2	0.4	2	0	0	8	»¯Ñ§Ô­ÁÏ¼°»¯Ñ§ÖÆÆ·ÖÆÔìÒµ	ÉîÛÚÊÐ°ÅÌïÉúÌ¬¹¤³Ì¹É·ÝÓÐÏÞ¹«Ë¾	2001/7/25	2007/9/7	19.14	D	15.25	1.03	0	0	2.86	0	0	0	0	0.741966033	61	11068166	12652699	88401.1	83101.51	89874.16	0	0	0
2172	½­ËÕÊ¡	ËÕÖÝÊÐ	2010	1.13895283	4078527306	3805268645	0.119039	0.030148	0.075336	45.5754	0.573416	°ÄÑó½¡¿µ	0	0	5	28	13	0.8125	6	0.5625	96	0	0	5	»¯Ñ§ÏËÎ¬ÖÆÔìÒµ	½­ËÕ°ÄÑó¿Æ¼¼¹É·ÝÓÐÏÞ¹«Ë¾	2001/10/22	2007/9/10	51.04	C	11.64	6.99	8	23	1.41	0	0	0	0	0.623952611	73	9005527	8256650	198790.7	83101.51	89874.16	0	0	0
2182	ÄÏ¾©ÊÐ	ÄÏ¾©ÊÐ	2010	1.13895283	2611680989	2841196365	0.088783	0.011202	0.03172	30.385	0.605229	ÔÆº£½ðÊô	0	0	5	32	13	0.866666667	0	0.133333333	11	25504900	0.9	5	ÓÐÉ«½ðÊôÒ±Á¶¼°Ñ¹ÑÓ¼Ó¹¤Òµ	ÄÏ¾©ÔÆº£ÌØÖÖ½ðÊô¹É·ÝÓÐÏÞ¹«Ë¾	1993/11/30	2007/10/31	16.69	D	9.83	1.86	0	0	5	0	0	0	1463644.15	0.725064968	36	5188008	5421812		83101.51	89874.16	0	0	0
2192	¹ã¶«Ê¡	¹ãÖÝÊÐ	2010	1.13895283	1028254428	1182760252	0.079384	0.022632	0.080037	24.9058	0.672686	ÈÚ½Ý¹É·Ý	0	0	5	39	16	0.8	0	0.1	32	18588058.28	3.17	8	»¯Ñ§Ô­ÁÏ¼°»¯Ñ§ÖÆÆ·ÖÆÔìÒµ	¹ãÖÝÂ·Ïè¹É·ÝÓÐÏÞ¹«Ë¾	1998/8/21	2007/11/21	13.1	D	10.66	-0.02	0	0	2.46	0	0	0	0	0.76207034	41	8726470	9773199	88401.1	83101.51	89874.16	0	0	0
2198	¹ã¶«Ê¡	Ã·ÖÝÊÐ	2010	1.13895283	300871897.8	75247157.83	0.545443	0.083913	0.097678	27.0375	0.140927	¼ÎÓ¦ÖÆÒ©	0	0	5	27	12	0.923076923	1	0.076923077	4	0	0	8	Ò½Ò©ÖÆÔìÒµ	¹ã¶«¼ÎÓ¦ÖÆÒ©¹É·ÝÓÐÏÞ¹«Ë¾	2005/6/1	2007/12/6	16.68	D	14.73	0.62	0	0	1.33	0	0	0	0	0.627112006	44	389542	1179823	88401.1	83101.51	89874.16	0	0	0
2206	Õã½­Ê¡	¼ÎÐËÊÐ	2010	1.13895283	1847521456	1654742365	0.166168	0.082925	0.143393	31.92	0.4205	º£ÀûµÃ	0	0	5	28	16	0.695652174	2	0.260869565	2	0	0	6	»¯Ñ§ÏËÎ¬ÖÆÔìÒµ	Õã½­º£ÀûµÃÐÂ²ÄÁÏ¹É·ÝÓÐÏÞ¹«Ë¾	2001/5/21	2008/1/10	21.2	D	15.29	3.73	0	0	2.18	0	0	0	0	0.761741351	46	1768297	1990633	96046.8	83101.51	89874.16	0	0	0
2211	½­ËÕÊ¡	ÑïÖÝÊÐ	2010	1.13895283	2462298673	948988406.1	0.225162	0.036917	0.050143	47.4615	0.297295	ºê´ïÐÂ²Ä	0	0	5	26	13	1	0	0	0	33077393.45	3.49	5	»ù±¾»¯Ñ§Ô­ÁÏÖÆÔìÒµ	½­ËÕºê´ïÐÂ²ÄÁÏ¹É·ÝÓÐÏÞ¹«Ë¾	2002/4/24	2008/1/23	15.98	D	12.4	0.96	0	0	2.62	0	0	0	0	0.711565875	28	1677818	2016767	198790.7	83101.51	89874.16	0	0	0
2215	¹ã¶«Ê¡	ÉîÛÚÊÐ	2010	1.13895283	1621723279	1455937524	0.41725	0.068036	0.088914	30.2029	0.205933	ÅµÆÕÐÅ	0	0	5	26	13	0.866666667	0	0.266666667	18	64546900	4.43	8	»¯Ñ§Ô­ÁÏ¼°»¯Ñ§ÖÆÆ·ÖÆÔìÒµ	ÉîÛÚÅµÆÕÐÅÅ©»¯¹É·ÝÓÐÏÞ¹«Ë¾	2005/11/22	2008/1/28	18.73	D	14.2	1.9	0	0	2.63	0	0	0	0	0.741966033	61	11068166	12652699	88401.1	83101.51	89874.16	0	0	0
2217	É½¶«Ê¡	×Í²©ÊÐ	2010	1.13895283	1306814744	871731252	0.217614	0.06612	0.102377	21.8376	0.352769	ºÏÁ¦Ì©	0	0	5	39	13	0.928571429	2	0.214285714	7	0	0	31	»¯Ñ§Ô­ÁÏ¼°»¯Ñ§ÖÆÆ·ÖÆÔìÒµ	É½¶«ÁªºÏ»¯¹¤¹É·ÝÓÐÏÞ¹«Ë¾	2006/3/9	2008/1/31	17.66	D	14.05	0.44	0	0	3.17	6	0	6	0	0.829616556	53	1623955	2018701	136627.7	83101.51	89874.16	0	0	0
2224	Õã½­Ê¡	ÉÜÐËÊÐ	2010	1.13895283	598880093.1	720810557.5	0.231418	0.103172	0.140372	49.8649	0.249045	ÈýÁ¦Ê¿	0	0	5	29	7	0.7	1	0.2	0	24314200	3.37	6	Ïð½ºÖÆÔìÒµ	Õã½­ÈýÁ¦Ê¿Ïð½º¹É·ÝÓÐÏÞ¹«Ë¾	2002/11/11	2008/4/15	46.4	C	15.95	8	12	8	2.45	1	0	1	0	0.693146325	41	1932305	2219473	96046.8	83101.51	89874.16	0	0	0
2226	°²»ÕÊ¡	Ðû³ÇÊÐ	2010	1.13895283	491893207.2	324168896.6	0.461639	0.155757	0.170446	38.2099	0.092504	½­ÄÏ»¯¹¤	0	0	5	26	13	0.928571429	1	0.142857143	13	8222237.12	2.54	14	»¯Ñ§Ô­ÁÏ¼°»¯Ñ§ÖÆÆ·ÖÆÔìÒµ	°²»Õ½­ÄÏ»¯¹¤¹É·ÝÓÐÏÞ¹«Ë¾	2005/12/28	2008/4/22	25.15	D	18.19	4	0	0	2.96	0	0	0	0	0.745623955	37	498310	1042772	51700.1	83101.51	89874.16	0	0	0
2237	É½¶«Ê¡	ÑÌÌ¨ÊÐ	2010	1.13895283	5546654398	4954520850	0.115354	0.034334	0.139497	50.5219	0.753871	ºã°î¹É·Ý	0	0	5	32	17	0.944444444	2	0.166666667	16	59532847.08	1.2	31	ÓÐÉ«½ðÊôÒ±Á¶¼°Ñ¹ÑÓ¼Ó¹¤Òµ	É½¶«ºã°îÒ±Á¶¹É·ÝÓÐÏÞ¹«Ë¾	1997/6/26	2008/5/8	19.83	D	14.12	1.04	0	0	4.67	2	1	1	13912813.63	0.812566695	30	2377958	3238648	136627.7	83101.51	89874.16	0	0	0
2246	ËÄ´¨Ê¡	ãòÖÝÊÐ	2010	1.13895283	764880076.7	1343548631	0.104462	0.028649	0.035653	52.2131	0.205138	±±»¯¹É·Ý	1	0	5	26	16	0.842105263	7	0.789473684	61	13528200	1.01	21	»¯Ñ§Ô­ÁÏ¼°»¯Ñ§ÖÆÆ·ÖÆÔìÒµ	ËÄ´¨±±·½Ïõ»¯ÃÞ¹É·ÝÓÐÏÞ¹«Ë¾	2005/9/2	2008/5/27	49.15	C	11.09	9.16	12	14	2.9	0	0	0	1964440.5	0.336125118	41	475888	1265380	55117.2	83101.51	89874.16	0	0	0
2250	Õã½­Ê¡	Ì¨ÖÝÊÐ	2010	1.13895283	1705332136	1973449091	0.261023	0.119026	0.229879	46.1179	0.482223	Áª»¯¿Æ¼¼	0	0	5	26	14	0.777777778	4	0.277777778	26	76305300	6.08	6	»¯Ñ§Ô­ÁÏ¼°»¯Ñ§ÖÆÆ·ÖÆÔìÒµ	Áª»¯¿Æ¼¼¹É·ÝÓÐÏÞ¹«Ë¾	2001/8/29	2008/6/5	20.4	D	16.97	0.08	0	0	3.35	0	0	0	0	0.839750924	40	1648845	2227592	96046.8	83101.51	89874.16	0	0	0
2254	É½¶«Ê¡	ÑÌÌ¨ÊÐ	2010	1.13895283	2268127483	1490532696	0.317346	0.120357	0.14977	38.6454	0.171961	Ì©ºÍÐÂ²Ä	1	0	5	28	13	0.866666667	8	1	18	62331000	4.29	31	»¯Ñ§ÏËÎ¬ÖÆÔìÒµ	ÑÌÌ¨°±ÂÚ¹É·ÝÓÐÏÞ¹«Ë¾	1993/5/20	2008/6/16	24.94	D	18.33	3.68	0	0	2.93	0	0	0	657265	0.812566695	30	2377958	3238648	136627.7	83101.51	89874.16	0	0	0
2256	¹ã¶«Ê¡	ÉîÛÚÊÐ	2010	1.13895283	648858785.3	396667866.4	0.250653	0.033495	0.071585	39.1494	0.173054	Õ×ÐÂ¹É·Ý	0	0	5	26	18	0.818181818	1	0.136363636	130	14028600	3.54	8	»¯Ñ§Ô­ÁÏ¼°»¯Ñ§ÖÆÆ·ÖÆÔìÒµ	ÉîÛÚÊÐ²Êºç¾«Ï¸»¯¹¤¹É·ÝÓÐÏÞ¹«Ë¾	1995/11/20	2008/6/16	13.95	D	12.16	0.98	0	0	0.81	0	0	0	0	0.741966033	61	11068166	12652699	88401.1	83101.51	89874.16	0	0	0
2258	ËÄ´¨Ê¡	ÃàÑôÊÐ	2010	1.13895283	915647494.6	445312819.3	0.294214	0.078347	0.085052	27.26	0.078833	Àû¶û»¯Ñ§	0	0	5	26	18	0.818181818	4	0.318181818	40	23085400	5.18	21	»¯Ñ§Ô­ÁÏ¼°»¯Ñ§ÖÆÆ·ÖÆÔìÒµ	Àû¶û»¯Ñ§¹É·ÝÓÐÏÞ¹«Ë¾	1993/2/24	2008/6/26	16.95	D	15.3	0.73	0	0	0.92	1	0	1	0	0.540358866	31	452057	3453220	55117.2	83101.51	89874.16	0	0	0
2274	½­ËÕÊ¡	ËÕÖÝÊÐ	2010	1.13895283	3356738693	3276509354	0.063166	0.00313	0.007914	41.2525	0.608785	»ª²ý»¯¹¤	0	0	5	26	25	0.925925926	8	0.555555556	35	4144900	0.13	5	»¯Ñ§Ô­ÁÏ¼°»¯Ñ§ÖÆÆ·ÖÆÔìÒµ	½­ËÕ»ª²ý»¯¹¤¹É·ÝÓÐÏÞ¹«Ë¾	2004/2/27	2008/9/16	14.33	D	9.37	1.86	0	0	3.1	0	0	0	3264262.48	0.623952611	73	9005527	8256650	198790.7	83101.51	89874.16	0	0	0
2275	¹ãÎ÷	¹ðÁÖÊÐ	2010	1.13895283	1981271656	983460395.7	0.723338	0.129908	0.144411	61.1101	0.091594	¹ðÁÖÈý½ð	0	0	5	27	7	0.583333333	2	0.25	12	0	0	19	Ò½Ò©ÖÆÔìÒµ	¹ðÁÖÈý½ðÒ©Òµ¹É·ÝÓÐÏÞ¹«Ë¾	2001/12/28	2009/6/29	25.86	D	17.65	1.32	0	0	6.89	0	0	0	0	0.608173292	73	670784	1835907	42023.2	83101.51	89874.16	0	0	0
2294	¹ã¶«Ê¡	ÉîÛÚÊÐ	2010	1.13895283	2174876679	1297767117	0.571886	0.163462	0.190696	71.5573	0.142307	ÐÅÁ¢Ì©	0	0	5	27	13	0.866666667	0	0.133333333	0	68843800	5.3	8	Ò½Ò©ÖÆÔìÒµ	ÉîÛÚÐÅÁ¢Ì©Ò©Òµ¹É·ÝÓÐÏÞ¹«Ë¾	2007/6/29	2009/9/2	27.19	D	19.68	2.2	0	0	5.31	0	0	0	0	0.741966033	61	11068166	12652699	88401.1	83101.51	89874.16	0	0	0
2304	½­ËÕÊ¡	ËÞÇ¨ÊÐ	2010	1.13895283	11480070462	7619092696	0.563125	0.200233	0.318618	34.05	0.356522	ÑóºÓ¹É·Ý	1	0	5	15	20	0.909090909	2	0.227272727	0	0	0	5	ÒûÁÏÖÆÔìÒµ	½­ËÕÑóºÓ¾Æ³§¹É·ÝÓÐÏÞ¹«Ë¾	2002/12/27	2009/10/27	30.08	D	18.83	1.95	0	0	9.3	0	0	0	0	0.449902061	35	895744	1683627	198790.7	83101.51	89874.16	0	0	0
2317	¹ã¶«Ê¡	¶«Ý¸ÊÐ	2010	1.13895283	1482187606	640714827.5	0.633606	0.088727	0.09484	32.7375	0.064453	ÖÚÉúÒ©Òµ	0	0	5	27	9	0.6	0	0	0	27567200	4.3	8	Ò½Ò©ÖÆÔìÒµ	¹ã¶«ÖÚÉúÒ©Òµ¹É·ÝÓÐÏÞ¹«Ë¾	2001/12/31	2009/12/1	23.82	D	17.8	0.82	0	0	5.2	0	0	0	0	0.552261608	44	2778422	2893306	88401.1	83101.51	89874.16	0	0	0
2319	¹ã¶«Ê¡	Öéº£ÊÐ	2010	1.13895283	696961088.9	470647853.2	0.231176	0.045473	0.06263	32	0.226441	ÀÖÍ¨¹É·Ý	0	0	5	26	11	1	1	0.181818182	8	0	0	8	»¯Ñ§Ô­ÁÏ¼°»¯Ñ§ÖÆÆ·ÖÆÔìÒµ	Öéº£ÊÐÀÖÍ¨»¯¹¤¹É·ÝÓÐÏÞ¹«Ë¾	1996/11/13	2009/12/1	19.93	D	13.13	0.57	0	0	6.23	0	0	0	0	0.74206448	45	1245280	1664116	88401.1	83101.51	89874.16	0	0	0
2324	ÉÏº£ÊÐ	ÉÏº£ÊÐ	2010	1.13895283	1191550184	807400204.3	0.184233	0.084389	0.095247	51.4267	0.114003	ÆÕÀûÌØ	0	0	5	29	12	0.923076923	1	0.076923077	10	21594300	2.67	4	»¯Ñ§Ô­ÁÏ¼°»¯Ñ§ÖÆÆ·ÖÆÔìÒµ	ÉÏº£ÆÕÀûÌØ¸´ºÏ²ÄÁÏ¹É·ÝÓÐÏÞ¹«Ë¾	1999/10/28	2009/12/9	23.66	D	16.68	1.47	0	0	5.51	0	0	0	0	0.713866134	12	28735800	33028900	24738.7	83101.51	89874.16	0	0	0
2326	Õã½­Ê¡	Ì¨ÖÝÊÐ	2010	1.13895283	1235535474	511034881.4	0.287749	0.047201	0.066147	28.2397	0.286415	ÓÀÌ«¿Æ¼¼	0	0	5	26	17	0.85	2	0.15	11	21877804.97	4.28	6	»¯Ñ§Ô­ÁÏ¼°»¯Ñ§ÖÆÆ·ÖÆÔìÒµ	Õã½­ÓÀÌ«¿Æ¼¼¹É·ÝÓÐÏÞ¹«Ë¾	1999/10/11	2009/12/11	18.98	D	13.83	1.99	0	0	3.16	0	0	0	0	0.839750924	40	1648845	2227592	96046.8	83101.51	89874.16	0	0	0
2332	Õã½­Ê¡	Ì¨ÖÝÊÐ	2010	1.13895283	1822625870	1500980933	0.382748	0.062882	0.10863	21.5549	0.384767	ÏÉè¢ÖÆÒ©	1	0	5	27	21	0.75	9	0.642857143	0	48251600	3.21	6	Ò½Ò©ÖÆÔìÒµ	Õã½­ÏÉè¢ÖÆÒ©¹É·ÝÓÐÏÞ¹«Ë¾	2000/6/26	2009/12/28	22.83	D	13.57	1.02	0	0	8.24	0	0	0	0	0.839750924	40	1648845	2227592	96046.8	83101.51	89874.16	0	0	0
2341	¹ã¶«Ê¡	ÉîÛÚÊÐ	2010	1.13895283	968308557.9	523073274.2	0.248865	0.047632	0.076122	40.3005	0.367654	ÐÂÂÚ¿Æ¼¼	0	0	5	26	11	0.733333333	0	0.066666667	4	12745400	2.44	8	»¯Ñ§Ô­ÁÏ¼°»¯Ñ§ÖÆÆ·ÖÆÔìÒµ	ÉîÛÚÊÐÐÂÂÚ¿Æ¼¼¹É·ÝÓÐÏÞ¹«Ë¾	2002/12/25	2010/1/11	18.26	D	14.88	0.79	0	0	2.59	0	0	0	0	0.741966033	61	11068166	12652699	88401.1	83101.51	89874.16	0	0	0
2346	ÉÏº£ÊÐ	ÉÏº£ÊÐ	2010	1.13895283	1002982546	276335904.3	0.245785	0.039012	0.042885	70.4444	0.09031	èÏÖÐ¹É·Ý	0	0	5	38	15	1	4	0.466666667	0	0	0	4	·Ç½ðÊô¿óÎïÖÆÆ·Òµ	ÉÏº£èÏÖÐ½¨Éè¹É·ÝÓÐÏÞ¹«Ë¾	2002/6/4	2010/1/18	18.38	D	14.19	0	0	0	4.19	0	0	0	111414	0.713866134	12	28735800	33028900	24738.7	83101.51	89874.16	0	0	0
2349	½­ËÕÊ¡	ÄÏÍ¨ÊÐ	2010	1.13895283	611413978	274319820.4	0.513729	0.069739	0.078318	41.303	0.109523	¾«»ªÖÆÒ©	1	0	5	27	17	0.894736842	4	0.368421053	16	10180300	3.74	5	Ò½Ò©ÖÆÔìÒµ	ÄÏÍ¨¾«»ªÖÆÒ©¹É·ÝÓÐÏÞ¹«Ë¾	2007/9/28	2010/1/20	22.63	D	15.98	1.12	0	0	5.53	0	0	0	0	0.801664679	42	2908061	3167489	198790.7	83101.51	89874.16	0	0	0
2360	É½Î÷Ê¡	ÐÃÖÝÊÐ	2010	1.13895283	627724168.7	309046697.6	0.378142	0.083884	0.092209	25.1	0.073418	Í¬µÂ»¯¹¤	0	0	5	26	14	0.933333333	1	0.333333333	21	8831400	2.86	13	»¯Ñ§Ô­ÁÏ¼°»¯Ñ§ÖÆÆ·ÖÆÔìÒµ	É½Î÷Í¬µÂ»¯¹¤¹É·ÝÓÐÏÞ¹«Ë¾	2001/6/10	2010/2/9	21.82	D	17.58	1.13	0	0	3.11	0	0	0	1148413.12	0.575174002	34	423425	1285794	159366.6	83101.51	89874.16	0	0	0
2361	°²»ÕÊ¡	ÎßºþÊÐ	2010	1.13895283	692442795	540907091.2	0.124182	0.047049	0.065973	35.25	0.286849	Éñ½£¹É·Ý	0	0	5	26	12	0.923076923	0	0	4	16866000	3.12	14	»¯Ñ§Ô­ÁÏ¼°»¯Ñ§ÖÆÆ·ÖÆÔìÒµ	°²»ÕÉñ½£ÐÂ²ÄÁÏ¹É·ÝÓÐÏÞ¹«Ë¾	2002/4/18	2010/2/9	17.92	D	13.43	1.7	0	0	2.79	0	0	0	0	0.692470628	58	948372	1444290	51700.1	83101.51	89874.16	0	0	0
2370	Õã½­Ê¡	ÉÜÐËÊÐ	2010	1.13895283	864977832.9	435223960.7	0.292876	0.04861	0.058402	45	0.167663	ÑÇÌ«Ò©Òµ	0	0	5	27	17	0.85	1	0.05	2	14926131.33	3.43	6	»¯Ñ§Ò©Æ·ÖÆ¼ÁÖÆÔìÒµ	Õã½­ÑÇÌ«Ò©Òµ¹É·ÝÓÐÏÞ¹«Ë¾	2001/12/31	2010/3/3	19.81	D	14.05	1	0	0	4.76	0	0	0	0	0.693146325	41	1932305	2219473	96046.8	83101.51	89874.16	0	0	0
2381	Õã½­Ê¡	¼ÎÐËÊÐ	2010	1.13895283	1101564413	824532521.7	0.150601	0.036555	0.042517	24.359	0.199828	Ë«¼ý¹É·Ý	0	0	5	29	14	0.933333333	0	0	8	18605800	2.26	6	Ïð½ºÖÆÔìÒµ	Õã½­Ë«¼ýÏð½º¹É·ÝÓÐÏÞ¹«Ë¾	2001/11/13	2010/3/24	17.44	D	13.12	1.24	0	0	3.08	0	0	0	0	0.761741351	46	1768297	1990633	96046.8	83101.51	89874.16	0	0	0
2386	ËÄ´¨Ê¡	ÒË±öÊÐ	2010	1.13895283	10185281582	4958042995	0.152011	0.012693	0.028439	17.5184	0.566524	ÌìÔ­¼¯ÍÅ	1	0	5	26	26	0.866666667	5	0.333333333	25	0	0	21	»¯Ñ§Ô­ÁÏ¼°»¯Ñ§ÖÆÆ·ÖÆÔìÒµ	ÒË±öÌìÔ­¼¯ÍÅ¹É·ÝÓÐÏÞ¹«Ë¾	1994/1/1	2010/3/29	14.9	D	10.7	1.52	0	0	2.68	0	0	0	0	0.331844222	37	556465	1433154	55117.2	83101.51	89874.16	0	0	0
2387	¹ã¶«Ê¡	ÉÇÍ·ÊÐ	2010	1.13895283	1356991663	639548509	0.330976	0.059696	0.066068	47.191	0.096447	Î¬ÐÅÅµ	0	0	5	39	14	0.777777778	0	0.111111111	18	1981140.15	0.31	8	ÒûÁÏÖÆÔìÒµ	ºÚÅ£Ê³Æ·¹É·ÝÓÐÏÞ¹«Ë¾	2007/12/28	2010/3/31	25.05	D	15.87	0.29	0	0	8.89	0	0	0	0	0.78032381	36	726452	1217123	88401.1	83101.51	89874.16	0	0	0
2391	½­ËÕÊ¡	ÑïÖÝÊÐ	2010	1.13895283	1655411191	755434925.6	0.288237	0.064423	0.06742	36.6163	0.04446	³¤Çà¹É·Ý	0	0	5	26	15	0.9375	0	0	16	34295500	4.54	5	»¯Ñ§Ô­ÁÏ¼°»¯Ñ§ÖÆÆ·ÖÆÔìÒµ	½­ËÕ³¤ÇàÅ©»¯¹É·ÝÓÐÏÞ¹«Ë¾	2001/1/4	2010/4/6	19.61	D	15.93	1.34	0	0	2.34	0	0	0	0	0.711565875	28	1677818	2016767	198790.7	83101.51	89874.16	0	0	0
2393	Ìì½òÊÐ	Ìì½òÊÐ	2010	1.13895283	2727201926	737972252.5	0.599733	0.080398	0.077411	51.3609	0.028279	Á¦ÉúÖÆÒ©	1	0	5	27	10	0.625	4	0.25	0	0	0	2	Ò½Ò©ÖÆÔìÒµ	Ìì½òÁ¦ÉúÖÆÒ©¹É·ÝÓÐÏÞ¹«Ë¾	2001/8/8	2010/4/13	23.85	D	17.15	0.34	0	0	6.36	0	0	0	0	0.840362102	33	10688100	13768400	17360	83101.51	89874.16	0	0	0
2399	¹ã¶«Ê¡	ÉîÛÚÊÐ	2010	1.13895283	8127003269	3853447854	0.420864	0.148738	0.151342	36.9358	0.012728	º£ÆÕÈð	0	0	5	27	10	0.625	2	0.125	0	158555500	4.11	8	Ò½Ò©ÖÆÔìÒµ	ÉîÛÚÊÐº£ÆÕÈðÒ©Òµ¹É·ÝÓÐÏÞ¹«Ë¾	1998/4/21	2010/4/26	26.96	D	18.55	3	0	0	5.41	0	0	0	0	0.741966033	61	11068166	12652699	88401.1	83101.51	89874.16	0	0	0
2407	ºÓÄÏÊ¡	½¹×÷ÊÐ	2010	1.13895283	1669102372	818562219.3	0.214197	0.02897	0.034496	15.5746	0.146162	¶à·ú¶à	0	0	5	26	17	0.894736842	4	0.368421053	34	0	0	16	»¯Ñ§Ô­ÁÏ¼°»¯Ñ§ÖÆÆ·ÖÆÔìÒµ	¶à·ú¶à»¯¹¤¹É·ÝÓÐÏÞ¹«Ë¾	2004/12/28	2010/5/4	16.38	D	13.11	1.29	0	0	1.98	0	0	0	0	0.66473986	30	633384	1215497	84769.6	83101.51	89874.16	0	0	0
2408	É½¶«Ê¡	×Í²©ÊÐ	2010	1.13895283	2724443368	2359580951	0.253531	0.154156	0.162623	62.8756	0.052061	ÆëÏèÌÚ´ï	0	0	5	26	11	0.785714286	6	0.714285714	13	0	0	31	»¯Ñ§Ô­ÁÏ¼°»¯Ñ§ÖÆÆ·ÖÆÔìÒµ	×Í²©ÆëÏèÌÚ´ï»¯¹¤¹É·ÝÓÐÏÞ¹«Ë¾	2007/10/31	2010/5/4	25.03	D	18.72	3.13	0	0	3.18	0	0	0	0	0.829616556	53	1623955	2018701	136627.7	83101.51	89874.16	0	0	0
2409	½­ËÕÊ¡	ÎÞÎýÊÐ	2010	1.13895283	1220859052	892640264.8	0.169718	0.054802	0.061761	33.5859	0.112675	ÑÅ¿Ë¿Æ¼¼	0	0	5	26	11	0.916666667	0	0.583333333	8	0	0	5	»¯Ñ§Ô­ÁÏ¼°»¯Ñ§ÖÆÆ·ÖÆÔìÒµ	½­ËÕÑÅ¿Ë¿Æ¼¼¹É·ÝÓÐÏÞ¹«Ë¾	1997/10/29	2010/5/11	19.41	D	14.63	1.56	0	0	3.22	0	0	0	0	0.786858466	42	5118900	4886822	198790.7	83101.51	89874.16	0	0	0
2411	½­ËÕÊ¡	ÄÏÍ¨ÊÐ	2010	1.13895283	902173373.9	914182784.3	0.160515	0.056562	0.054347	21.5814	0.168046	ÑÓ°²±Ø¿µ	0	0	5	27	11	0.785714286	5	0.642857143	43	32065830.67	3.51	5	»¯Ñ§Ô­ÁÏ¼°»¯Ñ§ÖÆÆ·ÖÆÔìÒµ	½­ËÕ¾Å¾Å¾Ã¿Æ¼¼¹É·ÝÓÐÏÞ¹«Ë¾	2007/12/24	2010/5/11	16.3	D	12.86	0.8	0	0	2.64	0	0	0	0	0.801664679	42	2908061	3167489	198790.7	83101.51	89874.16	0	0	0
2412	ºþÄÏÊ¡	ÒæÑôÊÐ	2010	1.13895283	948053052.9	343415468.1	0.765126	0.065419	0.069003	52.027	0.051927	ººÉ­ÖÆÒ©	0	0	5	27	12	0.8	0	0.2	0	7957341.41	2.32	18	Ò½Ò©ÖÆÔìÒµ	ºþÄÏººÉ­ÖÆÒ©¹É·ÝÓÐÏÞ¹«Ë¾	1998/1/21	2010/5/11	23.62	D	17	1.05	0	0	5.57	0	0	0	0	0.63330788	35	244957	1167511	53074.6	83101.51	89874.16	0	0	0
2422	ËÄ´¨Ê¡	³É¶¼ÊÐ	2010	1.13895283	8789900227	4026399958	0.410515	0.075278	0.094587	25.8072	0.197757	¿ÆÂ×Ò©Òµ	0	0	5	27	17	0.894736842	3	0.368421053	45	0	0	21	Ò½Ò©ÖÆÔìÒµ	ËÄ´¨¿ÆÂ×Ò©Òµ¹É·ÝÓÐÏÞ¹«Ë¾	2002/5/29	2010/5/24	60.98	B	18.42	4.17	15	18	5.39	0	0	0	0	0.747162869	35	5269400	7773800	55117.2	83101.51	89874.16	0	0	0
2424	¹óÖÝÊ¡	°²Ë³ÊÐ	2010	1.13895283	2799513970	863756449.4	0.522916	0.056509	0.08565	52.7252	0.340234	¹óÖÝ°ÙÁé	0	0	5	27	11	0.6875	4	0.375	10	0	0	22	Ò½Ò©ÖÆÔìÒµ	¹óÖÝ°ÙÁéÆóÒµ¼¯ÍÅÖÆÒ©¹É·ÝÓÐÏÞ¹«Ë¾	2007/12/26	2010/5/24	22.69	D	16.48	0.12	0	0	6.09	0	0	0	0	0.700036723	40	198430	788435	44882.5	83101.51	89874.16	0	0	0
2427	Õã½­Ê¡	ºþÖÝÊÐ	2010	1.13895283	1178145981	578716490.9	0.171417	0.04838	0.061254	37.2993	0.176927	*STÓÈ·ò	0	1	5	28	12	0.8	1	0.266666667	6	38969600	6.73	6	»¯Ñ§ÏËÎ¬ÖÆÔìÒµ	Õã½­ÓÈ·ò¸ßÐÂÏËÎ¬¹É·ÝÓÐÏÞ¹«Ë¾	2008/12/8	2010/5/26	16.42	D	13.55	0.57	0	0	2.3	0	0	0	0	0.709035514	36	972655	1271209	96046.8	83101.51	89874.16	0	0	0
2437	ºÚÁú½­Ê¡	¹þ¶û±õÊÐ	2010	1.13895283	2194470048	575448365.7	0.532134	0.070501	0.072952	44.625	0.033597	ÓþºâÒ©Òµ	0	0	5	27	10	0.833333333	1	0.166666667	4	2588241.98	0	11	Ò½Ò©ÖÆÔìÒµ	¹þ¶û±õÓþºâÒ©Òµ¹É·ÝÓÐÏÞ¹«Ë¾	2008/6/26	2010/6/7	23.28	D	17.49	0.09	0	0	5.7	0	0	0	0	0.540783124	38	2381428	4529706	43459.3	83101.51	89874.16	0	0	0
2440	Õã½­Ê¡	ÉÜÐËÊÐ	2010	1.13895283	4004528591	2317690287	0.292899	0.101789	0.108572	35.1761	0.076196	ÈòÍÁ¹É·Ý	0	0	5	26	14	0.875	5	0.6875	13	50255200	2.17	6	»¯Ñ§Ô­ÁÏ¼°»¯Ñ§ÖÆÆ·ÖÆÔìÒµ	Õã½­ÈòÍÁ¹É·ÝÓÐÏÞ¹«Ë¾	2004/12/16	2010/6/23	21.01	D	17.99	1.15	0	0	1.87	0	0	0	1409246.71	0.693146325	41	1932305	2219473	96046.8	83101.51	89874.16	0	0	0
2442	ºÓ±±Ê¡	ÐÏÌ¨ÊÐ	2010	1.13895283	1725030810	1333594349	0.19052	0.042034	0.068459	50.3446	0.386002	ÁúÐÇ»¯¹¤	0	0	5	26	15	0.882352941	0	0.058823529	0	0	0	3	»¯Ñ§Ô­ÁÏ¼°»¯Ñ§ÖÆÆ·ÖÆÔìÒµ	ÁúÐÇ»¯¹¤¹É·ÝÓÐÏÞ¹«Ë¾	2008/1/28	2010/6/23	14.96	D	12.26	0	0	0	2.7	0	0	0	0	0.705079419	41	571001	1723385	137213.5	83101.51	89874.16	0	0	0
2450	±±¾©ÊÐ	±±¾©ÊÐ	2010	1.13895283	1145134178	524201146.5	0.261859	0.061209	0.078757	33.2219	0.222815	*ST¿µµÃ	0	1	5	29	10	0.714285714	1	0.071428571	18	0	0	1	»¯Ñ§Ô­ÁÏ¼°»¯Ñ§ÖÆÆ·ÖÆÔìÒµ	±±¾©¿µµÃÐÂ¸´ºÏ²ÄÁÏ¹É·ÝÓÐÏÞ¹«Ë¾	2001/8/21	2010/7/5	18.48	D	15.16	0.5	0	0	2.82	0	0	0	0	0.78391181	50	23539300	27173200	3104.7	83101.51	89874.16	0	0	0
2453	½­ËÕÊ¡	ËÕÖÝÊÐ	2010	1.13895283	930680457.6	678386526.4	0.189746	0.061943	0.082153	48.6563	0.242326	»ªÈí¿Æ¼¼	0	0	5	26	15	0.833333333	0	0.166666667	46	0	0	5	»¯Ñ§Ô­ÁÏ¼°»¯Ñ§ÖÆÆ·ÖÆÔìÒµ	ËÕÖÝÌìÂí¾«Ï¸»¯Ñ§Æ·¹É·ÝÓÐÏÞ¹«Ë¾	2007/12/28	2010/7/7	17.51	D	14.56	0.05	0	0	2.9	0	0	0	0	0.623952611	73	9005527	8256650	198790.7	83101.51	89874.16	0	0	0
2455	½­ËÕÊ¡	ÎÞÎýÊÐ	2010	1.13895283	1155345803	1685277973	0.100911	0.053707	0.087476	39.6355	0.386044	°Ù´¨¹É·Ý	0	0	5	26	11	0.846153846	0	0.076923077	22	59021802.17	3.5	5	»¯Ñ§Ô­ÁÏ¼°»¯Ñ§ÖÆÆ·ÖÆÔìÒµ	ÎÞÎý°Ù´¨»¯¹¤¹É·ÝÓÐÏÞ¹«Ë¾	2002/7/1	2010/7/21	18.3	D	13.93	1.78	0	0	2.59	0	0	0	0	0.786858466	42	5118900	4886822	198790.7	83101.51	89874.16	0	0	0
2460	½­Î÷Ê¡	ÐÂÓàÊÐ	2010	1.13895283	776498122	359722325.8	0.227744	0.054963	0.059711	29.4383	0.074594	¸Ó·æï®Òµ	0	0	5	32	14	0.823529412	5	0.411764706	6	14472600	4.02	15	ÓÐÉ«½ðÊôÒ±Á¶¼°Ñ¹ÑÓ¼Ó¹¤Òµ	½­Î÷¸Ó·æï®Òµ¹É·ÝÓÐÏÞ¹«Ë¾	2000/3/2	2010/7/28	18.87	D	14.65	1.07	0	0	3.15	0	0	0	363100	0.748428234	46	499947	776593	49075.9	83101.51	89874.16	0	0	0
2461	¹ã¶«Ê¡	¹ãÖÝÊÐ	2010	1.13895283	5419466805	3052866820	0.408958	0.016866	0.028788	51.9428	0.411194	Öé½­Æ¡¾Æ	1	0	5	15	17	0.85	2	0.25	23	0	0	8	ÒûÁÏÖÆÔìÒµ	¹ãÖÝÖé½­Æ¡¾Æ¹É·ÝÓÐÏÞ¹«Ë¾	2002/12/25	2010/8/4	18.54	D	10.39	0.5	0	0	7.65	0	0	0	0	0.76207034	41	8726470	9773199	88401.1	83101.51	89874.16	0	0	0
2466	ËÄ´¨Ê¡	ËìÄþÊÐ	2010	1.13895283	1049613931	294263836.1	0.218705	0.037046	0.040767	63.7531	0.091271	ÌìÆëï®Òµ	0	0	5	32	13	0.928571429	4	0.571428571	4	10505200	3.57	21	»¯Ñ§Ô­ÁÏ¼°»¯Ñ§ÖÆÆ·ÖÆÔìÒµ	ËÄ´¨ÌìÆëï®Òµ¹É·ÝÓÐÏÞ¹«Ë¾	1995/10/16	2010/8/18	18.58	D	13.96	1.29	0	0	3.33	0	0	0	0	0.610298861	26	177685	888467	55117.2	83101.51	89874.16	0	0	0
2470	É½¶«Ê¡	ÁÙÒÊÊÐ	2010	1.13895283	4357598270	5479324278	0.126245	0.071982	0.115349	43.8171	0.37596	½ðÕý´ó	0	0	5	26	17	0.80952381	3	0.238095238	6	0	0	31	»¯Ñ§·ÊÁÏÖÆÔìÒµ	É½¶«½ðÕý´óÉúÌ¬¹¤³Ì¹É·ÝÓÐÏÞ¹«Ë¾	2007/11/6	2010/8/25	17.97	D	13.95	0.41	0	0	3.61	1	1	0	0	0.673786538	50	1154816	2364649	136627.7	83101.51	89874.16	0	0	0
2476	É½¶«Ê¡	¶«ÓªÊÐ	2010	1.13895283	922410277.1	515409798.7	0.204053	0.061592	0.06585	44.1667	0.064665	±¦Äª¹É·Ý	0	0	5	26	18	0.9	10	0.65	14	16422826.43	3.19	31	»¯Ñ§Ô­ÁÏ¼°»¯Ñ§ÖÆÆ·ÖÆÔìÒµ	É½¶«±¦ÄªÉúÎï»¯¹¤¹É·ÝÓÐÏÞ¹«Ë¾	2005/12/20	2010/9/1	21.76	D	14.83	2.31	0	0	4.62	0	0	0	0	0.84364016	65	1048821	1419464	136627.7	83101.51	89874.16	0	0	0
2493	Õã½­Ê¡	º¼ÖÝÊÐ	2010	1.13895283	12665808525	15795678893	0.163361	0.175552	0.258603	76.4388	0.428561	ÈÙÊ¢Ê¯»¯	0	0	5	28	11	0.733333333	2	0.4	15	56553000	0.36	6	»¯Ñ§ÏËÎ¬ÖÆÔìÒµ	ÈÙÊ¢Ê¯»¯¹É·ÝÓÐÏÞ¹«Ë¾	1995/9/15	2010/10/20	24.24	D	17.78	3.93	0	0	2.53	0	0	0	0	0.756671884	68	6713413	6165836	96046.8	83101.51	89874.16	0	0	0
2494	ºÓ±±Ê¡	²×ÖÝÊÐ	2010	1.13895283	896127707.6	413333181.7	0.225057	0.05878	0.061548	42.2907	0.044976	»ªË¹¹É·Ý	0	0	5	19	12	0.631578947	1	0.210526316	6	15136425.03	3.66	3	Ã«Æ¤÷·ÖÆ¼°ÖÆÆ·Òµ	»ªË¹Å©Òµ¿ª·¢¹É·ÝÓÐÏÞ¹«Ë¾	2000/10/27	2010/10/20	20.99	D	14.55	0.87	0	0	5.57	0	0	0	850000	0.82716189	33	912958	2131343	137213.5	83101.51	89874.16	0	0	0
2496	½­ËÕÊ¡	ÑÎ³ÇÊÐ	2010	1.13895283	1862800939	792437276.6	0.30398	0.054114	0.062663	53.9415	0.136311	»Ô·á¹É·Ý	0	0	5	26	9	0.642857143	1	0.357142857	8	28994700	3.66	5	»¯Ñ§Ô­ÁÏ¼°»¯Ñ§ÖÆÆ·ÖÆÔìÒµ	½­ËÕ»Ô·áÅ©»¯¹É·ÝÓÐÏÞ¹«Ë¾	1999/1/8	2010/10/27	19.37	D	15.86	0.87	0	0	2.64	0	0	0	1760000	0.489149941	41	1913514	2918950	198790.7	83101.51	89874.16	0	0	0
2497	ËÄ´¨Ê¡	ÑÅ°²ÊÐ	2010	1.13895283	1821804747	763097888.7	0.488049	0.092264	0.098976	21.5124	0.075828	ÑÅ»¯¼¯ÍÅ	0	0	5	26	10	0.714285714	7	0.928571429	30	33235471.7	4.36	21	×¨ÓÃ»¯Ñ§²úÆ·ÖÆÔìÒµ	ËÄ´¨ÑÅ»¯ÊµÒµ¼¯ÍÅ¹É·ÝÓÐÏÞ¹«Ë¾	2001/12/25	2010/10/27	23.04	D	17.89	3.55	0	0	1.6	0	0	0	0	0.549610947	14	156522	774922	55117.2	83101.51	89874.16	0	0	0
2513	½­ËÕÊ¡	ÐìÖÝÊÐ	2010	1.13895283	1654839570	914109253	0.221343	0.046422	0.071283	30.9264	0.34876	À¶·áÉú»¯	0	0	5	26	17	0.944444444	1	0.166666667	24	29237000	3.2	5	»¯Ñ§Å©Ò©ÖÆÔìÒµ	½­ËÕÀ¶·áÉúÎï»¯¹¤¹É·ÝÓÐÏÞ¹«Ë¾	2007/9/24	2010/11/22	18.57	D	15.03	0.72	0	0	2.82	0	0	0	0	0.610889545	32	2221558	3257198	198790.7	83101.51	89874.16	0	0	0
2516	½­ËÕÊ¡	³£ÖÝÊÐ	2010	1.13895283	1677065954	781881701.6	0.335175	0.0678	0.077488	54.8657	0.124766	¿õ´ï¿Æ¼¼	0	0	5	17	13	0.764705882	3	0.529411765	4	24025000	3.07	5	·ÄÖ¯Òµ	½­ËÕ¿õ´ïÆû³µÖ¯Îï¼¯ÍÅ¹É·ÝÓÐÏÞ¹«Ë¾	2000/12/6	2010/11/24	24.33	D	16.24	1.13	0	0	6.96	0	0	0	1837637.17	0.730774893	37	2861788	2814401	198790.7	83101.51	89874.16	0	0	0
2521	É½¶«Ê¡	×Í²©ÊÐ	2010	1.13895283	2559824901	1353281415	0.224557	0.057417	0.074615	31.1896	0.230479	Æë·åÐÂ²Ä	0	0	5	22	16	0.941176471	0	0.176470588	7	40348815.26	2.98	31	ÔìÖ½¼°Ö½ÖÆÆ·Òµ	É½¶«Æë·åÌØÖÖÖ½Òµ¹É·ÝÓÐÏÞ¹«Ë¾	2001/6/25	2010/12/1	19.27	D	15.8	1.75	0	0	1.72	0	0	0	367212	0.829616556	53	1623955	2018701	136627.7	83101.51	89874.16	0	0	0
2538	°²»ÕÊ¡	Ðû³ÇÊÐ	2010	1.13895283	865242261.7	1295244952	0.160374	0.109746	0.265842	47.1959	0.587178	Ë¾¶ûÌØ	0	0	5	26	12	0.857142857	3	0.571428571	29	58734000	4.53	14	»¯Ñ§Ô­ÁÏ¼°»¯Ñ§ÖÆÆ·ÖÆÔìÒµ	°²»ÕÊ¡Ë¾¶ûÌØ·ÊÒµ¹É·ÝÓÐÏÞ¹«Ë¾	1997/11/5	2011/1/6	21.42	D	16.47	2.18	0	0	2.77	0	0	0	0	0.745623955	37	498310	1042772	51700.1	83101.51	89874.16	0	0	1
2539	ËÄ´¨Ê¡	³É¶¼ÊÐ	2010	1.13895283	2103422856	2047417404	0.167902	0.07966	0.230679	44.5001	0.656496	ÔÆÍ¼¿Ø¹É	0	0	5	26	12	0.857142857	0	0.214285714	4	0	0	21	»¯Ñ§·ÊÁÏÖÆÔìÒµ	³É¶¼ÊÐÐÂ¶¼»¯¹¤¹É·ÝÓÐÏÞ¹«Ë¾	2005/7/18	2011/1/6	20.73	D	16.1	0.44	0	0	4.19	0	0	0	0	0.747162869	35	5269400	7773800	55117.2	83101.51	89874.16	0	0	0
2550	½­ËÕÊ¡	³£ÖÝÊÐ	2010	1.13895283	548526586	1144767231	0.269213	0.274415	0.381909	22.8038	0.24566	Ç§ºìÖÆÒ©	0	0	5	27	10	0.769230769	1	0.230769231	0	36650800	3.2	5	ÉúÎïÒ©Æ·ÖÆÔìÒµ	³£ÖÝÇ§ºìÉú»¯ÖÆÒ©¹É·ÝÓÐÏÞ¹«Ë¾	2003/4/30	2011/2/9	26.04	D	18.01	3	0	0	5.03	0	0	0	0	0.730774893	37	2861788	2814401	198790.7	83101.51	89874.16	0	0	0
300006	ÖØÇìÊÐ	ÖØÇìÊÐ	2010	1.13895283	884010164	377648123.8	0.365489	0.049574	0.078365	22.5563	0.364723	À³ÃÀÒ©Òµ	0	0	5	27	14	0.875	3	0.3125	2	30801000	8.16	20	Ò½Ò©ÖÆÔìÒµ	ÖØÇìÀ³ÃÀÒ©Òµ¹É·ÝÓÐÏÞ¹«Ë¾	2007/10/16	2009/9/25	20.16	D	14.64	0.65	0	0	4.87	0	0	0	0	0.753017429	40	9520700	17090400	35924.3	83101.51	89874.16	0	0	0
300016	±±¾©ÊÐ	±±¾©ÊÐ	2010	1.13895283	475112864.5	182051933.3	0.586102	0.089987	0.091468	21.1325	0.01576	±±Â½Ò©Òµ	0	0	5	27	12	0.705882353	4	0.294117647	0	0	0	1	Ò½Ò©ÖÆÔìÒµ	±±¾©±±Â½Ò©Òµ¹É·ÝÓÐÏÞ¹«Ë¾	1992/9/5	2009/10/13	50.1	C	17.33	5.52	13	9	5.25	0	0	0	0	0.78391181	50	23539300	27173200	3104.7	83101.51	89874.16	0	0	0
300019	ËÄ´¨Ê¡	³É¶¼ÊÐ	2010	1.13895283	468956961.7	202629126.1	0.364725	0.091298	0.102043	20.1176	0.105302	¹è±¦¿Æ¼¼	0	0	5	26	12	0.8	1	0.2	32	202629100	4.42	21	»¯Ñ§Ô­ÁÏ¼°»¯Ñ§ÖÆÆ·ÖÆÔìÒµ	³É¶¼¹è±¦¿Æ¼¼¹É·ÝÓÐÏÞ¹«Ë¾	1998/10/19	2009/10/13	59.23	C	17.54	13.14	12	14	2.55	0	0	0	0	0.747162869	35	5269400	7773800	55117.2	83101.51	89874.16	0	0	0
300026	Ìì½òÊÐ	Ìì½òÊÐ	2010	1.13895283	1279823070	383878614.2	0.68669	0.088567	0.101133	27.8214	0.142316	ºìÈÕÒ©Òµ	0	0	5	27	13	0.928571429	2	0.285714286	12	30861400	8.04	2	Ò½Ò©ÖÆÔìÒµ	Ìì½òºìÈÕÒ©Òµ¹É·ÝÓÐÏÞ¹«Ë¾	1996/9/23	2009/10/15	26.97	D	18.28	2.8	0	0	5.89	0	0	0	0	0.840362102	33	10688100	13768400	17360	83101.51	89874.16	0	0	0
300031	½­ËÕÊ¡	ÎÞÎýÊÐ	2010	1.13895283	696791072.7	334246872.9	0.232686	0.063425	0.069049	31.0253	0.081443	±¦Í¨¿Æ¼¼	0	0	2	64	11	0.785714286	1	0.214285714	2	334246900	3.46	5	Ïð½ºÖÆÔìÒµ	ÎÞÎý±¦Í¨´øÒµ¹É·ÝÓÐÏÞ¹«Ë¾	2000/12/27	2009/12/16	17.87	D	15.06	0.02	0	0	2.79	0	0	0	0	0.786858466	42	5118900	4886822	198790.7	83101.51	89874.16	0	0	0
300037	¹ã¶«Ê¡	ÉîÛÚÊÐ	2010	1.13895283	1100523591	477351403.5	0.318222	0.085346	0.094725	16.6472	0.099008	ÐÂÖæ°î	0	0	5	26	12	0.8	1	0.2	47	0	0	8	»¯Ñ§Ô­ÁÏ¼°»¯Ñ§ÖÆÆ·ÖÆÔìÒµ	ÉîÛÚÐÂÖæ°î¿Æ¼¼¹É·ÝÓÐÏÞ¹«Ë¾	2002/2/19	2009/12/24	24.41	D	17.58	4	0	0	2.83	0	0	0	0	0.741966033	61	11068166	12652699	88401.1	83101.51	89874.16	0	0	0
300039	ÉÏº£ÊÐ	ÉÏº£ÊÐ	2010	1.13895283	1370399006	603414409.1	0.82179	0.090266	0.099999	30.1095	0.097335	ÉÏº£¿­±¦	0	0	5	27	15	0.9375	6	0.375	0	22206988.24	3.68	4	Ò½Ò©ÖÆÔìÒµ	ÉÏº£¿­±¦Ò©Òµ¹É·ÝÓÐÏÞ¹«Ë¾	2000/4/12	2009/12/24	23.55	D	17.34	0.31	0	0	5.9	0	0	0	0	0.713866134	12	28735800	33028900	24738.7	83101.51	89874.16	0	0	0
300041	ºþ±±Ê¡	ÏåÑôÊÐ	2010	1.13895283	913559431.8	414461411.9	0.441496	0.095913	0.103984	19.0381	0.075962	»ØÌìÐÂ²Ä	0	0	5	26	12	0.857142857	2	0.285714286	21	20339700	4.91	17	»¯Ñ§Ô­ÁÏ¼°»¯Ñ§ÖÆÆ·ÖÆÔìÒµ	ºþ±±»ØÌì½ºÒµ¹É·ÝÓÐÏÞ¹«Ë¾	1998/9/3	2009/12/24	23.98	D	18.05	3.2	0	0	2.73	0	0	0	0	0.703518888	54	510126	1849167	37002.4	83101.51	89874.16	0	0	0
300049	ÄÚÃÉ¹Å	ÎÚÀ¼²ì²¼ÊÐ	2010	1.13895283	795660287.5	210246377.5	0.711232	0.059018	0.068158	16.2132	0.136035	¸£Èð¹É·Ý	0	0	5	27	20	0.833333333	2	0.208333333	4	11710700	5.57	12	Ò½Ò©ÖÆÔìÒµ	ÄÚÃÉ¹Å¸£ÈðÖÐÃÉÒ©¿Æ¼¼¹É·ÝÓÐÏÞ¹«Ë¾	2001/12/26	2010/1/7	25.04	D	15.93	0.2	0	0	8.91	0	0	0	0	0.68753997	55	173344	1400285	79734.6	83101.51	89874.16	0	0	0
300054	ºþ±±Ê¡	ÎäººÊÐ	2010	1.13895283	667884737.5	252144074.1	0.182449	0.064548	0.072871	23.25	0.114216	¶¦Áú¹É·Ý	0	0	5	26	13	0.8125	1	0.0625	6	15768643.57	6.25	17	»¯Ñ§Ô­ÁÏ¼°»¯Ñ§ÖÆÆ·ÖÆÔìÒµ	ºþ±±¶¦Áú»¯Ñ§¹É·ÝÓÐÏÞ¹«Ë¾	2008/4/28	2010/2/2	19.34	D	16.61	0	0	0	2.73	0	0	0	0	0.755578529	65	3901866	5835453	37002.4	83101.51	89874.16	0	0	0
300063	¹ã¶«Ê¡	ÕØÇìÊÐ	2010	1.13895283	692682110.6	268915500	0.297358	0.037065	0.040377	51.5073	0.078953	ÌìÁú¼¯ÍÅ	0	0	2	72	15	0.882352941	1	0.058823529	70	6824711.98	0	8	»¯Ñ§Ô­ÁÏ¼°»¯Ñ§ÖÆÆ·ÖÆÔìÒµ	¹ã¶«ÌìÁúÓÍÄ«¼¯ÍÅ¹É·ÝÓÐÏÞ¹«Ë¾	2001/1/2	2010/3/17	18.48	D	13.95	0.58	0	0	3.95	0	0	0	0	0.542910606	43	768042	1276606	88401.1	83101.51	89874.16	0	0	0
300067	ÉÏº£ÊÐ	ÉÏº£ÊÐ	2010	1.13895283	745915328.2	187685492.1	0.375124	0.037019	0.0373	44.8825	0.025956	°²ÅµÆä	0	0	5	26	10	0.666666667	2	0.2	60	12386963.77	6.6	4	»¯Ñ§Ô­ÁÏ¼°»¯Ñ§ÖÆÆ·ÖÆÔìÒµ	ÉÏº£°²ÅµÆä·ÄÖ¯»¯¹¤¹É·ÝÓÐÏÞ¹«Ë¾	2008/8/6	2010/4/8	52.64	C	14.32	7	12	17	2.32	0	0	0	0	0.713866134	12	28735800	33028900	24738.7	83101.51	89874.16	0	0	0
300072	±±¾©ÊÐ	±±¾©ÊÐ	2010	1.13895283	1450109045	430175339.6	0.415113	0.039649	0.054178	28.4601	0.268167	Èý¾Û»·±£	0	0	5	26	16	0.842105263	3	0.315789474	96	7613800	1.77	1	»¯Ñ§Ô­ÁÏ¼°»¯Ñ§ÖÆÆ·ÖÆÔìÒµ	±±¾©Èý¾Û»·±£ÐÂ²ÄÁÏ¹É·ÝÓÐÏÞ¹«Ë¾	1997/6/3	2010/4/14	19.68	D	15.41	0	0	0	4.27	0	0	0	0	0.78391181	50	23539300	27173200	3104.7	83101.51	89874.16	0	0	0
300082	ÁÉÄþÊ¡	ÁÉÑôÊÐ	2010	1.13895283	3009277830	2211280710	0.128121	0.057148	0.064199	55.5556	0.095582	°Â¿Ë¹É·Ý	0	0	5	26	12	0.8	5	0.466666667	4	112511939.2	5.56	9	×¨ÓÃ»¯Ñ§²úÆ·ÖÆÔìÒµ	ÁÉÄþ°Â¿Ë»¯Ñ§¹É·ÝÓÐÏÞ¹«Ë¾	2007/7/31	2010/5/6	19.17	D	15.18	0.75	0	0	3.24	0	0	0	0	0.666179663	37	764808	1000685	114131.8	83101.51	89874.16	0	0	0
300086	º£ÄÏÊ¡	º£¿ÚÊÐ	2010	1.13895283	1904618725	314451808.6	0.67774	0.073147	0.076188	58.1897	0.03991	¿µÖ¥Ò©Òµ	0	0	5	27	14	0.666666667	3	0.19047619	0	9358300	2.98	30	Ò½Ò©ÖÆÔìÒµ	º£ÄÏ¿µÖ¥Ò©Òµ¹É·ÝÓÐÏÞ¹«Ë¾	2007/12/28	2010/5/13	24.22	D	17.27	0.94	0	0	6.01	0	0	0	0	0.871788271	38	503661	789877	3529.7	83101.51	89874.16	0	0	0
300107	ºÓ±±Ê¡	²×ÖÝÊÐ	2010	1.13895283	812235684.4	302064732.3	0.29037	0.064366	0.065644	40.3587	0.019471	½¨ÐÂ¹É·Ý	0	0	5	26	11	0.785714286	0	0.214285714	26	12891200	4.27	3	»¯Ñ§Ô­ÁÏ¼°»¯Ñ§ÖÆÆ·ÖÆÔìÒµ	ºÓ±±½¨ÐÂ»¯¹¤¹É·ÝÓÐÏÞ¹«Ë¾	2007/12/28	2010/8/9	19.9	D	16.9	0.24	0	0	2.76	0	0	0	887888	0.82716189	33	912958	2131343	137213.5	83101.51	89874.16	0	0	0
300108	¼ªÁÖÊ¡	Í¨»¯ÊÐ	2010	1.13895283	344243568	112671734.9	0.472443	0.070828	0.071729	36.7857	0.012553	¼ªÒ©¿Ø¹É	0	0	5	27	14	0.875	4	0.5625	4	4560600	4.05	10	»¯Ñ§Ô­ÁÏ¼°»¯Ñ§ÖÆÆ·ÖÆÔìÒµ	Í¨»¯Ë«Áú»¯¹¤¹É·ÝÓÐÏÞ¹«Ë¾	2000/1/27	2010/8/11	19.16	D	16.13	0.44	0	0	2.59	0	0	0	0	0.61388601	20	340235	1199057	40529.8	83101.51	89874.16	0	0	0
300109	ºÓÄÏÊ¡	½¹×÷ÊÐ	2010	1.13895283	357811636.9	163311320.2	0.309174	0.064354	0.069105	19.9444	0.068748	ÐÂ¿ªÔ´	0	0	5	26	12	0.8	3	0.266666667	62	7538342.74	4.62	16	»¯Ñ§Ô­ÁÏ¼°»¯Ñ§ÖÆÆ·ÖÆÔìÒµ	²©°®ÐÂ¿ªÔ´ÖÆÒ©¹É·ÝÓÐÏÞ¹«Ë¾	2009/5/18	2010/8/11	19.36	D	15.58	1.31	0	0	2.47	0	0	0	0	0.66473986	30	633384	1215497	84769.6	83101.51	89874.16	0	0	0
300110	É½¶«Ê¡	ÇàµºÊÐ	2010	1.13895283	1151743327	338303704.8	0.565868	0.066264	0.069121	53.0314	0.041325	»ªÈÊÒ©Òµ	0	0	5	27	14	0.777777778	2	0.555555556	0	11210800	3.31	31	Ò½Ò©ÖÆÔìÒµ	Çàµº»ªÈÊÒ©Òµ¹É·ÝÓÐÏÞ¹«Ë¾	2001/8/23	2010/8/11	59.4	C	16.1	5.5	15	10	12.8	0	0	0	0	0.807153776	32	4526138	5323888	136627.7	83101.51	89874.16	0	0	0
300121	É½¶«Ê¡	ÁÄ³ÇÊÐ	2010	1.13895283	498256787.6	348361445.8	0.21004	0.057838	0.068572	51.25	0.156541	Ñô¹È»ªÌ©	0	0	5	26	12	1	1	0.416666667	27	10499986.29	0	31	»¯Ñ§Ô­ÁÏ¼°»¯Ñ§ÖÆÆ·ÖÆÔìÒµ	É½¶«Ñô¹È»ªÌ©»¯¹¤¹É·ÝÓÐÏÞ¹«Ë¾	2000/3/23	2010/9/6	17.61	D	13.96	1.29	0	0	2.36	0	0	0	326780	0.808957662	43	705022	1445957	136627.7	83101.51	89874.16	0	1	1
300132	¸£½¨Ê¡	ÄÏÆ½ÊÐ	2010	1.13895283	739263246.4	486369993.9	0.212804	0.057351	0.080307	42.4283	0.2833	ÇàËÉ¹É·Ý	0	0	5	26	10	0.833333333	1	0.166666667	0	13979537.72	2.88	7	»¯Ñ§Ô­ÁÏ¼°»¯Ñ§ÖÆÆ·ÖÆÔìÒµ	¸£½¨ÇàËÉ¹É·ÝÓÐÏÞ¹«Ë¾	2001/1/15	2010/10/12	48.15	C	16	10.03	10	8	4.12	0	0	0	158228	0.300980451	51	385886	870249	35400.9	83101.51	89874.16	0	0	0
300135	½­ËÕÊ¡	ÎÞÎýÊÐ	2010	1.13895283	1189719271	1045015854	0.133882	0.064548	0.077611	37.5	0.168314	±¦Àû¹ú¼Ê	0	0	5	26	11	0.846153846	0	0	16	0	0	5	»¯Ñ§Ô­ÁÏ¼°»¯Ñ§ÖÆÆ·ÖÆÔìÒµ	½­ËÕ±¦ÀûÁ¤Çà¹É·ÝÓÐÏÞ¹«Ë¾	2002/11/7	2010/10/12	19.03	D	15.5	0.57	0	0	2.96	0	0	0	282992.59	0.786858466	42	5118900	4886822	198790.7	83101.51	89874.16	0	0	0
300147	¹ã¶«Ê¡	¹ãÖÝÊÐ	2010	1.13895283	1846627550	513383583	0.471413	0.040839	0.055059	34.7927	0.257773	ÏãÑ©ÖÆÒ©	0	0	5	27	14	0.777777778	1	0.055555556	24	17348807.05	3.38	8	Ò½Ò©ÖÆÔìÒµ	¹ãÖÝÊÐÏãÑ©ÖÆÒ©¹É·ÝÓÐÏÞ¹«Ë¾	1997/12/29	2010/12/6	21.47	D	15.31	0.88	0	0	5.28	0	0	0	0	0.76207034	41	8726470	9773199	88401.1	83101.51	89874.16	0	0	0
300158	É½Î÷Ê¡	³¤ÖÎÊÐ	2010	1.13895283	2170479294	930329729.5	0.583261	0.042521	0.052439	59.0831	0.179282	Õñ¶«ÖÆÒ©	0	0	5	27	16	0.8	2	0.35	0	26927800	2.89	13	Ò½Ò©ÖÆÔìÒµ	É½Î÷Õñ¶«ÖÆÒ©¹É·ÝÓÐÏÞ¹«Ë¾	1995/11/15	2010/12/27	21.58	D	14.84	0.9	0	0	5.84	0	0	0	0	0.776812355	42	779001	1358657	159366.6	83101.51	89874.16	0	0	0
300174	¸£½¨Ê¡	ÄÏÆ½ÊÐ	2010	1.13895283	140426707.7	146246258.5	0.32248	0.19036	0.276281	50.3129	0.31099	ÔªÁ¦¹É·Ý	0	0	5	26	9	0.818181818	1	0.272727273	17	8535000	5.84	7	»¯Ñ§Ô­ÁÏ¼°»¯Ñ§ÖÆÆ·ÖÆÔìÒµ	¸£½¨ÔªÁ¦»îÐÔÌ¿¹É·ÝÓÐÏÞ¹«Ë¾	1999/5/21	2011/1/24	56.23	C	16.83	10.79	10	17	1.61	0	0	0	0	0.300980451	51	385886	870249	35400.9	83101.51	89874.16	0	0	0
600059	Õã½­Ê¡	ÉÜÐËÊÐ	2010	1.13895283	2829324821	1079233270	0.365428	0.044692	0.059764	40.5451	0.254465	¹ÅÔ½ÁúÉ½	1	0	5	15	14	0.875	3	0.3125	45	0	0	6	ÒûÁÏÖÆÔìÒµ	Õã½­¹ÅÔ½ÁúÉ½ÉÜÐË¾Æ¹É·ÝÓÐÏÞ¹«Ë¾	1997/5/8	1997/4/25	57.89	C	13.03	8.38	15	8	13.48	0	0	0	0	0.693146325	41	1932305	2219473	96046.8	83101.51	89874.16	0	0	0
600061	ÉÏº£ÊÐ	ÉÏº£ÊÐ	2010	1.13895283	954501516.8	1845308391	0.073849	0.022292	0.037159	35.9892	0.402464	¹úÍ¶×Ê±¾	1	0	1	67	11	0.785714286	0	0.142857143	4	4195957.15	0	4	»¯Ñ§ÏËÎ¬ÖÆÔìÒµ	ÖÐ·ÄÍ¶×Ê·¢Õ¹¹É·ÝÓÐÏÞ¹«Ë¾	1997/5/13	1997/4/25	15.43	D	9.6	2.16	0	0	3.67	0	0	0	0	0.713866134	12	28735800	33028900	24738.7	83101.51	89874.16	0	0	0
600062	±±¾©ÊÐ	±±¾©ÊÐ	2010	1.13895283	5205508965	5366795812	0.361829	0.102391	0.13463	49.1206	0.245813	»ªÈóË«º×	1	0	5	27	18	0.782608696	2	0.260869565	18	0	0	1	Ò½Ò©ÖÆÔìÒµ	±±¾©Ë«º×Ò©Òµ¹É·ÝÓÐÏÞ¹«Ë¾	1997/5/16	1997/5/6	62.08	B	18.52	7.55	13	9	14.01	0	0	0	0	0.78391181	50	23539300	27173200	3104.7	83101.51	89874.16	0	0	0
600063	°²»ÕÊ¡	ºÏ·ÊÊÐ	2010	1.13895283	5042357555	2394347182	0.154441	0.017633	0.047125	38.3991	0.635989	ÍîÎ¬¸ßÐÂ	1	0	5	28	25	1	3	0.16	20	0	0	14	»¯Ñ§ÏËÎ¬ÖÆÔìÒµ	°²»ÕÍîÎ¬»¯ÏË»¯¹¤¹É·ÝÓÐÏÞ¹«Ë¾	1997/3/28	1997/5/12	49.25	C	11.39	9.84	9	17	2.02	0	0	0	0	0.706491607	48	2594283	3177157	51700.1	83101.51	89874.16	0	0	0
600078	½­ËÕÊ¡	ÎÞÎýÊÐ	2010	1.13895283	6077762456	2499993775	0.164268	0.011907	0.030897	26.2217	0.723751	³ÎÐÇ¹É·Ý	0	0	5	26	15	1	0	0.066666667	6	0	0	5	»¯Ñ§Ô­ÁÏ¼°»¯Ñ§ÖÆÆ·ÖÆÔìÒµ	½­ËÕ¶¦ÇòÊµÒµ¹É·ÝÓÐÏÞ¹«Ë¾	1994/6/28	1997/5/28	10.52	D	10.01	0.46	0	0	0.05	1	0	1	0	0.786858466	42	5118900	4886822	198790.7	83101.51	89874.16	0	0	0
600080	ÉÂÎ÷Ê¡	Î÷°²ÊÐ	2010	1.13895283	1427778661	327428993.6	0.313622	0.023393	0.046451	25.549	0.492238	½ð»¨¹É·Ý	0	0	5	27	7	0.5	0	0.142857143	8	486500	0	25	Ò½Ò©ÖÆÔìÒµ	½ð»¨ÆóÒµ(¼¯ÍÅ)¹É·ÝÓÐÏÞ¹«Ë¾	1996/2/14	1997/5/14	10.66	D	8.55	2.33	0	0	-0.22	0	0	0	0	0.677038909	45	2418567	3716175	46420.8	83101.51	89874.16	0	0	0
600085	±±¾©ÊÐ	±±¾©ÊÐ	2010	1.13895283	5489318191	3824446142	0.454126	0.08582	0.105381	55.2436	0.231001	Í¬ÈÊÌÃ	1	0	5	27	17	0.739130435	6	0.565217391	0	0	0	1	Ò½Ò©ÖÆÔìÒµ	±±¾©Í¬ÈÊÌÃ¹É·ÝÓÐÏÞ¹«Ë¾	1997/6/18	1997/5/29	53.23	C	16.86	7.93	10	12.5	5.94	0	0	0	0	0.78391181	50	23539300	27173200	3104.7	83101.51	89874.16	0	0	0
600091	ÄÚÃÉ¹Å	°üÍ·ÊÐ	2010	1.13895283	1537591937	8363425.18	0.270742	0.009186	0.019611	15	0.531568	STÃ÷¿Æ	1	1	5	26	13	0.866666667	4	0.6	4	0	0	12	»¯Ñ§Ô­ÁÏ¼°»¯Ñ§ÖÆÆ·ÖÆÔìÒµ	°üÍ·»ÆºÓ»¯¹¤¹É·ÝÓÐÏÞ¹«Ë¾	1997/6/26	1997/6/13	14.08	D	10.08	4	0	0	0	0	0	0	0	0.745975133	71	1391830	2049617	79734.6	83101.51	89874.16	0	0	0
600094	ÉÏº£ÊÐ	ÉÏº£ÊÐ	2010	1.13895283	17792970.99	4700752	0.945583	0.088399	0.11708	15.6724	0.244973	´óÃû³Ç	0	0	3	70	16	0.941176471	3	0.470588235	2	0	0	4	»¯Ñ§ÏËÎ¬ÖÆÔìÒµ	ÉÏº£»ªÔ´¹É·ÝÓÐÏÞ¹«Ë¾	1996/7/18	1997/6/24	12.57	D	12.57	0	0	0	0	0	0	0	0	0.713866134	12	28735800	33028900	24738.7	83101.51	89874.16	0	0	0
600096	ÔÆÄÏÊ¡	ÕÑÍ¨ÊÐ	2010	1.13895283	24432927669	7140750202	0.227489	0.012293	0.03933	55.8261	0.710149	ÔÆÌì»¯	1	0	5	26	19	1	3	0.315789474	57	92970000	0	23	»¯Ñ§Ô­ÁÏ¼°»¯Ñ§ÖÆÆ·ÖÆÔìÒµ	ÔÆÄÏÔÆÌì»¯¹É·ÝÓÐÏÞ¹«Ë¾	1997/3/18	1997/6/18	54.4	C	12.32	9.61	12	14	6.47	0	0	0	0	0.537579988	27	256182	1465980	28180	83101.51	89874.16	0	0	0
600103	¸£½¨Ê¡	¸£ÖÝÊÐ	2010	1.13895283	3253425623	2038417861	0.098947	0.021616	0.031745	5.0189	0.43116	ÇàÉ½Ö½Òµ	1	0	5	22	17	0.80952381	1	0.333333333	44	0	0	7	ÔìÖ½¼°Ö½ÖÆÆ·Òµ	¸£½¨Ê¡ÇàÉ½Ö½Òµ¹É·ÝÓÐÏÞ¹«Ë¾	1993/4/1	1997/6/18	50.42	C	10.17	10	10	17	3.25	0	0	0	24067.6	0.742825021	69	2478206	2624208	35400.9	83101.51	89874.16	0	0	0
600111	ÄÚÃÉ¹Å	°üÍ·ÊÐ	2010	1.13895283	8789581171	5257937296	0.492402	0.155991	0.310705	38.9165	0.51406	±±·½Ï¡ÍÁ	1	0	5	32	27	1	6	0.407407407	48	23792695.33	0	12	ÓÐÉ«½ðÊôÒ±Á¶¼°Ñ¹ÑÓ¼Ó¹¤Òµ	ÄÚÃÉ¹Å°ü¸ÖÏ¡ÍÁ¸ß¿Æ¼¼¹É·ÝÓÐÏÞ¹«Ë¾	1997/9/12	1997/8/27	64.99	B	18.78	9.5	12	20	4.71	0	0	0	2792986.02	0.745975133	71	1391830	2049617	79734.6	83101.51	89874.16	0	0	0
600117	Çàº£Ê¡	Î÷ÄþÊÐ	2010	1.13895283	11996116421	7051936904	0.195085	0.027386	0.09132	49.8731	0.741026	Î÷ÄþÌØ¸Ö	1	0	5	31	17	0.944444444	2	0.333333333	28	0	0	27	ºÚÉ«½ðÊôÒ±Á¶¼°Ñ¹ÑÓ¼Ó¹¤Òµ	Î÷ÄþÌØÊâ¸Ö¹É·ÝÓÐÏÞ¹«Ë¾	1997/10/8	1997/9/23	54.02	C	12.54	8.1	10	15	8.38	0	0	0	3823276	0.498912247	47	345219	1089186	6274.9	83101.51	89874.16	0	0	0
600132	ÖØÇìÊÐ	ÖØÇìÊÐ	2010	1.13895283	3552995104	2375290749	0.440669	0.100402	0.254497	20	0.578823	ÖØÇìÆ¡¾Æ	0	0	5	15	22	0.956521739	1	0.130434783	14	0	0	20	ÒûÁÏÖÆÔìÒµ	ÖØÇìÆ¡¾Æ¹É·ÝÓÐÏÞ¹«Ë¾	1993/12/23	1997/10/10	23.58	D	16.49	2.78	0	0	4.31	0	0	0	4711770.32	0.753017429	40	9520700	17090400	35924.3	83101.51	89874.16	0	0	0
600135	ºÓ±±Ê¡	±£¶¨ÊÐ	2010	1.13895283	1051150236	732508715.4	0.15543	0.005385	0.003292	35.6053	0.055685	ÀÖ¿­½ºÆ¬	1	0	5	26	16	0.888888889	3	0.277777778	2	0	0	3	»¯Ñ§Ô­ÁÏ¼°»¯Ñ§ÖÆÆ·ÖÆÔìÒµ	ÀÖ¿­½ºÆ¬¹É·ÝÓÐÏÞ¹«Ë¾	1998/1/16	1997/12/26	14.75	D	9.5	0.25	0	0	5	0	0	0	0	0.804860746	29	910313	2689044	137213.5	83101.51	89874.16	0	0	0
600141	ºþ±±Ê¡	ÒË²ýÊÐ	2010	1.13895283	6191579426	4678043111	0.152372	0.030251	0.108318	21.3038	0.681901	ÐË·¢¼¯ÍÅ	1	0	5	26	24	1	11	0.791666667	32	0	0	17	»¯Ñ§Ô­ÁÏ¼°»¯Ñ§ÖÆÆ·ÖÆÔìÒµ	ºþ±±ÐË·¢»¯¹¤¼¯ÍÅ¹É·ÝÓÐÏÞ¹«Ë¾	1994/8/17	1999/5/13	64	B	13.66	11.88	10	20	8.46	1	0	1	0	0.734430433	35	702425	1952304	37002.4	83101.51	89874.16	0	0	0
600159	ÄÚÃÉ¹Å	³à·åÊÐ	2010	1.13895283	2596612336	824470738.4	0.512317	0.011097	0.018047	35.9785	0.384887	´óÁúµØ²ú	1	0	3	70	10	0.769230769	1	0.076923077	2	0	0	12	ÒûÁÏÖÆÔìÒµ	ÄÚÃÉ¹ÅÄþ³ÇÀÏ½Ñ¹É·ÝÓÐÏÞ¹«Ë¾	1998/5/8	1998/4/21	26.6	D	11.44	0.16	0	0	15	0	0	0	0	0.676494098	46	563258	2197851	79734.6	83101.51	89874.16	0	0	0
600160	Õã½­Ê¡	áéÖÝÊÐ	2010	1.13895283	4736489130	5486320160	0.280332	0.129169	0.239341	56.4816	0.451986	¾Þ»¯¹É·Ý	1	0	5	26	25	0.925925926	2	0.185185185	36	163462900	0	6	»¯Ñ§Ô­ÁÏ¼°»¯Ñ§ÖÆÆ·ÖÆÔìÒµ	Õã½­¾Þ»¯¹É·ÝÓÐÏÞ¹«Ë¾	1998/6/17	1998/6/1	62.9	B	17.46	10.32	9	24.5	1.62	0	0	0	12667696.58	0.763267418	10	469780	1070865	96046.8	83101.51	89874.16	0	0	0
600172	ºÓÄÏÊ¡	Ðí²ýÊÐ	2010	1.13895283	2366167945	821746664.2	0.298066	0.028555	0.056898	27.3588	0.530231	»ÆºÓÐý·ç	0	0	5	30	14	1	4	0.642857143	2	0	0	16	·Ç½ðÊô¿óÎïÖÆÆ·Òµ	ºÓÄÏ»ÆºÓÐý·ç¹É·ÝÓÐÏÞ¹«Ë¾	1998/11/3	1998/10/19	16.31	D	12.6	0.86	0	0	2.85	0	0	0	1977	0.83096449	25	574496	1172338	84769.6	83101.51	89874.16	0	0	0
600176	±±¾©ÊÐ	±±¾©ÊÐ	2010	1.13895283	15638879395	4765021506	0.310514	0.02832	0.144807	36.15	0.805555	ÖÐ¹ú¾ÞÊ¯	1	0	5	30	12	0.857142857	1	0.071428571	25	0	0	1	»¯Ñ§Ô­ÁÏ¼°»¯Ñ§ÖÆÆ·ÖÆÔìÒµ	ÖÐ¹ú»¯Ñ§½¨²Ä¹É·ÝÓÐÏÞ¹«Ë¾	1999/4/16	1999/3/5	48.22	C	14.12	9.74	5	15	4.36	0	0	0	0	0.78391181	50	23539300	27173200	3104.7	83101.51	89874.16	0	0	0
600179	ºÚÁú½­Ê¡	ÆëÆë¹þ¶ûÊÐ	2010	1.13895283	1766986282	1574764181	0.001088	0.008995	0.026062	49.9439	0.634237	ST°²Í¨	1	1	2	58	13	0.928571429	2	0.357142857	12	0	0	11	Ê¯ÓÍ¼Ó¹¤¼°Á¶½¹Òµ	ºÚÁú½­ºÚ»¯¹É·ÝÓÐÏÞ¹«Ë¾	1998/10/30	1998/9/22	7.88	D	7.73	0.15	0	0	0	0	0	0	9.00E+05	0.372321456	20	513609	1144298	43459.3	83101.51	89874.16	0	0	0
600182	ºÚÁú½­Ê¡	Äµµ¤½­ÊÐ	2010	1.13895283	3282813615	3611005163	0.116741	0.030574	0.090059	44.4324	0.647557	S¼ÑÍ¨	0	0	5	29	12	0.75	0	0	2	0	0	11	Ïð½ºÖÆÔìÒµ	èëÁÖÂÖÌ¥¹É·ÝÓÐÏÞ¹«Ë¾	1993/6/8	1999/4/12	21.3	D	10.73	1.39	0	0	9.18	0	0	0	0	0.537999652	15	428230	1360930	43459.3	83101.51	89874.16	0	0	0
600196	ÉÏº£ÊÐ	ÉÏº£ÊÐ	2010	1.13895283	16820135794	4555421687	0.344833	0.059473	0.102535	48.0533	0.441547	¸´ÐÇÒ½Ò©	0	0	5	27	25	1	1	0.12	34	2.72E+08	0	4	Ò½Ò©ÖÆÔìÒµ	ÉÏº£¸´ÐÇÊµÒµ¹É·ÝÓÐÏÞ¹«Ë¾	1998/7/13	1998/6/25	61.37	B	16.52	5.68	17	16	6.17	0	0	0	0	0.713866134	12	28735800	33028900	24738.7	83101.51	89874.16	0	0	0
600212	É½¶«Ê¡	ÁÙÒÊÊÐ	2010	1.13895283	1280618104	453529291.2	0.161279	0.014177	0.017385	18.2536	0.184538	½­ÈªÊµÒµ	0	0	4	90	11	0.916666667	0	0.083333333	6	0	0	31	·Ç½ðÊô¿óÎïÖÆÆ·Òµ	É½¶«½­ÈªÊµÒµ¹É·ÝÓÐÏÞ¹«Ë¾	1992/12/14	1999/7/8	13.33	D	9.4	0.25	0	0	3.68	0	0	0	459003	0.673786538	50	1154816	2364649	136627.7	83101.51	89874.16	0	0	0
600216	Õã½­Ê¡	º¼ÖÝÊÐ	2010	1.13895283	4637177873	4558265173	0.413669	0.246615	0.296771	25.5846	0.166881	Õã½­Ò½Ò©	0	0	5	27	19	0.95	5	0.65	18	0	0	6	Ò½Ò©ÖÆÔìÒµ	Õã½­Ò½Ò©¹É·ÝÓÐÏÞ¹«Ë¾	1997/5/16	1999/8/11	26.21	D	19.2	1.77	0	0	5.24	0	0	0	0	0.756671884	68	6713413	6165836	96046.8	83101.51	89874.16	0	0	0
600220	½­ËÕÊ¡	ÎÞÎýÊÐ	2010	1.13895283	5510910154	3106315616	0.148467	0.010966	0.02166	35.4948	0.390752	½­ËÕÑô¹â	0	0	5	17	10	0.769230769	0	0	2	0	0	5	·ÄÖ¯Òµ	½­ËÕÑô¹â¹É·ÝÓÐÏÞ¹«Ë¾	1999/2/13	1999/8/27	21.16	D	9.33	1.83	0	0	10	0	0	0	20411990.4	0.786858466	42	5118900	4886822	198790.7	83101.51	89874.16	0	0	0
600222	ºÓÄÏÊ¡	Ö£ÖÝÊÐ	2010	1.13895283	1251239542	913303032.7	0.126025	0.022237	0.040971	33.437	0.513025	Ì«ÁúÒ©Òµ	1	0	5	27	14	1	2	0.142857143	13	8744662.12	0	16	Ò½Ò©ÖÆÔìÒµ	ºÓÄÏÖñÁÖÖÚÉúÖÆÒ©¹É·ÝÓÐÏÞ¹«Ë¾	1998/8/31	1999/8/13	17.64	D	10.26	0.04	0	0	7.34	0	0	0	0	0.65157252	39	3868040	4267968	84769.6	83101.51	89874.16	0	0	0
600226	Õã½­Ê¡	ºþÖÝÊÐ	2010	1.13895283	2238163432	1762434650	0.148766	0.060166	0.1076	39.28	0.396744	å«Ò¶¹É·Ý	0	0	5	26	16	0.842105263	4	0.210526316	12	0	0	6	»¯Ñ§Ô­ÁÏ¼°»¯Ñ§ÖÆÆ·ÖÆÔìÒµ	Õã½­Éý»ª°Ý¿ËÉúÎï¹É·ÝÓÐÏÞ¹«Ë¾	1999/5/11	1999/8/20	16.81	D	13.27	2.37	0	0	1.17	0	0	0	0	0.709035514	36	972655	1271209	96046.8	83101.51	89874.16	0	0	0
600227	¹óÖÝÊ¡	¹óÑôÊÐ	2010	1.13895283	9570178669	1329324703	0.272325	0.013886	0.037552	28.6239	0.59131	Ê¥¼ÃÌÃ	1	0	5	27	19	1	10	0.842105263	22	0	0	22	»¯Ñ§Ô­ÁÏ¼°»¯Ñ§ÖÆÆ·ÖÆÔìÒµ	¹óÖÝ³àÌì»¯¹É·ÝÓÐÏÞ¹«Ë¾	1998/8/28	1999/12/13	52.47	C	13.32	12.5	9	14	3.65	0	0	0	0	0.795159011	88	1363034	2043801	44882.5	83101.51	89874.16	0	0	0
600230	ºÓ±±Ê¡	²×ÖÝÊÐ	2010	1.13895283	4108554596	2584898359	0.180559	0.018308	0.079297	55.9185	0.632947	²×ÖÝ´ó»¯	1	0	5	26	17	1	5	0.529411765	9	0	0	3	»¯Ñ§Ô­ÁÏ¼°»¯Ñ§ÖÆÆ·ÖÆÔìÒµ	ºÓ±±²×ÖÝ´ó»¯¹É·ÝÓÐÏÞ¹«Ë¾	1998/9/21	2000/3/17	20.02	D	12.42	2.6	0	0	5	0	0	0	0	0.82716189	33	912958	2131343	137213.5	83101.51	89874.16	0	0	0
600249	¹ãÎ÷	ÁøÖÝÊÐ	2010	1.13895283	3307598157	936393649.7	0.161371	0.002093	0.004912	18.5246	0.28022	Á½ÃæÕë	1	0	5	26	13	0.866666667	6	0.6	4	693146.65	0	19	»¯Ñ§Ô­ÁÏ¼°»¯Ñ§ÖÆÆ·ÖÆÔìÒµ	ÁøÖÝÁ½ÃæÕë¹É·ÝÓÐÏÞ¹«Ë¾	1994/6/30	2004/1/2	19.25	D	8.56	0.69	0	0	10	0	0	0	0	0.591512764	35	746288	1550130	42023.2	83101.51	89874.16	0	0	0
600267	Õã½­Ê¡	Ì¨ÖÝÊÐ	2010	1.13895283	5921672610	4544508960	0.292511	0.063218	0.135561	41.4423	0.536578	º£ÕýÒ©Òµ	1	0	5	27	26	0.838709677	3	0.161290323	2	0	0	6	Ò½Ò©ÖÆÔìÒµ	Õã½­º£ÕýÒ©Òµ¹É·ÝÓÐÏÞ¹«Ë¾	1998/2/11	2000/7/7	67.21	B	16.26	9.76	20	15	6.19	0	0	0	0	0.839750924	40	1648845	2227592	96046.8	83101.51	89874.16	0	0	0
600276	½­ËÕÊ¡	Á¬ÔÆ¸ÛÊÐ	2010	1.13895283	3895635295	3744106270	0.838278	0.193918	0.213786	24.4463	0.108019	ºãÈðÒ½Ò©	0	0	5	27	20	0.909090909	1	0.045454545	8	0	0	5	Ò½Ò©ÖÆÔìÒµ	½­ËÕºãÈðÒ½Ò©¹É·ÝÓÐÏÞ¹«Ë¾	1997/4/28	2000/9/7	23.63	D	19.14	0.01	0	0	4.48	0	0	0	0	0.655148992	40	1413888	2027515	198790.7	83101.51	89874.16	0	0	0
600277	ÄÚÃÉ¹Å	¶õ¶û¶àË¹ÊÐ	2010	1.13895283	12989101141	7943253860	0.125687	0.030282	0.059737	85.2318	0.514609	ÒÚÀû½àÄÜ	0	0	5	26	16	0.888888889	0	0.111111111	17	0	0	12	»¯Ñ§Ô­ÁÏ¼°»¯Ñ§ÖÆÆ·ÖÆÔìÒµ	ÄÚÃÉ¹ÅÒÚÀû¿Æ¼¼ÊµÒµ¹É·ÝÓÐÏÞ¹«Ë¾	1999/1/27	2000/7/4	17.96	D	11.39	0.58	0	0	5.99	0	0	0	0	0.720966626	38	2390774	3187910	79734.6	83101.51	89874.16	0	0	0
600282	½­ËÕÊ¡	ÄÏ¾©ÊÐ	2010	1.13895283	35214535863	30054992903	0.093441	0.026069	0.090558	56.5297	0.711699	ÄÏ¸Ö¹É·Ý	0	0	5	31	21	1	2	0.285714286	68	5.50E+08	0	5	ºÚÉ«½ðÊôÒ±Á¶¼°Ñ¹ÑÓ¼Ó¹¤Òµ	ÄÏ¾©¸ÖÌú¹É·ÝÓÐÏÞ¹«Ë¾	1999/3/18	2000/9/1	64.59	B	12.81	13.5	12	20	6.28	4	0	4	39207092.38	0.725064968	36	5188008	5421812	198790.7	83101.51	89874.16	0	0	0
600285	ºÓÄÏÊ¡	ÐÅÑôÊÐ	2010	1.13895283	1198938583	381238790.9	0.563109	0.04032	0.070236	9.4434	0.408065	ÁçÈñÖÆÒ©	1	0	5	27	15	0.9375	3	0.3125	5	21530000	0	16	Ò½Ò©ÖÆÔìÒµ	ºÓÄÏÁçÈñÖÆÒ©¹É·ÝÓÐÏÞ¹«Ë¾	1999/6/18	2000/9/14	24.98	D	14.4	2.7	0	0	7.88	0	0	0	0	0.711432137	58	340956	1737596	84769.6	83101.51	89874.16	0	0	0
600291	ÄÚÃÉ¹Å	ÎÚº£ÊÐ	2010	1.13895283	4660029689	784180470.2	0.244527	0.006264	0.007787	14.6083	0.454857	Î÷Ë®¹É·Ý	1	0	1	68	12	0.705882353	4	0.235294118	6	0	0	12	·Ç½ðÊô¿óÎïÖÆÆ·Òµ	ÄÚÃÉ¹ÅÎ÷×¿×ÓÉ½²ÝÔ­Ë®Äà¹É·ÝÓÐÏÞ¹«Ë¾	1998/12/18	2000/7/13	15.71	D	9.88	0.83	0	0	5	0	0	0	1959496	0.550361586	69	336631	635412	79734.6	83101.51	89874.16	0	0	0
600297	ÁÉÄþÊ¡	´óÁ¬ÊÐ	2010	1.13895283	1720483155	1033827913	0.139123	0.008188	0.017299	56.0757	0.532209	¹ã»ãÆû³µ	0	0	6	52	14	0.666666667	1	0.142857143	14	0	0	9	Ò½Ò©ÖÆÔìÒµ	´óÁ¬ÃÀÂÞÒ©Òµ¹É·ÝÓÐÏÞ¹«Ë¾	1999/7/30	2000/10/12	16.36	D	9.36	0	0	0	7	0	0	0	0	0.804670692	37	5008322	6114743	114131.8	83101.51	89874.16	0	0	0
600299	±±¾©ÊÐ	±±¾©ÊÐ	2010	1.13895283	15295805702	9676485635	0.106768	0.00502	0.0263	53.9585	0.800647	°²µÏËÕ	1	0	5	27	12	0.857142857	2	0.285714286	19	0	0	1	»¯Ñ§Ô­ÁÏ¼°»¯Ñ§ÖÆÆ·ÖÆÔìÒµ	ÐÇ³½»¯¹¤ÐÂ²ÄÁÏ¹É·ÝÓÐÏÞ¹«Ë¾	1999/5/31	2000/3/31	15.22	D	9.59	0.63	0	0	5	0	0	0	0	0.78391181	50	23539300	27173200	3104.7	83101.51	89874.16	0	0	0
600300	½­ËÕÊ¡	ÐìÖÝÊÐ	2010	1.13895283	5304777375	4763196958	0.308809	0.038472	0.062617	32.0452	0.459092	Î¬Î¬¹É·Ý	0	0	5	15	15	0.9375	1	0.125	2	0	0	5	ÒûÁÏÖÆÔìÒµ	ÐìÖÝÎ¬Î¬Ê³Æ·ÒûÁÏ¹É·ÝÓÐÏÞ¹«Ë¾	1999/8/6	2000/6/7	18.22	D	10.17	1.08	0	0	6.97	0	0	0	0	0.610889545	32	2221558	3257198	198790.7	83101.51	89874.16	0	0	0
600308	É½¶«Ê¡	¶«ÓªÊÐ	2010	1.13895283	15335769379	7117866508	0.115776	0.005906	0.015243	34.3871	0.582863	»ªÌ©¹É·Ý	0	0	5	22	20	0.909090909	2	0.227272727	50	0	0	31	ÔìÖ½¼°Ö½ÖÆÆ·Òµ	É½¶«»ªÌ©Ö½Òµ¹É·ÝÓÐÏÞ¹«Ë¾	1993/6/6	2000/9/8	56.8	C	10.97	9.84	12	17	6.99	0	0	0	6409612.91	0.84364016	65	1048821	1419464	136627.7	83101.51	89874.16	0	0	0
600309	É½¶«Ê¡	ÑÌÌ¨ÊÐ	2010	1.13895283	12942922112	9429776860	0.253269	0.132949	0.248957	50.4954	0.447171	Íò»ª»¯Ñ§	1	0	5	26	18	0.9	2	0.45	8	0	0	31	»¯Ñ§Ô­ÁÏ¼°»¯Ñ§ÖÆÆ·ÖÆÔìÒµ	ÑÌÌ¨Íò»ª¾Û°±õ¥¹É·ÝÓÐÏÞ¹«Ë¾	1998/12/16	2000/12/15	56.04	C	18.9	9.08	12	14	2.06	0	0	0	0	0.812566695	30	2377958	3238648	136627.7	83101.51	89874.16	0	0	0
600311	¸ÊËàÊ¡	ÎäÍþÊÐ	2010	1.13895283	1398903529	338767212.1	0.389529	0.004174	0.006587	16.3727	0.366352	ÈÙ»ªÊµÒµ	0	0	5	9	15	0.882352941	1	0.294117647	12	0	0	26	Ê³Æ·¼Ó¹¤Òµ	¸ÊËàÈÙ»ªÊµÒµ(¼¯ÍÅ)¹É·ÝÓÐÏÞ¹«Ë¾	1998/11/12	2001/5/30	22.15	D	9.15	3	0	0	10	0	0	0	1.00E+06	0.571763928	21	64301	753123	21172.6	83101.51	89874.16	0	0	0
600315	ÉÏº£ÊÐ	ÉÏº£ÊÐ	2010	1.13895283	2122344288	3093956634	0.54792	0.117644	0.184158	38.1809	0.284791	ÉÏº£¼Ò»¯	1	0	5	26	6	0.5	1	0.25	10	0	0	4	»¯Ñ§Ô­ÁÏ¼°»¯Ñ§ÖÆÆ·ÖÆÔìÒµ	ÉÏº£¼Ò»¯ÁªºÏ¹É·ÝÓÐÏÞ¹«Ë¾	1999/10/18	2001/2/20	25.18	D	16.51	2.26	0	0	6.41	0	0	0	0	0.713866134	12	28735800	33028900	24738.7	83101.51	89874.16	0	0	0
600319	É½¶«Ê¡	Î«·»ÊÐ	2010	1.13895283	3510961833	2097844084	0.026916	0.005465	0.007773	36.8593	0.713991	ÑÇÐÇ»¯Ñ§	1	0	5	26	20	1	2	0.2	22	0	0	31	»¯Ñ§Ô­ÁÏ¼°»¯Ñ§ÖÆÆ·ÖÆÔìÒµ	Î«·»ÑÇÐÇ»¯Ñ§¹É·ÝÓÐÏÞ¹«Ë¾	2000/1/17	2001/2/14	13.62	D	7.77	0.85	0	0	5	0	0	0	0	0.724690002	62	2024316	2910354	136627.7	83101.51	89874.16	0	0	0
600328	ÄÚÃÉ¹Å	°¢À­ÉÆÊÐ	2010	1.13895283	4723508180	1420154549	0.334911	0.012843	0.050163	45.7075	0.694013	À¼Ì«ÊµÒµ	1	0	5	26	18	0.947368421	0	0.052631579	2	0	0	12	»¯Ñ§Ô­ÁÏ¼°»¯Ñ§ÖÆÆ·ÖÆÔìÒµ	ÄÚÃÉ¹ÅÀ¼Ì«ÊµÒµ¹É·ÝÓÐÏÞ¹«Ë¾	1998/12/31	2000/11/30	17.08	D	10.8	2.55	0	0	3.73	0	0	0	2686753.14					79734.6	83101.51	89874.16	0	0	0
600329	Ìì½òÊÐ	Ìì½òÊÐ	2010	1.13895283	3836485459	3473471266	0.384891	0.083629	0.162962	44.0426	0.456034	ÖÐÐÂÒ©Òµ	1	0	5	27	14	0.933333333	3	0.6	2	183275	0	2	Ò½Ò©ÖÆÔìÒµ	Ìì½òÖÐÐÂÒ©Òµ¼¯ÍÅ¹É·ÝÓÐÏÞ¹«Ë¾	1992/12/20	2001/5/9	51.54	C	15.21	7	13	13	3.33	0	0	0	0	0.840362102	33	10688100	13768400	17360	83101.51	89874.16	0	0	0
600332	¹ã¶«Ê¡	¹ãÖÝÊÐ	2010	1.13895283	4476592329	4486067329	0.285386	0.061214	0.075469	48.1975	0.186537	°×ÔÆÉ½	1	0	5	27	16	0.941176471	3	0.470588235	8	69358102.47	0	8	Ò½Ò©ÖÆÔìÒµ	¹ãÖÝÒ©Òµ¹É·ÝÓÐÏÞ¹«Ë¾	1997/9/1	2001/1/10	51.79	C	14.23	6.14	13	13	5.42	0	0	0	0	0.76207034	41	8726470	9773199	88401.1	83101.51	89874.16	0	0	0
600351	É½Î÷Ê¡	ÔË³ÇÊÐ	2010	1.13895283	2431204023	1181821853	0.462726	0.057336	0.146345	16.889	0.587629	ÑÇ±¦Ò©Òµ	1	0	5	27	14	0.875	2	0.3125	25	0	0	13	Ò½Ò©ÖÆÔìÒµ	É½Î÷ÑÇ±¦Ò©Òµ¼¯ÍÅ¹É·ÝÓÐÏÞ¹«Ë¾	1999/1/26	2002/9/11	58.02	C	15.23	5.51	13	9	15.28	0	0	0	1860372.55	0.81138281	45	355403	1344544	159366.6	83101.51	89874.16	0	0	0
600352	Õã½­Ê¡	ÉÜÐËÊÐ	2010	1.13895283	13388897230	6677151544	0.231269	0.063555	0.131303	13.2678	0.514447	Õã½­ÁúÊ¢	0	0	5	26	15	0.9375	1	0.125	29	0	0	6	»¯Ñ§Ô­ÁÏ¼°»¯Ñ§ÖÆÆ·ÖÆÔìÒµ	Õã½­ÁúÊ¢¼¯ÍÅ¹É·ÝÓÐÏÞ¹«Ë¾	1998/3/23	2003/7/17	59	C	15.83	11.99	10	15	6.18	3	2	1	0	0.693146325	41	1932305	2219473	96046.8	83101.51	89874.16	0	0	0
600362	½­Î÷Ê¡	Ó¥Ì¶ÊÐ	2010	1.13895283	54844773643	76440859303	0.108312	0.090525	0.143806	38.7694	0.37027	½­Î÷Í­Òµ	1	0	5	32	23	0.92	4	0.36	24	0	0	15	ÓÐÉ«½ðÊôÒ±Á¶¼°Ñ¹ÑÓ¼Ó¹¤Òµ	½­Î÷Í­Òµ¹É·ÝÓÐÏÞ¹«Ë¾	1997/1/24	2001/12/21	54.92	C	16.26	9.54	9	17	3.12	1	0	1	42067619	0.904711072	29	295084	574568	49075.9	83101.51	89874.16	0	0	0
600367	¹óÖÝÊ¡	°²Ë³ÊÐ	2010	1.13895283	1498391324	952155769.8	0.279191	0.023349	0.023658	40.2659	0.171145	ºìÐÇ·¢Õ¹	1	0	5	26	14	0.933333333	0	0.066666667	6	0	0	22	»¯Ñ§Ô­ÁÏ¼°»¯Ñ§ÖÆÆ·ÖÆÔìÒµ	¹óÖÝºìÐÇ·¢Õ¹¹É·ÝÓÐÏÞ¹«Ë¾	1999/5/2	2001/2/6	45.52	C	11.79	6.73	5	17	5	0	0	0	0	0.700036723	40	198430	788435	44882.5	83101.51	89874.16	0	0	0
600370	½­ËÕÊ¡	ÎÞÎýÊÐ	2010	1.13895283	1560778187	1303132067	0.108876	0.043687	0.052157	50.3271	0.146696	Èý·¿Ïï	0	0	5	17	10	0.769230769	2	0.153846154	26	39027178.68	0	5	·ÄÖ¯Òµ	½­ËÕÈý·¿ÏïÊµÒµ¹É·ÝÓÐÏÞ¹«Ë¾	1994/6/13	2003/2/19	19.87	D	11.95	2.98	0	0	4.94	0	0	0	1884024	0.786858466	42	5118900	4886822	198790.7	83101.51	89874.16	0	0	0
600378	ËÄ´¨Ê¡	³É¶¼ÊÐ	2010	1.13895283	763189622.1	490718153	0.278417	0.058847	0.08531	23.1344	0.306864	ê»»ª¿Æ¼¼	1	0	5	26	19	0.904761905	2	0.19047619	8	11959575.48	0	21	»¯Ñ§Ô­ÁÏ¼°»¯Ñ§ÖÆÆ·ÖÆÔìÒµ	ËÄ´¨ÌìÒ»¿Æ¼¼¹É·ÝÓÐÏÞ¹«Ë¾	1999/8/5	2000/12/25	19.87	D	12.74	4	0	0	3.13	1	1	0	0	0.747162869	35	5269400	7773800	55117.2	83101.51	89874.16	0	0	0
600380	¹ã¶«Ê¡	ÉîÛÚÊÐ	2010	1.13895283	7107733296	4472857598	0.573763	0.141192	0.192933	48.4785	0.251936	½¡¿µÔª	0	0	5	27	9	0.75	0	0.083333333	21	19869002.83	0	8	Ò½Ò©ÖÆÔìÒµ	ÉîÛÚÌ«Ì«Ò©Òµ¹É·ÝÓÐÏÞ¹«Ë¾	1992/12/18	2001/5/9	23.37	D	18.37	1.27	0	0	3.73	0	0	0	0	0.741966033	61	11068166	12652699	88401.1	83101.51	89874.16	0	0	0
600389	½­ËÕÊ¡	ÄÏÍ¨ÊÐ	2010	1.13895283	3159572932	1984290107	0.078032	0.011507	0.034162	29.1866	0.706557	½­É½¹É·Ý	1	0	5	26	18	0.9	4	0.25	80	15897382.68	0	5	»¯Ñ§Ô­ÁÏ¼°»¯Ñ§ÖÆÆ·ÖÆÔìÒµ	ÄÏÍ¨½­É½Å©Ò©»¯¹¤¹É·ÝÓÐÏÞ¹«Ë¾	1998/1/21	2000/12/26	66.68	B	10.54	12.01	9	27	8.13	0	0	0	0	0.801664679	42	2908061	3167489	198790.7	83101.51	89874.16	0	0	0
600398	½­ËÕÊ¡	ÎÞÎýÊÐ	2010	1.13895283	2410246414	1146426872	0.263264	0.035092	0.044436	23.2876	0.176154	º£À½Ö®¼Ò	1	0	5	18	8	0.727272727	0	0	10	0	0	5	·ÄÖ¯Òµ	°ÂµÂ³¼ÊµÒµ¹É·ÝÓÐÏÞ¹«Ë¾	1999/6/15	2000/12/14	19.73	D	12.46	2.16	0	0	5.11	0	0	0	5286109.47	0.786858466	42	5118900	4886822	198790.7	83101.51	89874.16	0	0	0
600399	ÁÉÄþÊ¡	¸§Ë³ÊÐ	2010	1.13895283	6406917824	5281593366	0.076967	0.004862	0.018726	44.8816	0.740361	ST¸§¸Ö	1	1	5	31	26	0.928571429	3	0.25	10	0	0	9	ºÚÉ«½ðÊôÒ±Á¶¼°Ñ¹ÑÓ¼Ó¹¤Òµ	¸§Ë³ÌØÊâ¸Ö¹É·ÝÓÐÏÞ¹«Ë¾	1999/6/7	2000/12/13	13.61	D	9.34	0.07	0	0	4.2	0	0	0	264542	0.768567562	19	812507	1502536	114131.8	83101.51	89874.16	0	0	0
600409	ºÓ±±Ê¡	ÌÆÉ½ÊÐ	2010	1.13895283	6971982331	5304916382	0.183446	0.042256	0.09787	50.182	0.566549	ÈýÓÑ»¯¹¤	1	0	5	26	18	0.857142857	7	0.857142857	52	0	0	3	»¯Ñ§Ô­ÁÏ¼°»¯Ñ§ÖÆÆ·ÖÆÔìÒµ	ÌÆÉ½ÈýÓÑ»¯¹¤¹É·ÝÓÐÏÞ¹«Ë¾	1999/12/28	2003/6/4	17.93	D	12.32	2.17	0	0	3.44	0	0	0	5497221.06	0.803010351	75	1958419	3324335	137213.5	83101.51	89874.16	0	0	0
600420	ÉÏº£ÊÐ	ÉÏº£ÊÐ	2010	1.13895283	1135632560	1422963646	0.306052	0.117221	0.149416	41.6206	0.262451	ÏÖ´úÖÆÒ©	1	0	5	27	17	0.944444444	3	0.444444444	12	0	0	4	Ò½Ò©ÖÆÔìÒµ	ÉÏº£ÏÖ´úÖÆÒ©¹É·ÝÓÐÏÞ¹«Ë¾	2000/12/20	2004/6/1	22.76	D	15.44	2.32	0	0	5	0	0	0	0	0.713866134	12	28735800	33028900	24738.7	83101.51	89874.16	0	0	0
600422	ÔÆÄÏÊ¡	À¥Ã÷ÊÐ	2010	1.13895283	1415989646	1817237640	0.324114	0.069688	0.116394	24.3414	0.420792	À¥Ò©¼¯ÍÅ	0	0	5	27	17	0.85	1	0.25	10	0	0	23	Ò½Ò©ÖÆÔìÒµ	À¥Ã÷ÖÆÒ©¹É·ÝÓÐÏÞ¹«Ë¾	1995/12/14	2000/11/16	21.1	D	13.63	1.61	0	0	5.86	0	0	0	0	0.809761572	60	2538316	3463080	28180	83101.51	89874.16	0	0	0
600423	¹ãÎ÷	ÁøÖÝÊÐ	2010	1.13895283	4409422144	2087735415	0.197614	0.012765	0.039529	36.2988	0.665967	*STÁø»¯	1	1	5	26	17	0.85	2	0.15	56	0	0	19	»¯Ñ§Ô­ÁÏ¼°»¯Ñ§ÖÆÆ·ÖÆÔìÒµ	ÁøÖÝ»¯¹¤¹É·ÝÓÐÏÞ¹«Ë¾	2001/3/6	2003/7/2	44.7	C	10.82	6.45	11	14	2.43	1	0	1	4799661	0.591512764	35	746288	1550130	42023.2	83101.51	89874.16	0	0	0
600426	É½¶«Ê¡	µÂÖÝÊÐ	2010	1.13895283	9035137687	4737750864	0.132529	0.028128	0.053173	30.3925	0.47101	»ªÂ³ºãÉý	1	0	5	26	17	0.944444444	0	0.055555556	4	0	0	31	»¯Ñ§Ô­ÁÏ¼°»¯Ñ§ÖÆÆ·ÖÆÔìÒµ	É½¶«»ªÂ³ºãÉý»¯¹¤¹É·ÝÓÐÏÞ¹«Ë¾	2000/4/26	2002/6/5	16.93	D	13.37	0.76	0	0	2.8	6	0	6	6604640	0.731518019	24	729086	1549133	136627.7	83101.51	89874.16	0	0	0
600433	¹ã¶«Ê¡	Õ¿½­ÊÐ	2010	1.13895283	1318847760	902762880.8	0.201569	0.029019	0.057239	27.2727	0.49287	¹ÚºÀ¸ßÐÂ	1	0	5	22	15	1	4	0.4	4	0	0	8	ÔìÖ½¼°Ö½ÖÆÆ·Òµ	¹ã¶«¹ÚºÀ¸ßÐÂ¼¼Êõ¹É·ÝÓÐÏÞ¹«Ë¾	1999/7/21	2003/6/5	15.32	D	10.6	0.98	0	0	3.74	0	0	0	713657.55	0.560001435	50	662295	1536453	88401.1	83101.51	89874.16	0	0	0
600436	¸£½¨Ê¡	ÕÄÖÝÊÐ	2010	1.13895283	1446829316	867314583.2	0.385372	0.13457	0.184974	54.5486	0.25087	Æ¬×Ðñ¥	1	0	5	27	12	0.8	3	0.266666667	2	0	0	7	Ò½Ò©ÖÆÔìÒµ	ÕÄÖÝÆ¬×Ðñ¥Ò©Òµ¹É·ÝÓÐÏÞ¹«Ë¾	1999/12/28	2003/5/30	63.65	B	19.41	7.28	15	10	11.96	0	0	0	0	0.824367337	62	885656	1475168	35400.9	83101.51	89874.16	0	0	0
600439	ºÓÄÏÊ¡	Ðí²ýÊÐ	2010	1.13895283	3429635762	2004892239	0.267414	0.051854	0.089247	30.8493	0.417219	Èð±´¿¨	0	0	5	19	7	0.583333333	2	0.333333333	2	0	0	16	Æ¤¸ï¡¢Ã«Æ¤¡¢ÓðÈÞ¼°ÖÆÆ·ÖÆÔìÒµ	ºÓÄÏÈð±´¿¨·¢ÖÆÆ·¹É·ÝÓÐÏÞ¹«Ë¾	1999/10/24	2003/6/25	46.4	C	14.24	4.13	15	8	5.03	0	0	0	0	0.83096449	25	574496	1172338	84769.6	83101.51	89874.16	0	0	0
600456	ÉÂÎ÷Ê¡	±¦¼¦ÊÐ	2010	1.13895283	5513911245	2564098179	0.09646	0.002254	0.000953	52.9257	0.310941	±¦îÑ¹É·Ý	1	0	5	32	18	0.947368421	2	0.263157895	22	0	0	25	ÓÐÉ«½ðÊôÒ±Á¶¼°Ñ¹ÑÓ¼Ó¹¤Òµ	±¦¼¦îÑÒµ¹É·ÝÓÐÏÞ¹«Ë¾	1999/7/21	2002/3/28	5.51	D	9.31	1.2	0	0	-5	0	0	0	770962	0.743102913	34	387779	1330648	46420.8	83101.51	89874.16	0	0	0
600458	ºþÄÏÊ¡	ÖêÖÞÊÐ	2010	1.13895283	2869113741	2320852367	0.246164	0.069879	0.135461	19.868	0.486355	Ê±´úÐÂ²Ä	1	0	5	29	30	0.909090909	3	0.424242424	12	0	0	18	Ïð½ºÖÆÔìÒµ	ÖêÖÞÊ±´úÐÂ²ÄÁÏ¿Æ¼¼¹É·ÝÓÐÏÞ¹«Ë¾	1998/5/11	2002/12/4	56.35	C	16.35	11.54	14	12	2.46	4	1	3	0	0.847496133	40	780383	1569782	53074.6	83101.51	89874.16	0	0	0
600462	¼ªÁÖÊ¡	ÑÓ±ßÊÐ	2010	1.13895283	1379174612	454967954.6	0.052197	0.005366		11.3156	1.04895	*ST¾ÅÓÐ	1	1	2	72	12	0.75	1	0.1875	8	0	0	10	ÔìÖ½¼°Ö½ÖÆÆ·Òµ	ÑÓ±ßÊ¯á­°×Â´Ö½Òµ¹É·ÝÓÐÏÞ¹«Ë¾	1998/10/30	2003/8/20	8.08	D	5.02	3.06	0	0	0	0	0	0	3640045		11			40529.8	83101.51	89874.16	0	0	0
600466	ËÄ´¨Ê¡	³É¶¼ÊÐ	2010	1.13895283	580466699.9	322153620.7	0.475422	0.054235	0.059778	29.9028	0.107253	À¶¹â·¢Õ¹	0	0	3	70	12	0.705882353	0	0	2	0	0	21	Ò½Ò©ÖÆÔìÒµ	ËÄ´¨µÏ¿µ¿Æ¼¼Ò©Òµ¹É·ÝÓÐÏÞ¹«Ë¾	1999/12/17	2001/1/15	17.03	D	12	0.46	0	0	4.57	0	0	0	0	0.747162869	35	5269400	7773800	55117.2	83101.51	89874.16	0	0	0
600469	ºÓÄÏÊ¡	½¹×÷ÊÐ	2010	1.13895283	6462277825	8121845836	0.136476	0.023618	0.084296	26.6708	0.719816	·çÉñ¹É·Ý	1	0	5	29	20	1	9	0.9	45	0	0	16	ÂÖÌ¥ÖÆÔìÒµ	·çÉñÂÖÌ¥¹É·ÝÓÐÏÞ¹«Ë¾	1998/12/1	2003/9/29	58.05	C	12.9	5.36	17	11	11.79	0	0	0	0	0.66473986	30	633384	1215497	84769.6	83101.51	89874.16	0	0	0
600470	°²»ÕÊ¡	Í­ÁêÊÐ	2010	1.13895283	3405168738	2733575353	0.086123	0.023562	0.037144	25.493	0.326196	Áù¹ú»¯¹¤	1	0	5	26	15	0.789473684	4	0.315789474	4	0	0	14	»¯Ñ§Ô­ÁÏ¼°»¯Ñ§ÖÆÆ·ÖÆÔìÒµ	°²»ÕÁù¹ú»¯¹¤¹É·ÝÓÐÏÞ¹«Ë¾	2000/12/28	2004/2/19	16.23	D	11.26	0.74	0	0	4.23	0	0	0	2060972	0.84525534	35	347336	573219	51700.1	83101.51	89874.16	0	0	0
600479	ºþÄÏÊ¡	ÖêÖÞÊÐ	2010	1.13895283	1128464363	979443766.8	0.563165	0.086472	0.095813	19.3593	0.167174	Ç§½ðÒ©Òµ	1	0	5	27	18	0.947368421	4	0.421052632	4	0	0	18	Ò½Ò©ÖÆÔìÒµ	ÖêÖÞÇ§½ðÒ©Òµ¹É·ÝÓÐÏÞ¹«Ë¾	1993/8/12	2004/2/26	19	D	14.62	0.36	0	0	4.02	1	1	0	0	0.847496133	40	780383	1569782	53074.6	83101.51	89874.16	0	0	0
600480	ºÓ±±Ê¡	±£¶¨ÊÐ	2010	1.13895283	4173256172	3431125121	0.243539	0.096185	0.138472	34.1116	0.413177	ÁèÔÆ¹É·Ý	1	0	5	36	17	0.944444444	0	0.166666667	2	0	0	3	Ïð½ºÖÆÔìÒµ	ÁèÔÆ¹¤Òµ¹É·ÝÓÐÏÞ¹«Ë¾	2000/11/10	2003/7/31	23.83	D	15.81	2.18	0	0	5.84	0	0	0	0	0.804860746	29	910313	2689044	137213.5	83101.51	89874.16	0	0	0
600483	¸£½¨Ê¡	ÄÏÆ½ÊÐ	2010	1.13895283	1168251980	1158640592	0.092032	0.024061	0.034982	28.0089	0.356468	¸£ÄÜ¹É·Ý	1	0	5	44	20	0.833333333	3	0.416666667	47	0	0	7	·ÄÖ¯Òµ	¸£½¨ÄÏ·Ä¹É·ÝÓÐÏÞ¹«Ë¾	1994/3/26	2004/5/14	54.63	C	10.33	6.16	15	8	15.14	0	0	0	996205	0.300980451	51	385886	870249	35400.9	83101.51	89874.16	0	0	0
600486	½­ËÕÊ¡	ÑïÖÝÊÐ	2010	1.13895283	2562389873	1566921419	0.173395	0.053684	0.080679	36.1682	0.32913	ÑïÅ©»¯¹¤	1	0	5	26	17	0.894736842	1	0.105263158	13	0	0	5	»¯Ñ§Ô­ÁÏ¼°»¯Ñ§ÖÆÆ·ÖÆÔìÒµ	½­ËÕÑïÅ©»¯¹¤¹É·ÝÓÐÏÞ¹«Ë¾	1999/12/10	2002/4/12	51.83	C	15.2	11.49	7	14	4.14	0	0	0	0	0.711565875	28	1677818	2016767	198790.7	83101.51	89874.16	0	0	0
600488	Ìì½òÊÐ	Ìì½òÊÐ	2010	1.13895283	2919746685	1128131844	0.231325	0.03178	0.057081	46.8032	0.441196	ÌìÒ©¹É·Ý	1	0	5	27	15	0.882352941	2	0.352941176	32	85300000	0	2	Ò½Ò©ÖÆÔìÒµ	Ìì½òÌìÒ©Ò©Òµ¹É·ÝÓÐÏÞ¹«Ë¾	1999/12/1	2001/5/24	48.19	C	12.71	7.16	19	5	4.32	0	0	0	0	0.840362102	33	10688100	13768400	17360	83101.51	89874.16	0	0	0
600490	ÉÏº£ÊÐ	ÉÏº£ÊÐ	2010	1.13895283	336629531.3	810887859.7	0.037166	0.050998	0.107621	34.2386	0.687681	ÅôÐÀ×ÊÔ´	0	0	5	32	14	0.875	3	0.3125	8	0	0	4	»¯Ñ§Ô­ÁÏ¼°»¯Ñ§ÖÆÆ·ÖÆÔìÒµ	ÉÏº£ÖÐ¿ÆºÏ³¼¹É·ÝÓÐÏÞ¹«Ë¾	2000/9/29	2003/6/11	14.48	D	9.72	4	0	0	0.76	1	1	0	0	0.713866134	12	28735800	33028900	24738.7	83101.51	89874.16	0	0	0
600497	ÔÆÄÏÊ¡	Çú¾¸ÊÐ	2010	1.13895283	9199337615	4851542169	0.267373	0.050241	0.10487	51.6401	0.474328	³ÛºêÐ¿Õà	1	0	5	9	21	1	13	1	72	0	0	23	ÓÐÉ«½ðÊô¿ó²ÉÑ¡Òµ	ÔÆÄÏ³ÛºêÐ¿Õà¹É·ÝÓÐÏÞ¹«Ë¾	2000/7/18	2004/4/5	71.78	B	15.23	15	14	21	6.55	1	1	0	4911178.36	0.699525738	35	724326	1816129	28180	83101.51	89874.16	0	0	0
600513	½­ËÕÊ¡	ÑïÖÝÊÐ	2010	1.13895283	401080215.9	289442020.8	0.486786	0.05046	0.065909	38.641	0.229707	Áª»·Ò©Òµ	1	0	5	27	13	0.866666667	0	0.133333333	10	8530000	0	5	Ò½Ò©ÖÆÔìÒµ	½­ËÕÁª»·Ò©Òµ¹É·ÝÓÐÏÞ¹«Ë¾	2000/2/22	2003/3/4	19	D	12.47	0.24	0	0	6.29	0	0	0	0	0.711565875	28	1677818	2016767	198790.7	83101.51	89874.16	0	0	0
600516	¸ÊËàÊ¡	À¼ÖÝÊÐ	2010	1.13895283	6264952674	3216485655	0.32913	0.067322	0.141458	51.777	0.497353	·½´óÌ¿ËØ	0	0	5	30	22	0.814814815	2	0.222222222	2	0	0	26	·Ç½ðÊô¿óÎïÖÆÆ·Òµ	À¼ÖÝº£ÁúÐÂ²ÄÁÏ¿Æ¼¼¹É·ÝÓÐÏÞ¹«Ë¾	1999/1/18	2002/8/15	21.43	D	14.79	1.93	0	0	4.71	0	0	0	3042826.2	0.65281285	40	727579	1469264	21172.6	83101.51	89874.16	0	0	0
600518	¹ã¶«Ê¡	½ÒÑôÊÐ	2010	1.13895283	8208197859	3308801641	0.365023	0.087172	0.145263	30.1506	0.399902	ST¿µÃÀ	0	1	5	27	16	0.888888889	0	0.055555556	6	0	0	8	Ò½Ò©ÖÆÔìÒµ	¹ã¶«¿µÃÀÒ©Òµ¹É·ÝÓÐÏÞ¹«Ë¾	1997/6/18	2001/2/26	22.35	D	16.71	0.44	0	0	5.2	0	0	0	0	0.37853765	16	386506	946830	88401.1	83101.51	89874.16	0	0	0
600519	¹óÖÝÊ¡	×ñÒåÊÐ	2010	1.13895283	25587579941	11633283740	0.90949	0.208686	0.27454	61.7584	0.275063	¹óÖÝÃ©Ì¨	1	0	5	15	24	0.857142857	5	0.285714286	6	0	0	22	ÒûÁÏÖÆÔìÒµ	¹óÖÝÃ©Ì¨¾Æ¹É·ÝÓÐÏÞ¹«Ë¾	1999/11/20	2001/7/31	31.25	D	18.88	3	0	0	9.37	0	0	0	0	0.746883631	42	575946	1941962	44882.5	83101.51	89874.16	1	1	0
600521	Õã½­Ê¡	Ì¨ÖÝÊÐ	2010	1.13895283	2054266977	1022844652	0.419727	0.04553	0.072157	26.1024	0.358241	»ªº£Ò©Òµ	0	0	5	27	23	0.92	2	0.08	6	0	0	6	Ò½Ò©ÖÆÔìÒµ	Õã½­»ªº£Ò©Òµ¹É·ÝÓÐÏÞ¹«Ë¾	2001/2/28	2003/2/17	23.76	D	12.74	1.15	0	0	9.87	0	0	0	16085516.69	0.839750924	40	1648845	2227592	96046.8	83101.51	89874.16	0	0	0
600529	É½¶«Ê¡	×Í²©ÊÐ	2010	1.13895283	2523689848	1513418307	0.302699	0.068143	0.09837	18.471	0.308414	É½¶«Ò©²£	1	0	5	30	13	1	2	0.384615385	6	0	0	31	·Ç½ðÊô¿óÎïÖÆÆ·Òµ	É½¶«Ê¡Ò©ÓÃ²£Á§¹É·ÝÓÐÏÞ¹«Ë¾	1993/11/8	2002/5/17	18.77	D	15.35	0.28	0	0	3.14	0	0	0	1389717.2	0.829616556	53	1623955	2018701	136627.7	83101.51	89874.16	0	0	0
600531	ºÓÄÏÊ¡	¼ÃÔ´ÊÐ	2010	1.13895283	5742573810	8296490196	0.054354	0.026656	0.085555	42.4567	0.685592	Ô¥¹â½ðÇ¦	1	0	5	32	17	0.894736842	1	0.210526316	68	0	0	16	ÓÐÉ«½ðÊôÒ±Á¶¼°Ñ¹ÑÓ¼Ó¹¤Òµ	ºÓÄÏÔ¥¹â½ðÇ¦¹É·ÝÓÐÏÞ¹«Ë¾	2000/1/6	2002/7/15	53.41	C	12.91	13	7	14	6.5	3	2	1	3027955.51					84769.6	83101.51	89874.16	0	0	0
600535	Ìì½òÊÐ	Ìì½òÊÐ	2010	1.13895283	5452698947	4651591064	0.336943	0.084257	0.136183	47.2677	0.371882	ÌìÊ¿Á¦	0	0	5	27	10	0.769230769	1	0.307692308	6	0	0	2	Ò½Ò©ÖÆÔìÒµ	Ìì½òÌìÊ¿Á¦ÖÆÒ©¹É·ÝÓÐÏÞ¹«Ë¾	2000/4/27	2002/8/8	25.95	D	17.14	2.44	0	0	6.37	0	0	0	0	0.840362102	33	10688100	13768400	17360	83101.51	89874.16	0	1	1
600557	½­ËÕÊ¡	Á¬ÔÆ¸ÛÊÐ	2010	1.13895283	1987481196	1358307650	0.726993	0.092184	0.149465	26.1134	0.373934	¿µÔµÒ©Òµ	0	0	5	27	14	0.875	5	0.375	2	0	0	5	Ò½Ò©ÖÆÔìÒµ	½­ËÕ¿µÔµÒ©Òµ¹É·ÝÓÐÏÞ¹«Ë¾	2000/12/2	2002/9/5	47.38	C	16.94	4.77	13	9	3.67	0	0	0	0	0.655148992	40	1413888	2027515	198790.7	83101.51	89874.16	0	0	0
600559	ºÓ±±Ê¡	ºâË®ÊÐ	2010	1.13895283	1290088602	1166056158	0.411857	0.032282	0.097217	36.1058	0.667942	ÀÏ°×¸É¾Æ	1	0	5	15	16	0.842105263	1	0.105263158	5	0	0	3	ÒûÁÏÖÆÔìÒµ	ºÓ±±Ô£·áÊµÒµ¹É·ÝÓÐÏÞ¹«Ë¾	1999/12/30	2002/10/14	22.28	D	11.87	0.41	0	0	10	0	0	0	0	0.758286466	40	279702	1120991	137213.5	83101.51	89874.16	0	0	0
600567	°²»ÕÊ¡	Âí°°É½ÊÐ	2010	1.13895283	5399360191	3746236634	0.138437	0.034424	0.095152	11.0524	0.640232	É½Ó¥Ö½Òµ	1	0	5	22	13	0.764705882	1	0.117647059	4	8.20E+07	0	14	ÔìÖ½¼°Ö½ÖÆÆ·Òµ	°²»ÕÉ½Ó¥Ö½Òµ¹É·ÝÓÐÏÞ¹«Ë¾	1999/10/20	2001/11/22	14.88	D	11.91	0	0	0	2.97	0	0	0	2025875	0.67258123	39	698801	865282	51700.1	83101.51	89874.16	0	0	0
600569	ºÓÄÏÊ¡	°²ÑôÊÐ	2010	1.13895283	31431326058	28296734218	0.063542	0.002427	0.006571	60.1138	0.65641	°²Ñô¸ÖÌú	1	0	5	31	19	1	1	0.210526316	117	0	0	16	ºÚÉ«½ðÊôÒ±Á¶¼°Ñ¹ÑÓ¼Ó¹¤Òµ	°²Ñô¸ÖÌú¹É·ÝÓÐÏÞ¹«Ë¾	1993/11/15	2001/8/1	58.23	C	9.93	8.8	11	22	6.5	0	0	0	14169768	0.720822292	30	650501	1406537	84769.6	83101.51	89874.16	0	0	0
600572	Õã½­Ê¡	½ð»ªÊÐ	2010	1.13895283	2463458220	1799426084	0.616549	0.081522	0.120553	34.3588	0.303369	¿µ¶÷±´	0	0	5	27	16	1	4	0.25	10	0	0	6	Ò½Ò©ÖÆÔìÒµ	Õã½­¿µ¶÷±´ÖÆÒ©¹É·ÝÓÐÏÞ¹«Ë¾	1993/1/9	2004/3/29	20.3	D	14.96	0.82	0	0	4.52	0	0	0	0	0.748741747	46	1559255	2115178	96046.8	83101.51	89874.16	0	0	0
600573	¸£½¨Ê¡	ÈªÖÝÊÐ	2010	1.13895283	1269907273	908717705.7	0.340098	0.04069	0.047366	50.0271	0.108361	»ÝÈªÆ¡¾Æ	1	0	5	15	23	0.958333333	12	0.791666667	32	0	0	7	ÒûÁÏÖÆÔìÒµ	¸£½¨Ê¡»ÝÈªÆ¡¾Æ¼¯ÍÅ¹É·ÝÓÐÏÞ¹«Ë¾	1997/2/4	2003/2/11	58.97	C	13.04	7.02	15	8	15.91	0	0	0	0	0.735006792	33	1815324	2296427	35400.9	83101.51	89874.16	0	0	0
600586	É½¶«Ê¡	×Í²©ÊÐ	2010	1.13895283	6039346005	3146413035	0.229133	0.062091	0.133619	38.6924	0.540956	½ð¾§¿Æ¼¼	0	0	5	30	21	0.954545455	1	0.090909091	9	0	0	31	·Ç½ðÊô¿óÎïÖÆÆ·Òµ	É½¶«½ð¾§¿Æ¼¼¹É·ÝÓÐÏÞ¹«Ë¾	1999/12/31	2002/7/31	18.67	D	15.21	0.59	0	0	2.87	0	0	0	3369094	0.829616556	53	1623955	2018701	136627.7	83101.51	89874.16	0	0	0
600594	¹óÖÝÊ¡	¹óÑôÊÐ	2010	1.13895283	1564866975	1467465006	0.771436	0.125808	0.225774	23.0207	0.440175	Òæ°ÛÖÆÒ©	0	0	5	27	14	0.7	2	0.15	2	0	0	22	Ò½Ò©ÖÆÔìÒµ	¹óÖÝÒæ°ÛÖÆÒ©¹É·ÝÓÐÏÞ¹«Ë¾	2000/11/28	2004/3/8	19.96	D	16.76	0.72	0	0	2.48	0	0	0	210096.95	0.795159011	88	1363034	2043801	44882.5	83101.51	89874.16	0	0	0
600596	Õã½­Ê¡	º¼ÖÝÊÐ	2010	1.13895283	6156718626	4346276153	0.149984	0.027304	0.041831	14.9776	0.312377	ÐÂ°²¹É·Ý	0	0	5	26	15	0.882352941	1	0.117647059	31	0	0	6	»¯Ñ§Ô­ÁÏ¼°»¯Ñ§ÖÆÆ·ÖÆÔìÒµ	Õã½­ÐÂ°²»¯¹¤¼¯ÍÅ¹É·ÝÓÐÏÞ¹«Ë¾	1993/5/12	2001/8/6	50.28	C	11.95	9.3	12	14	3.03	0	0	0	0	0.756671884	68	6713413	6165836	96046.8	83101.51	89874.16	0	0	0
600599	ºþÄÏÊ¡	³¤É³ÊÐ	2010	1.13895283	526474171.5	206427372.3	0.34721	0.029841	0.06656	27.3939	0.526513	ÐÜÃ¨½ð¿Ø	0	0	1	69	10	0.666666667	0	0	6	0	0	18	»¯Ñ§Ô­ÁÏ¼°»¯Ñ§ÖÆÆ·ÖÆÔìÒµ	ºþÄÏä¯Ñô»¨ÅÚ¹É·ÝÓÐÏÞ¹«Ë¾	1999/12/12	2001/7/31	11.07	D	10.52	1.71	0	0	-1.16	0	0	0	0	0.721949947	55	3142836	4033349	53074.6	83101.51	89874.16	0	0	0
600600	É½¶«Ê¡	ÇàµºÊÐ	2010	1.13895283	17777115858	19897827765	0.435391	0.089127	0.158332	30.4519	0.453244	ÇàµºÆ¡¾Æ	1	0	5	15	23	0.821428571	5	0.321428571	4	0	0	31	ÒûÁÏÖÆÔìÒµ	ÇàµºÆ¡¾Æ¹É·ÝÓÐÏÞ¹«Ë¾	1993/6/16	1993/7/24	78.88	B	17.35	9.69	19	15	17.84	0	0	0	0	0.807153776	32	4526138	5323888	136627.7	83101.51	89874.16	0	0	0
600615	ÉÏº£ÊÐ	ÉÏº£ÊÐ	2010	1.13895283	723878466	281289144.4	0.192885	0.041713	0.059631	21.1251	0.300483	ST·á»ª	0	1	5	33	10	0.666666667	0	0.066666667	6	0	0	4	»¯Ñ§Ô­ÁÏ¼°»¯Ñ§ÖÆÆ·ÖÆÔìÒµ	ÉÏº£·á»ªÔ²Öé±Ê¹É·ÝÓÐÏÞ¹«Ë¾	1992/6/6	1992/6/13	20.56	D	11.25	0.91	0	0	8.4	0	0	0	0	0.713866134	12	28735800	33028900	24738.7	83101.51	89874.16	1	0	0
600617	ÉÏº£ÊÐ	ÉÏº£ÊÐ	2010	1.13895283	60632012	7868357.05	0.175675	0.276146		12.1817	2.258085	¹úÐÂÄÜÔ´	0	0	5	45	15	0.882352941	0	0	2	0	0	4	»¯Ñ§ÏËÎ¬ÖÆÔìÒµ	ÉÏº£Áª»ªºÏÏË¹É·ÝÓÐÏÞ¹«Ë¾	1992/7/22	1992/6/13	9.94	D	5.94	4	0	0	0	0	0	0	0	0.713866134	12	28735800	33028900	24738.7	83101.51	89874.16	0	0	0
600618	ÉÏº£ÊÐ	ÉÏº£ÊÐ	2010	1.13895283	5613722165	5736501434	0.141815	0.018294	0.056431	50.7257	0.551878	ÂÈ¼î»¯¹¤	1	0	5	26	18	0.9	6	0.55	2	0	0	4	»¯Ñ§Ô­ÁÏ¼°»¯Ñ§ÖÆÆ·ÖÆÔìÒµ	ÉÏº£ÂÈ¼î¹É·ÝÓÐÏÞ¹«Ë¾	1992/7/14	1992/6/13	11.06	D	10.56	0.16	0	0	0.34	0	0	0	0	0.713866134	12	28735800	33028900	24738.7	83101.51	89874.16	0	0	0
600623	ÉÏº£ÊÐ	ÉÏº£ÊÐ	2010	1.13895283	8453385886	9094625424	0.109979	0.02557	0.130278	65.6575	0.687031	»ªÒê¼¯ÍÅ	1	0	5	26	14	0.823529412	9	0.764705882	2	0	0	4	Ïð½ºÖÆÔìÒµ	ÉÏº£ÂÖÌ¥Ïð½º(¼¯ÍÅ)¹É·ÝÓÐÏÞ¹«Ë¾	1992/6/24	1992/6/13	16.03	D	11.75	3	0	0	1.28	0	0	0	0	0.713866134	12	28735800	33028900	24738.7	83101.51	89874.16	0	0	0
600636	ÉÏº£ÊÐ	ÉÏº£ÊÐ	2010	1.13895283	3044153920	3095606164	0.181943	0.041963	0.058489	31.5286	0.651863	Èý°®¸»	1	0	5	26	18	0.818181818	2	0.090909091	10	0	0	4	»¯Ñ§Ô­ÁÏ¼°»¯Ñ§ÖÆÆ·ÖÆÔìÒµ	ÉÏº£Èý°®¸»ÐÂ²ÄÁÏ¹É·ÝÓÐÏÞ¹«Ë¾	1992/9/9	1992/8/4	18.05	D	10.7	4	0	0	3.35	0	0	0	0	0.713866134	12	28735800	33028900	24738.7	83101.51	89874.16	0	0	0
600664	ºÚÁú½­Ê¡	¹þ¶û±õÊÐ	2010	1.13895283	11762625777	12535439813	0.298287	0.096297	0.173613	34.7588	0.443536	¹þÒ©¹É·Ý	1	0	5	27	10	0.833333333	3	0.416666667	13	0	0	11	Ò½Ò©ÖÆÔìÒµ	ºÚÁú½­¹þ¶û±õÒ½Ò©¹É·ÝÓÐÏÞ¹«Ë¾	1991/12/28	1990/2/1	24.61	D	16.53	3	0	0	5.08	0	0	0	0	0.540783124	38	2381428	4529706	43459.3	83101.51	89874.16	0	0	0
600666	ÖØÇìÊÐ	ÖØÇìÊÐ	2010	1.13895283	1315826461	853222211.8	0.328502	0.03079	0.095734	32.5404	0.658183	*STÈðµÂ	1	1	5	39	15	0.714285714	10	0.952380952	2	0	0	20	Ò½Ò©ÖÆÔìÒµ	Î÷ÄÏÒ©Òµ¹É·ÝÓÐÏÞ¹«Ë¾	1992/11/9	1992/6/1	22.06	D	11.17	0.95	0	0	9.94	0	0	0	0	0.753017429	40	9520700	17090400	35924.3	83101.51	89874.16	0	0	0
600667	½­ËÕÊ¡	ÎÞÎýÊÐ	2010	1.13895283	4630892781	2551738663	0.153777	0.031954	0.088434	32.1337	0.673618	Ì«¼«ÊµÒµ	1	0	5	39	18	0.818181818	2	0.181818182	6	10690000	0	5	»¯Ñ§ÏËÎ¬ÖÆÔìÒµ	ÎÞÎýÊÐÌ«¼«ÊµÒµ¹É·ÝÓÐÏÞ¹«Ë¾	1990/12/13	1993/2/25	17.03	D	11.32	0.73	0	0	4.98	0	0	0	0	0.786858466	42	5118900	4886822	198790.7	83101.51	89874.16	0	0	0
600702	ËÄ´¨Ê¡	ËìÄþÊÐ	2010	1.13895283	3189879093	894601501.3	0.440994	0.02396	0.041246	31.8535	0.418715	ÉáµÃ¾ÆÒµ	1	0	5	15	15	0.882352941	6	0.882352941	17	0	0	21	ÒûÁÏÖÆÔìÒµ	ËÄ´¨ãûÅÆÊµÒµ¹É·ÝÓÐÏÞ¹«Ë¾	1993/7/28	1996/5/9	67.76	B	12.99	7.89	20	11	15.88	0	0	0	4473394.77	0.610298861	26	177685	888467	55117.2	83101.51	89874.16	0	0	0
600703	ºþ±±Ê¡	¾£ÖÝÊÐ	2010	1.13895283	6018648041	862610841.9	0.473879	0.071544	0.08627	35.0246	0.184125	Èý°²¹âµç	0	0	5	39	14	0.933333333	5	0.533333333	12	0	0	17	»¯Ñ§Ô­ÁÏ¼°»¯Ñ§ÖÆÆ·ÖÆÔìÒµ	É³ÊÐ»îÁ¦28(¼¯ÍÅ)¹É·ÝÓÐÏÞ¹«Ë¾	1993/4/12	1996/5/14	21.08	D	16.74	0.48	0	0	3.86	0	0	0	0	0.580657551	37	276032	1033629	37002.4	83101.51	89874.16	0	0	0
600713	½­ËÕÊ¡	ÄÏ¾©ÊÐ	2010	1.13895283	8373919537	15337627186	0.071021	-0.000755	0.009346	21.0008	0.849066	ÄÏ¾©Ò½Ò©	1	0	6	52	20	0.909090909	4	0.227272727	6	0	0	5	Ò½Ò©ÖÆÔìÒµ	ÄÏ¾©Ò½Ò©¹É·ÝÓÐÏÞ¹«Ë¾	1994/1/25	1996/6/7	19.39	D	8.78	0.61	0	0	10	0	0	0	0	0.725064968	36	5188008	5421812	198790.7	83101.51	89874.16	0	0	0
600720	¸ÊËàÊ¡	À¼ÖÝÊÐ	2010	1.13895283	6506148518	2986751681	0.353531	0.081912	0.191468	12.8052	0.565569	ÆîÁ¬É½	1	0	5	30	25	1	2	0.52	10	0	0	26	·Ç½ðÊô¿óÎïÖÆÆ·Òµ	¸ÊËàÆîÁ¬É½Ë®Äà¹É·ÝÓÐÏÞ¹«Ë¾	1996/7/12	1996/6/27	22.47	D	17.45	2.66	0	0	2.36	0	0	0	3363363.36	0.65281285	40	727579	1469264	21172.6	83101.51	89874.16	0	0	0
600722	ºÓ±±Ê¡	²×ÖÝÊÐ	2010	1.13895283	1660777745	1325554285	0.020966	0.664188		30.2916	1.172497	½ðÅ£»¯¹¤	1	0	5	26	13	0.866666667	2	0.4	0	0	0	3	»¯Ñ§Ô­ÁÏ¼°»¯Ñ§ÖÆÆ·ÖÆÔìÒµ	²×ÖÝ»¯Ñ§¹¤Òµ¹É·ÝÓÐÏÞ¹«Ë¾	1994/3/30	1996/6/4	10.43	D	9.3	1.1	0	0	0.03	0	0	0	1514556	0.82716189	33	912958	2131343	137213.5	83101.51	89874.16	0	0	0
600725	ÔÆÄÏÊ¡	Çú¾¸ÊÐ	2010	1.13895283	12619855227	6590421339	0.13573	0.019243	0.070828	41.7871	0.746374	STÔÆÎ¬	1	1	5	25	16	0.941176471	2	0.352941176	45	0	0	23	»¯Ñ§Ô­ÁÏ¼°»¯Ñ§ÖÆÆ·ÖÆÔìÒµ	ÔÆÄÏÔÆÎ¬¹É·ÝÓÐÏÞ¹«Ë¾	1996/6/26	1996/6/10	58.99	C	12.19	10.3	10	20	6.5	0	0	0	8684861.17	0.699525738	35	724326	1816129	28180	83101.51	89874.16	0	0	0
600727	É½¶«Ê¡	±õÖÝÊÐ	2010	1.13895283	1322253923	452622706.8	-0.040133	0.011868	0.015431	29.6426	0.230882	Â³±±»¯¹¤	1	0	5	26	24	1	0	0.083333333	25	0	0	31	»¯Ñ§Ô­ÁÏ¼°»¯Ñ§ÖÆÆ·ÖÆÔìÒµ	É½¶«Â³±±»¯¹¤¹É·ÝÓÐÏÞ¹«Ë¾	1996/6/18	1996/5/27	0.45	D	-1.35	1.8	0	0	0	0	0	0	0	0.744752628	38	1039879	1618432	136627.7	83101.51	89874.16	0	0	0
600731	ºþÄÏÊ¡	³¤É³ÊÐ	2010	1.13895283	1282917918	851922365.3	0.196212	0.006089	0.011384	21.4144	0.678975	ºþÄÏº£Àû	1	0	5	26	17	0.772727273	6	0.590909091	55	0	0	18	»¯Ñ§Ô­ÁÏ¼°»¯Ñ§ÖÆÆ·ÖÆÔìÒµ	ºþÄÏº£Àû»¯¹¤¹É·ÝÓÐÏÞ¹«Ë¾	1994/4/15	1996/7/12	14.49	D	9.29	0.2	0	0	5	0	0	0	0	0.721949947	55	3142836	4033349	53074.6	83101.51	89874.16	0	0	0
600737	ÐÂ½®	²ý¼ªÊÐ	2010	1.13895283	7975851431	2936583715	0.244437	-0.007187	-0.020958	59.5979	0.661556	ÖÐÁ¸ÌÇÒµ	1	0	5	13	17	0.80952381	0	0.095238095	4	0	0	29	·Ç½ðÊô¿óÎïÖÆÆ·Òµ	ÐÂ½®ÍÍºÓ¹É·ÝÓÐÏÞ¹«Ë¾	1993/9/18	1996/7/4	-0.58	E	7.77	1.65	0	0	-10	0	0	0	8660949.53		22			32240.7	83101.51	89874.16	0	0	0
600740	É½Î÷Ê¡	ÁÙ·ÚÊÐ	2010	1.13895283	7031826087	6406123333	0.067778	0.009496	0.0531	19.2447	0.826626	É½Î÷½¹»¯	1	0	5	25	25	0.961538462	9	0.615384615	15	0	0	13	Ê¯ÓÍ¼Ó¹¤¼°Á¶½¹Òµ	É½Î÷½¹»¯¹É·ÝÓÐÏÞ¹«Ë¾	1996/8/2	1996/7/1	3.79	D	8.64	0.15	0	0	-5	0	0	0	8123072	0.534073212	61	754388	1597644	159366.6	83101.51	89874.16	0	0	0
600746	½­ËÕÊ¡	Õò½­ÊÐ	2010	1.13895283	750509298	785759220.2	0.10738	0.019734	0.035185	57.9736	0.433069	½­ËÕË÷ÆÕ	1	0	5	26	10	0.909090909	1	0.181818182	10	0	0	5	»¯Ñ§Ô­ÁÏ¼°»¯Ñ§ÖÆÆ·ÖÆÔìÒµ	½­ËÕË÷ÆÕ»¯¹¤¹É·ÝÓÐÏÞ¹«Ë¾	1996/9/13	1996/8/27	15.3	D	10.02	0.51	0	0	4.77	0	0	0	895824	0.781312846	33	1381012	1590674	198790.7	83101.51	89874.16	0	0	0
600750	½­Î÷Ê¡	¾°µÂÕòÊÐ	2010	1.13895283	2506018377	2563606199	0.439092	0.104482	0.1508	41.4853	0.290072	½­ÖÐÒ©Òµ	1	0	5	27	17	0.85	3	0.5	2	0	0	15	Ò½Ò©ÖÆÔìÒµ	½­Î÷¶«·çÒ©Òµ¹É·ÝÓÐÏÞ¹«Ë¾	1996/9/16	1996/8/29	67.04	B	17.28	7.71	15	13	14.05	0	0	0	0	0.658115568	13	387567	778735	49075.9	83101.51	89874.16	0	0	0
600763	±±¾©ÊÐ	±±¾©ÊÐ	2010	1.13895283	302246101.2	242585129.2	0.464912	0.164854	0.191651	33.755	0.127754	Í¨²ßÒ½ÁÆ	0	0	2	83	7	0.583333333	1	0.083333333	2	0	0	1	Æ¤¸ï¡¢Ã«Æ¤¡¢ÓðÈÞ¼°ÖÆÆ·ÖÆÔìÒµ	±±¾©ÖÐÑàÌ½¸êÓðÈÞÖÆÆ·¹É·ÝÓÐÏÞ¹«Ë¾	1995/8/30	1996/10/21	27.96	D	16.48	1.48	0	0	10	0	0	0	0	0.78391181	50	23539300	27173200	3104.7	83101.51	89874.16	0	0	0
600779	ËÄ´¨Ê¡	³É¶¼ÊÐ	2010	1.13895283	2141937658	1818164507	0.555407	0.107995	0.161414	39.709	0.317265	Ë®¾®·»	0	0	5	15	23	0.884615385	2	0.115384615	4	0	0	21	ÒûÁÏÖÆÔìÒµ	ËÄ´¨ÖÆÒ©¹É·ÝÓÐÏÞ¹«Ë¾	1993/12/18	1996/11/20	27.62	D	16.87	0.75	0	0	10	0	0	0	0	0.747162869	35	5269400	7773800	55117.2	83101.51	89874.16	0	0	0
600789	É½¶«Ê¡	¼ÃÄþÊÐ	2010	1.13895283	3025123084	2196144633	0.215569	0.04424	0.078617	24.5879	0.445759	Â³¿¹Ò½Ò©	1	0	5	27	19	0.904761905	3	0.285714286	22	0	0	31	Ò½Ò©ÖÆÔìÒµ	É½¶«Â³¿¹Ò½Ò©¹É·ÝÓÐÏÞ¹«Ë¾	1993/2/15	1997/1/23	16.7	D	11.63	0.97	0	0	4.1	0	0	0	0	0.835277405	47	1692540	2521964	136627.7	83101.51	89874.16	0	0	0
600793	ËÄ´¨Ê¡	ÒË±öÊÐ	2010	1.13895283	712973647.7	757466674.9	0.081259	0.014405	0.698182	37.7745	0.979368	ÒË±öÖ½Òµ	1	0	5	22	19	0.95	4	0.25	37	0	0	21	ÔìÖ½¼°Ö½ÖÆÆ·Òµ	ÒË±öÖ½Òµ¹É·ÝÓÐÏÞ¹«Ë¾	1989/11/30	1988/12/7	13.42	D	9.52	3.9	0	0	0	0	0	0	1350000	0.331844222	37	556465	1433154	55117.2	83101.51	89874.16	0	0	0
600796	Õã½­Ê¡	¼ÎÐËÊÐ	2010	1.13895283	1088650265	431994267.1	0.145622	0.045983	0.103519	33.3039	0.436485	Ç®½­Éú»¯	1	0	5	26	16	0.888888889	3	0.277777778	30	0	0	6	ÉúÎïÖÆÆ·Òµ	Õã½­Ç®½­ÉúÎï»¯Ñ§¹É·ÝÓÐÏÞ¹«Ë¾	1993/10/28	1997/3/24	13.44	D	12.39	1.01	0	0	0.04	0	0	0	3636447.89	0.761741351	46	1768297	1990633	96046.8	83101.51	89874.16	0	0	0
600801	ºþ±±Ê¡	»ÆÊ¯ÊÐ	2010	1.13895283	17812222066	8469426137	0.222742	0.037048	0.113954	39.8814	0.682906	»ªÐÂË®Äà	0	0	5	30	19	0.904761905	5	0.333333333	12	0	0	17	·Ç½ðÊô¿óÎïÖÆÆ·Òµ	»ªÐÂË®Äà¹É·ÝÓÐÏÞ¹«Ë¾	1993/11/28	1993/11/6	19.92	D	14.33	1.8	0	0	3.79	0	0	0	15059662	0.631864715	47	340018	1024906	37002.4	83101.51	89874.16	0	0	0
600802	¸£½¨Ê¡	¸£ÖÝÊÐ	2010	1.13895283	3363568722	1356250042	0.195169	0.002434	0.007331	28.7826	0.667977	¸£½¨Ë®Äà	1	0	5	30	19	0.904761905	2	0.523809524	8	0	0	7	·Ç½ðÊô¿óÎïÖÆÆ·Òµ	¸£½¨Ë®Äà¹É·ÝÓÐÏÞ¹«Ë¾	1993/11/22	1993/10/13	58.51	C	9.01	9.5	12	23	5	0	0	0	2165537	0.742825021	69	2478206	2624208	35400.9	83101.51	89874.16	0	0	0
600803	ºÓ±±Ê¡	Ê¯¼Ò×¯ÊÐ	2010	1.13895283	847383418.4	703505669.2	0.172157	0.006672	0.012634	30.1144	0.579533	ÐÂ°Â¹É·Ý	0	0	5	26	18	0.9	0	0.1	13	0	0	3	»¯Ñ§Ô­ÁÏ¼°»¯Ñ§ÖÆÆ·ÖÆÔìÒµ	ºÓ±±ÍþÔ¶ÊµÒµ¹É·ÝÓÐÏÞ¹«Ë¾	1992/7/14	1993/11/8	9.37	D	9	0.16	0	0	0.21	0	0	0	0	0.839363849	44	1636303	3051647	137213.5	83101.51	89874.16	0	0	0
600809	É½Î÷Ê¡	ÂÀÁºÊÐ	2010	1.13895283	3455810874	3016625048	0.765913	0.174178	0.256663	69.974	0.404014	É½Î÷·Ú¾Æ	1	0	5	15	17	0.894736842	8	0.842105263	4	0	0	13	ÒûÁÏÖÆÔìÒµ	É½Î÷ÐÓ»¨´å·Ú¾Æ³§¹É·ÝÓÐÏÞ¹«Ë¾	1993/12/22	1993/11/8	30.29	D	18.48	1.81	0	0	10	0	0	0	3005921.21	0.435140259	42	729582	1510013	159366.6	83101.51	89874.16	0	0	0
600810	ºÓÄÏÊ¡	Æ½¶¥É½ÊÐ	2010	1.13895283	7638957886	12475387923	0.039201	0.00398	0.017301	52.9466	0.642804	ÉñÂí¹É·Ý	1	0	5	28	14	0.823529412	3	0.411764706	8	0	0	16	»¯Ñ§ÏËÎ¬ÖÆÔìÒµ	ÉñÂíÊµÒµ¹É·ÝÓÐÏÞ¹«Ë¾	1992/12/9	1993/11/3	15.72	D	9.05	1.67	0	0	5	0	0	0	3237963.43	0.686560733	44	805839	1485902	84769.6	83101.51	89874.16	0	0	0
600812	ºÓ±±Ê¡	Ê¯¼Ò×¯ÊÐ	2010	1.13895283	9120361278	10286643422	0.148014	0.028706	0.237467	27.8803	0.870433	»ª±±ÖÆÒ©	1	0	5	27	18	0.9	5	0.65	18	0	0	3	Ò½Ò©ÖÆÔìÒµ	»ª±±ÖÆÒ©¹É·ÝÓÐÏÞ¹«Ë¾	1992/8/25	1993/11/8	23.28	D	12.72	0.56	0	0	10	0	0	0	821453.98	0.839363849	44	1636303	3051647	137213.5	83101.51	89874.16	0	0	0
600829	ºÚÁú½­Ê¡	¹þ¶û±õÊÐ	2010	1.13895283	3321025022	3005088595	0.496114	0.10219	0.209668	44.8212	0.476451	ÈËÃñÍ¬Ì©	1	0	6	51	7	0.636363636	1	0.272727273	21	0	0	11	Ò½Ò©ÖÆÔìÒµ	¹þ¶û±õÌì¶ìÊµÒµ¹É·ÝÓÐÏÞ¹«Ë¾	1994/2/5	1994/1/12	60.67	B	18.1	8.5	16	11	7.07	0	0	0	0	0.540783124	38	2381428	4529706	43459.3	83101.51	89874.16	0	0	0
600851	ÉÏº£ÊÐ	ÉÏº£ÊÐ	2010	1.13895283	4669454547	1231909175	0.155291	0.003038	0.005014	8.497	0.302042	º£ÐÀ¹É·Ý	0	0	5	27	14	0.875	6	1	2	0	0	4	Æ¤¸ï¡¢Ã«Æ¤¡¢ÓðÈÞ¼°ÖÆÆ·ÖÆÔìÒµ	ÉÏº£º£ÐÀ¹É·ÝÓÐÏÞ¹«Ë¾	1993/11/15	1993/11/1	17.07	D	9.39	3	0	0	4.68	0	0	0	288154.28	0.713866134	12	28735800	33028900	24738.7	83101.51	89874.16	0	0	0
600867	¼ªÁÖÊ¡	Í¨»¯ÊÐ	2010	1.13895283	2186335470	637797301.4	0.618297	0.079291	0.104943	34.524	0.207539	Í¨»¯¶«±¦	0	0	5	27	9	0.75	0	0.166666667	10	0	0	10	Ò½Ò©ÖÆÔìÒµ	Í¨»¯¶«±¦Ò©Òµ¹É·ÝÓÐÏÞ¹«Ë¾	1992/12/18	1994/6/30	21.29	D	15.87	0.7	0	0	4.72	0	0	0	0	0.61388601	20	340235	1199057	40529.8	83101.51	89874.16	0	0	0
600869	Çàº£Ê¡	Î÷ÄþÊÐ	2010	1.13895283	8294957129	9459970875	0.169311	0.036456	0.203721	79.7741	0.820864	ÖÇ»ÛÄÜÔ´	0	0	5	38	18	0.857142857	1	0.047619048	6	0	0	27	Ò½Ò©ÖÆÔìÒµ	Çàº£ÈýÆÕÒ©Òµ¹É·ÝÓÐÏÞ¹«Ë¾	1995/1/25	1995/1/12	22.3	D	14.52	1.18	0	0	6.6	0	0	0	0	0.498912247	47	345219	1089186	6274.9	83101.51	89874.16	0	0	0
600871	½­ËÕÊ¡	ÑïÖÝÊÐ	2010	1.13895283	10531202000	16348366000	0.146713	0.116467	0.147557	42	0.210694	Ê¯»¯ÓÍ·þ	1	0	5	11	20	0.909090909	3	0.454545455	24	0	0	5	»¯Ñ§ÏËÎ¬ÖÆÔìÒµ	ÒÇÕ÷»¯ÏË¹É·ÝÓÐÏÞ¹«Ë¾	1993/12/31	1995/1/18	56.04	C	14.7	12.74	10	20	-1.4	0	0	0	0	0.711565875	28	1677818	2016767	198790.7	83101.51	89874.16	0	0	0
600876	ºÓÄÏÊ¡	ÂåÑôÊÐ	2010	1.13895283	1439514724	1168481659	0.197661	0.037949	0.526048	49.5428	0.934565	ÂåÑô²£Á§	1	0	5	30	18	0.9	3	0.15	6	0	0	16	·Ç½ðÊô¿óÎïÖÆÆ·Òµ	ÂåÑô²£Á§¹É·ÝÓÐÏÞ¹«Ë¾	1994/4/6	1995/9/25	63.15	B	11.6	13.92	10	23	4.63	0	0	0	1191880	0.621398926	43	1420232	2307993	84769.6	83101.51	89874.16	0	0	0
600885	ºþ±±Ê¡	ÎäººÊÐ	2010	1.13895283	590491472.1	516347952.8	0.133042	0.013077	0.679498	12.8616	0.945742	ºê·¢¹É·Ý	0	0	5	38	16	0.941176471	0	0.117647059	4	0	0	17	»¯Ñ§Ô­ÁÏ¼°»¯Ñ§ÖÆÆ·ÖÆÔìÒµ	ÎäººË«»¢Í¿ÁÏ¹É·ÝÓÐÏÞ(¼¯ÍÅ)¹«Ë¾	1992/5/10	1996/1/15	15.74	D	8.95	1.87	0	0	4.92	0	0	0	210183.7	0.755578529	65	3901866	5835453	37002.4	83101.51	89874.16	0	0	0
600888	ÐÂ½®	ÎÚÂ³Ä¾ÆëÊÐ	2010	1.13895283	3797514666	1605862288	0.284825	0.076864	0.134781	30.3404	0.430041	ÐÂ½®ÖÚºÍ	0	0	5	39	16	0.8	2	0.15	22	0	0	29	ÓÐÉ«½ðÊôÒ±Á¶¼°Ñ¹ÑÓ¼Ó¹¤Òµ	ÐÂ½®ÖÚºÍ¹É·ÝÓÐÏÞ¹«Ë¾	1996/2/12	1996/1/17	57.77	C	17.59	11.12	9	17	3.06	0	0	0	619399.96	0.599902745	41	1479938	1596108	32240.7	83101.51	89874.16	0	0	0
600889	½­ËÕÊ¡	ÄÏ¾©ÊÐ	2010	1.13895283	3577746708	1004140026	0.107916	0.028924	0.120116	40.8403	0.745651	ÄÏ¾©»¯ÏË	1	0	5	28	14	0.777777778	3	0.222222222	27	0	0	5	»¯Ñ§ÏËÎ¬ÖÆÔìÒµ	ÄÏ¾©»¯ÏË¹É·ÝÓÐÏÞ¹«Ë¾	1992/9/28	1996/2/6	43.71	C	12.83	8.78	10	12	0.1	0	0	0	9665752.46	0.725064968	36	5188008	5421812	198790.7	83101.51	89874.16	0	0	0
600961	ºþÄÏÊ¡	ÖêÖÞÊÐ	2010	1.13895283	6514284532	12617943890	0.057537	0.002774	0.008113	44.4864	0.668386	ÖêÒ±¼¯ÍÅ	1	0	5	32	28	0.903225806	1	0.225806452	83	43065167.25	0	18	ÓÐÉ«½ðÊôÒ±Á¶¼°Ñ¹ÑÓ¼Ó¹¤Òµ	ºþÄÏÖêÒ±»ð¾æ½ðÊô¹É·ÝÓÐÏÞ¹«Ë¾	2000/12/13	2004/8/13	16.18	D	8.99	2.19	0	0	5	3	2	1	1.50E+07	0.847496133	40	780383	1569782	53074.6	83101.51	89874.16	0	0	0
600966	É½¶«Ê¡	×Í²©ÊÐ	2010	1.13895283	6647700398	4605857523	0.162954	0.028736	0.054899	33.7704	0.515308	²©»ãÖ½Òµ	0	0	5	22	18	0.9	1	0.25	4	0	0	31	ÔìÖ½¼°Ö½ÖÆÆ·Òµ	É½¶«²©»ãÖ½Òµ¹É·ÝÓÐÏÞ¹«Ë¾	1994/4/29	2004/5/24	41.69	C	12.34	7.8	10	8	3.55	0	0	0	56896604.08	0.829616556	53	1623955	2018701	136627.7	83101.51	89874.16	0	0	0
600976	ºþ±±Ê¡	ÎäººÊÐ	2010	1.13895283	1077594256	1571985480	0.203545	0.063568	0.087246	23.2527	0.212311	½¡Ãñ¼¯ÍÅ	0	0	6	52	17	0.85	2	0.2	6	0	0	17	Ò½Ò©ÖÆÔìÒµ	Îäºº½¡ÃñÒ©Òµ¼¯ÍÅ¹É·ÝÓÐÏÞ¹«Ë¾	1993/5/28	2004/4/2	24.43	D	13.9	2.36	0	0	8.17	0	0	0	0	0.755578529	65	3901866	5835453	37002.4	83101.51	89874.16	0	0	0
600985	°²»ÕÊ¡	»´±±ÊÐ	2010	1.13895283	590303255.4	470966771	0.381317	0.101836	0.133675	38.7351	0.166759	»´±±¿óÒµ	1	0	5	6	16	0.888888889	2	0.277777778	8	0	0	14	»¯Ñ§Ô­ÁÏ¼°»¯Ñ§ÖÆÆ·ÖÆÔìÒµ	°²»ÕÀ×Ãù¿Æ»¯¹É·ÝÓÐÏÞ¹«Ë¾	1999/3/18	2004/4/13	23.28	D	16.81	2.19	0	0	4.28	0	0	0	0	0.647914639	34	295956	659289	51700.1	83101.51	89874.16	0	0	0
600993	ºþ±±Ê¡	ÎäººÊÐ	2010	1.13895283	1448908862	1178494581	0.377183	0.082659	0.119778	29.2686	0.222017	ÂíÓ¦Áú	0	0	6	51	18	0.9	4	0.3	2	0	0	17	Ò½Ò©ÖÆÔìÒµ	ÎäººÂíÓ¦ÁúÒ©Òµ¼¯ÍÅ¹É·ÝÓÐÏÞ¹«Ë¾	1994/5/9	2004/4/23	64.32	B	17.63	7.44	15	9	15.25	0	0	0	0	0.755578529	65	3901866	5835453	37002.4	83101.51	89874.16	0	0	0
600997	ºÓ±±Ê¡	ÌÆÉ½ÊÐ	2010	1.13895283	16053331143	15154065399	0.159341	0.054548	0.150654	56.7279	0.555667	¿ªÂÐ¹É·Ý	1	0	5	25	17	0.894736842	3	0.263157895	31	80627500	0.53	3	ÃºÌ¿²ÉÑ¡Òµ	¿ªÂÐ¾«Ãº¹É·ÝÓÐÏÞ¹«Ë¾	2001/6/30	2004/5/18	62.79	B	15.29	8.68	13	20	5.82	0	0	0	11349469.95	0.803010351	75	1958419	3324335	137213.5	83101.51	89874.16	0	0	0
601003	¹ãÎ÷	ÁøÖÝÊÐ	2010	1.13895283	18521793847	37115007051	0.059864	0.034077	0.119319	84.0003	0.714406	Áø¸Ö¹É·Ý	1	0	5	31	30	0.967741935	7	0.290322581	30	0	0	19	ºÚÉ«½ðÊôÒ±Á¶¼°Ñ¹ÑÓ¼Ó¹¤Òµ	ÁøÖÝ¸ÖÌú¹É·ÝÓÐÏÞ¹«Ë¾	2000/4/14	2007/2/6	13.81	D	11.51	0.44	0	0	1.86	1	0	1	19277122	0.591512764	35	746288	1550130	42023.2	83101.51	89874.16	0	0	0
601168	Çàº£Ê¡	Î÷ÄþÊÐ	2010	1.13895283	22457274320	18511447284	0.12048	0.045218	0.088867	28.2123	0.470938	Î÷²¿¿óÒµ	1	0	5	9	24	0.888888889	1	0.037037037	11	0	0	27	ÓÐÉ«½ðÊô¿ó²ÉÑ¡Òµ	Î÷²¿¿óÒµ¹É·ÝÓÐÏÞ¹«Ë¾	2000/12/28	2007/7/3	19.65	D	12.91	4	0	0	2.74	0	0	0	7358966	0.498912247	47	345219	1089186	6274.9	83101.51	89874.16	0	0	0
601600	±±¾©ÊÐ	±±¾©ÊÐ	2010	1.13895283	1.41E+11	1.21E+11	0.064519	0.006858	0.015075	38.5553	0.595344	ÖÐ¹úÂÁÒµ	1	0	5	32	16	0.941176471	2	0.117647059	15	0	0	1	ÓÐÉ«½ðÊôÒ±Á¶¼°Ñ¹ÑÓ¼Ó¹¤Òµ	ÖÐ¹úÂÁÒµ¹É·ÝÓÐÏÞ¹«Ë¾	2001/9/10	2007/4/24	59.28	C	10.63	9.65	9	20	10	17	9	8	33985000	0.78391181	50	23539300	27173200	3104.7	83101.51	89874.16	0	0	0
601607	ÉÏº£ÊÐ	ÉÏº£ÊÐ	2010	1.13895283	28169020175	37411066144	0.181527	0.063154	0.149789	39.9074	0.578109	ÉÏº£Ò½Ò©	1	0	6	52	15	0.833333333	4	0.333333333	6	285700000	0	4	Ò½Ò©ÖÆÔìÒµ	ÉÏº£ÊÐÒ½Ò©¹É·ÝÓÐÏÞ¹«Ë¾	1994/1/18	1993/10/8	57.16	C	14.93	5.06	10	13	14.17	0	0	0	0	0.713866134	12	28735800	33028900	24738.7	83101.51	89874.16	0	0	0
601678	É½¶«Ê¡	±õÖÝÊÐ	2010	1.13895283	4140317165	3574502293	0.218686	0.088793	0.108917	10.5	0.229091	±õ»¯¹É·Ý	0	0	5	26	19	0.95	3	0.25	12	0	0	31	»¯Ñ§Ô­ÁÏ¼°»¯Ñ§ÖÆÆ·ÖÆÔìÒµ	±õ»¯¼¯ÍÅ¹É·ÝÓÐÏÞ¹«Ë¾	2007/10/10	2010/2/8	21.26	D	15.62	1.85	0	0	3.79	0	0	0	1902437	0.744752628	38	1039879	1618432	136627.7	83101.51	89874.16	0	0	0
601699	É½Î÷Ê¡	³¤ÖÎÊÐ	2010	1.13895283	29363691333	21427676688	0.403194	0.113836	0.288941	63.9918	0.565641	Âº°²»·ÄÜ	1	0	5	6	27	1	5	0.259259259	41	0	0	13	ÃºÌ¿²ÉÑ¡Òµ	É½Î÷Âº°²»·±£ÄÜÔ´¿ª·¢¹É·ÝÓÐÏÞ¹«Ë¾	2001/7/19	2006/9/8	57.28	C	19.28	10.5	10	14	3.5	0	0	0	58886278.1	0.776812355	42	779001	1358657	159366.6	83101.51	89874.16	0	0	0
19	¹ã¶«Ê¡	ÉîÛÚÊÐ	2012	1.269862252	1222994596	310790324.7	0.171564	0.060559	0.077295	19.0893	0.177289	ÉîÁ¸¿Ø¹É	1	0	6	51	13	0.619047619	2	0.333333333	4	18300400	0	8	ÒûÁÏÖÆÔìÒµ	ÉîÛÚÊÐÉî±¦ÊµÒµ¹É·ÝÓÐÏÞ¹«Ë¾	1992/8/6	1991/12/1	22.71	D	20.47	0.94	0	0	1.3	0	0	0	0	0.83640474	31	14820803	15657078	87351	117253.52	125952.97	0	0	0
28	¹ã¶«Ê¡	ÉîÛÚÊÐ	2012	1.269862252	9295839940	18011759178	0.089	0.052032	0.26791	38.3342	0.802164	¹úÒ©Ò»ÖÂ	1	0	6	51	18	0.857142857	4	0.380952381	0	80366881.98	0.45	8	Ò½Ò©ÖÆÔìÒµ	ÉîÛÚÊÐÒæÁ¦¿óÈªË®¹É·ÝÓÐÏÞ¹«Ë¾	1993/7/3	1993/5/5	71.46	B	15.93	10	20	18.5	7.03	0	0	0	0	0.83640474	31	14820803	15657078	87351	117253.52	125952.97	0	0	0
59	¹ã¶«Ê¡	ÉîÛÚÊÐ	2012	1.269862252	32753278379	36008701061	0.120327	0.000609	0.00268	51.1393	0.774421	»ª½õ¹É·Ý	1	0	5	25	17	0.944444444	5	0.5	2	85483072.52	0	9	»¯Ñ§Ô­ÁÏ¼°»¯Ñ§ÖÆÆ·ÖÆÔìÒµ	ÉîÛÚÁÉºÓÍ¨´ï»¯¹¤¹É·ÝÓÐÏÞ¹«Ë¾	1997/1/18	1997/1/3	51.17	C	8.55	9.62	11	17	5	0	0	0	53689630.19	0.83640474	31	14820803	15657078	87351	117253.52	125952.97	0	0	0
78	¹ã¶«Ê¡	ÉîÛÚÊÐ	2012	1.269862252	5863516483	6418021706	0.151146	0.017239	0.070037	27.6556	0.819737	º£ÍõÉúÎï	0	0	6	52	14	0.875	4	0.4375	8	53139704.76	0.83	8	Ò½Ò©ÖÆÔìÒµ	ÉîÛÚÊÐº£ÍõÉúÎï¹¤³Ì¹É·ÝÓÐÏÞ¹«Ë¾	1998/9/1	1998/8/7	10.82	D	8.12	0.37	0	0	2.33	0	0	0	0	0.83640474	31	14820803	15657078	87351	117253.52	125952.97	0	0	0
153	°²»ÕÊ¡	ÎßºþÊÐ	2012	1.269862252	1450487243	1657764512	0.229785	0.012473	0.025906	14.7509	0.465688	·áÔ­Ò©Òµ	0	0	5	27	17	0.894736842	3	0.157894737	0	22271700	1.34	14	Ò½Ò©ÖÆÔìÒµ	°²»ÕÐÂÁ¦Ò©Òµ¹É·ÝÓÐÏÞ¹«Ë¾	1997/8/30	2000/9/7	22.51	D	12.24	0.27	0	0	10	0	0	0	0	0.844780102	45	1789085	2951484	56879	117253.52	125952.97	0	0	0
155	ËÄ´¨Ê¡	³É¶¼ÊÐ	2012	1.269862252	3154875050	2119820760	0.186287	0.000493	0.008408	63.4894	0.536233	´¨ÄÜ¶¯Á¦	1	0	5	26	13	0.8125	8	0.75	35	0	0.08	21	»¯Ñ§Ô­ÁÏ¼°»¯Ñ§ÖÆÆ·ÖÆÔìÒµ	´¨»¯¹É·ÝÓÐÏÞ¹«Ë¾	1997/10/20	2000/9/8	10.63	D	5.5	0.37	0	0	4.76	0	0	0	0	0.817721551	49	7808952	9838477	55326	117253.52	125952.97	0	0	0
301	½­ËÕÊ¡	ËÕÖÝÊÐ	2012	1.269862252	3582781837	875324711.7	0.330018	0.044544	0.05921	36.6935	0.247966	¶«·½Ê¢ºç	1	0	5	28	12	0.666666667	1	0.277777778	0	0	0	5	·ÄÖ¯Òµ	Îâ½­Ë¿³ñ¹É·ÝÓÐÏÞ¹«Ë¾	1998/7/16	2000/4/24	68.47	B	18.88	8.5	13	13	15.09	0	0	0	3003725	0.81600094	56	12043336	11134678	190582	117253.52	125952.97	0	0	0
403	½­Î÷Ê¡	ÒË´ºÊÐ	2012	1.269862252	1067946324	469824199.7	0.619533	0.002374	0.141585	29.11	0.730624	ÕñÐËÉú»¯	0	0	5	27	16	0.941176471	3	0.352941176	0	16314071.94	3.47	15	»¯Ñ§Ô­ÁÏ¼°»¯Ñ§ÖÆÆ·ÖÆÔìÒµ	ÒË´º¹¤³Ì»úÐµ¹É·ÝÓÐÏÞ¹«Ë¾	1993/12/28	1996/6/7	13.45	D	0.45	3	0	0	10	0	0	0	0	0.820924199	11	1324310	2692561	84307	117253.52	125952.97	0	0	0
420	¼ªÁÖÊ¡	¼ªÁÖÊÐ	2012	1.269862252	3450540174	1549588164	0.074789	0.002468	0.019259	21.255	0.825412	¼ªÁÖ»¯ÏË	1	0	5	28	15	0.789473684	5	1	0	3755462.59	0	10	»¯Ñ§ÏËÎ¬ÖÆÔìÒµ	¼ªÁÖ»¯ÏË¹É·ÝÓÐÏÞ¹«Ë¾	1993/5/8	1996/7/23	0.81	D	3.77	2.04	0	0	-5	0	0	0	14211581.64	0.601892893	21	1190295	2849407	33578	117253.52	125952.97	0	0	0
422	ºþ±±Ê¡	ÒË²ýÊÐ	2012	1.269862252	29648498158	19351602521	0.197529	0.049714	0.139908	16.8526	0.734845	STÒË»¯	1	1	5	26	22	0.846153846	0	0.076923077	8	6.10E+07	0	17	»¯Ñ§Ô­ÁÏ¼°»¯Ñ§ÖÆÆ·ÖÆÔìÒµ	ºþ±±ÒË»¯»¯¹¤¹É·ÝÓÐÏÞ¹«Ë¾	1992/12/24	1996/7/25	58.57	C	16.67	11.96	9	17	3.94	0	0	0	13820631.93	0.770265477	31	1532368	2956297	40146	117253.52	125952.97	0	0	0
423	É½¶«Ê¡	ÁÄ³ÇÊÐ	2012	1.269862252	5325655927	3056074264	0.736494	0.197828	0.244955	23.1417	0.190484	¶«°¢°¢½º	1	0	5	27	17	0.80952381	2	0.19047619	0	1.14E+08	3.74	31	Ò½Ò©ÖÆÔìÒµ	É½¶«¶«°¢°¢½º¹É·ÝÓÐÏÞ¹«Ë¾	1993/5/28	1996/7/5	74.42	B	24.52	7.96	17	11	13.94	0	0	0	0	0.876562762	54	1044888	2169992	147638	117253.52	125952.97	0	0	0
488	É½¶«Ê¡	Î«·»ÊÐ	2012	1.269862252	47725421927	19761679230	0.155245	0.000978	0.016064	18.9011	0.699418	³¿ÃùÖ½Òµ	1	0	5	22	25	0.806451613	2	0.193548387	70	293698300	1.49	31	ÔìÖ½¼°Ö½ÖÆÆ·Òµ	É½¶«³¿ÃùÖ½Òµ¼¯ÍÅ¹É·ÝÓÐÏÞ¹«Ë¾	1993/5/5	2000/11/2	18.72	D	11.85	1.87	0	0	5	0	0	0	28983197.7	0.813656025	28	3061228	4255938	147638	117253.52	125952.97	0	0	0
498	ÁÉÄþÊ¡	µ¤¶«ÊÐ	2012	1.269862252	8844691878	6554413473	0.125112	0.026255	0.114598	60.66	0.771108	É½¶«Â·ÇÅ	0	0	3	48	17	0.739130435	2	0.173913043	4	2259852.32	0	9	»¯Ñ§ÏËÎ¬ÖÆÔìÒµ	µ¤¶«»¯Ñ§ÏËÎ¬¹É·ÝÓÐÏÞ¹«Ë¾	1993/12/22	1997/5/21	74.13	B	14.22	15	15	23	6.91	0	0	0	0	0.566270282	22	1279733	1969376	128649	117253.52	125952.97	0	0	0
510	ËÄ´¨Ê¡	µÂÑôÊÐ	2012	1.269862252	2301272695	2172665059	0.018213	0.001878	0.015126	5.144	0.509003	ÐÂ½ðÂ·	0	0	5	26	16	0.842105263	8	0.631578947	2	0	0	21	»¯Ñ§Ô­ÁÏ¼°»¯Ñ§ÖÆÆ·ÖÆÔìÒµ	ËÄ´¨½ðÂ·¹É·ÝÓÐÏÞ¹«Ë¾	1989/4/12	1992/12/1	9.27	D	6.34	1.54	0	0	1.39	0	0	0	0	0.885212271	45	755322	1666553	55326	117253.52	125952.97	0	0	0
513	¹ã¶«Ê¡	Öéº£ÊÐ	2012	1.269862252	5633753961	3943525305	0.601958	0.084353	0.146832	26.2105	0.435524	ÀöÖé¼¯ÍÅ	0	0	5	27	15	0.9375	0	0	20	201371700	5.11	8	Ò½Ò©ÖÆÔìÒµ	Öéº£¾­¼ÃÌØÇøÀöÖéÒ½Ò©¼¯ÍÅ¹É·ÝÓÐÏÞ¹«Ë¾	1985/1/26	1993/9/16	27.79	D	20.49	1.91	0	0	5.39	0	0	0	0	0.848363293	76	1625997	2122023	87351	117253.52	125952.97	0	0	0
523	¹ã¶«Ê¡	¹ãÖÝÊÐ	2012	1.269862252	1840555856	3222501552	0.059793	0.010987	0.022938	35.2208	0.449016	¹ãÖÝÀËÆæ	1	0	5	26	13	0.928571429	3	0.357142857	57	0	2.98	8	»¯Ñ§Ô­ÁÏ¼°»¯Ñ§ÖÆÆ·ÖÆÔìÒµ	¹ãÖÝÀËÆæÊµÒµ¹É·ÝÓÐÏÞ¹«Ë¾	1993/2/16	1993/9/22	20.71	D	10.51	1.2	0	0	9	0	0	0	0	0.860397435	66	11023961	13436451	87351	117253.52	125952.97	0	0	0
525	½­ËÕÊ¡	ÄÏ¾©ÊÐ	2012	1.269862252	9115590134	7175366009	0.105884	0.032739	0.096075	44.753	0.650526	ºìÌ«Ñô	0	0	5	26	20	0.909090909	0	0.136363636	62	104397426.4	1.45	5	»¯Ñ§Ô­ÁÏ¼°»¯Ñ§ÖÆÆ·ÖÆÔìÒµ	ÄÏ¾©ÌìÁú¹É·ÝÓÐÏÞ¹«Ë¾	1992/6/5	1993/9/24	17.16	D	13.41	0.34	0	0	3.41	0	0	0	7569909	0.831224437	68	7330168	7696569	190582	117253.52	125952.97	0	0	0
538	ÔÆÄÏÊ¡	À¥Ã÷ÊÐ	2012	1.269862252	10663968965	13686824526	0.300204	0.148398	0.225196	41.5236	0.341024	ÔÆÄÏ°×Ò©	1	0	5	27	20	0.769230769	4	0.384615385	4	95060000	0.69	23	Ò½Ò©ÖÆÔìÒµ	ÔÆÄÏ°×Ò©ÊµÒµ¹É·ÝÓÐÏÞ¹«Ë¾	1993/5/3	1993/11/6	68.85	B	22.27	7.29	15	11	13.29	0	0	0	0	0.778683665	62	3783951	5255360	36399	117253.52	125952.97	0	0	0
545	¼ªÁÖÊ¡	¼ªÁÖÊÐ	2012	1.269862252	193768197.6	98656398.36	0.555481	0.016346		19.1872	1.222597	½ðÆÖîÑÒµ	1	0	5	26	9	0.692307692	1	0.076923077	6	0	0	10	Ò½Ò©ÖÆÔìÒµ	¼ªÁÖÖÆÒ©¹É·ÝÓÐÏÞ¹«Ë¾	1992/8/15	1993/11/12	-0.3	E	-2.72	2.42	0	0	0	0	0	0	0	0.601892893	21	1190295	2849407	33578	117253.52	125952.97	0	0	0
553	ºþ±±Ê¡	¾£ÖÝÊÐ	2012	1.269862252	2405494385	2345146529	0.167469	0.043412	0.082649	20.152	0.474181	°²µÀÂóA	1	0	5	26	16	0.842105263	2	0.315789474	27	8859146.16	0.38	17	»¯Ñ§Ô­ÁÏ¼°»¯Ñ§ÖÆÆ·ÖÆÔìÒµ	ºþ±±É³Â¡´ï¹É·ÝÓÐÏÞ¹«Ë¾	1992/9/30	1993/10/28	19.18	D	13.84	0.59	0	0	4.75	0	0	0	0	0.692310391	15	567632	2268341	40146	117253.52	125952.97	0	0	0
565	ÖØÇìÊÐ	ÖØÇìÊÐ	2012	1.269862252	1049176990	521312114.8	0.223397	0.055027	0.105954	40.5384	0.446647	ÓåÈýÏ¿A	1	0	5	26	15	0.833333333	4	0.555555556	40	18197000	3.49	20	»¯Ñ§Ô­ÁÏ¼°»¯Ñ§ÖÆÆ·ÖÆÔìÒµ	ÖØÇìÈýÏ¿ÓÍÆá¹É·ÝÓÐÏÞ¹«Ë¾	1992/5/11	1994/2/16	8.96	D	7.37	4	0	0	-2.41	0	0	0	0	0.794169401	39	17034885	30463599	36342	117253.52	125952.97	0	0	0
566	º£ÄÏÊ¡	º£¿ÚÊÐ	2012	1.269862252	2761511840	949887655.1	0.417619	0.028655	0.055356	21.6751	0.460584	º£ÄÏº£Ò©	0	0	5	27	14	0.7	1	0.1	4	48599131.77	5.12	30	Ò½Ò©ÖÆÔìÒµ	º£ÄÏº£Ò©ÊµÒµ¹É·ÝÓÐÏÞ¹«Ë¾	1992/12/31	1994/1/10	19.12	D	15.09	0.3	0	0	3.73	0	0	0	0	0.907385963	24	731687	1138450	3530	117253.52	125952.97	0	0	0
568	ËÄ´¨Ê¡	ãòÖÝÊÐ	2012	1.269862252	15572976438	11556353851	0.656506	0.291693	0.452448	21.4551	0.372576	ãòÖÝÀÏ½Ñ	1	0	5	15	23	0.851851852	3	0.259259259	0	70203055.8	0.61	21	ÒûÁÏÖÆÔìÒµ	ãòÖÝÀÏ½Ñ¹É·ÝÓÐÏÞ¹«Ë¾	1993/3/15	1994/2/21	77.59	B	25.81	7.5	15	20	9.28	0	0	0	0	0.64754885	19	827882	2123111	55326	117253.52	125952.97	0	0	0
589	¹óÖÝÊ¡	¹óÑôÊÐ	2012	1.269862252	6735268856	6596599409	0.164734	0.019072	0.0573	33.8399	0.66665	¹óÖÝÂÖÌ¥	1	0	5	29	14	0.823529412	3	0.235294118	11	216202500	3.36	22	Ïð½ºÖÆÔìÒµ	¹óÖÝÂÖÌ¥¹É·ÝÓÐÏÞ¹«Ë¾	1995/9/1	1996/1/4	20.84	D	12.57	0.22	0	0	8.05	0	0	0	1469040.2	0.742079989	117	2411920	3493275	51209	117253.52	125952.97	0	0	0
590	ºþÄÏÊ¡	ºâÑôÊÐ	2012	1.269862252	704017626.9	363420444.8	0.510342	0.195459	0.28753	18.0151	0.320214	ÆôµÏ¹Åºº	1	0	5	27	10	0.833333333	3	0.416666667	0	2296740.64	0.63	18	Ò½Ò©ÖÆÔìÒµ	ºâÑôÖÐÒ©ÊµÒµ¹É·ÝÓÐÏÞ¹«Ë¾	1993/3/25	1996/1/5	32.59	D	22.86	0.75	0	0	8.98	0	0	0	0	0.708440359	27	1355071	3042955	60083	117253.52	125952.97	0	0	0
591	ÖØÇìÊÐ	ÖØÇìÊÐ	2012	1.269862252	2924460001	4708284779	0.140572	0.006509	0.073489	49.8407	0.817919	Ì«ÑôÄÜ	1	0	5	44	22	0.666666667	10	0.727272727	0	0	0	20	Ò½Ò©ÖÆÔìÒµ	ÖØÇìÖÐÒ©¹É·ÝÓÐÏÞ¹«Ë¾	1988/2/5	1988/9/1	18.29	D	8.08	0.21	0	0	10	0	0	0	0	0.794169401	39	17034885	30463599	36342	117253.52	125952.97	0	0	0
596	°²»ÕÊ¡	ÙñÖÝÊÐ	2012	1.269862252	5308127471	4197057315	0.709122	0.136694	0.214958	53.8928	0.364091	¹Å¾®¹±¾Æ	1	0	5	15	18	1	2	0.388888889	0	174362000	4.15	14	Ê³Æ·ÖÆÔìÒµ	°²»Õ¹Å¾®¹±¾Æ¹É·ÝÓÐÏÞ¹«Ë¾	1996/5/30	1996/9/2	78.26	B	25.26	9	20	15	9	0	0	0	5670578.37	0.661641578	29	476878	1772645	56879	117253.52	125952.97	0	0	0
597	ÁÉÄþÊ¡	ÉòÑôÊÐ	2012	1.269862252	5993275529	3864913100	0.247474	0.000906	0.004849	22.4964	0.706934	¶«±±ÖÆÒ©	1	0	5	27	18	0.818181818	8	0.681818182	0	1.20E+08	3.1	9	Ò½Ò©ÖÆÔìÒµ	¶«±±ÖÆÒ©¼¯ÍÅ¹É·ÝÓÐÏÞ¹«Ë¾	1993/6/10	1996/5/9	18.08	D	6.87	1.21	0	0	10	0	0	0	0	0.793040135	28	7150377	7660854	128649	117253.52	125952.97	0	0	0
598	¸ÊËàÊ¡	À¼ÖÝÊÐ	2012	1.269862252	8346000926	2151845762	0.51715	0.087021	0.167634	41.8668	0.478082	ÐËÈØ»·¾³	1	0	2	46	9	0.692307692	5	0.923076923	155	4158054.63	0.19	26	»¯Ñ§Ô­ÁÏ¼°»¯Ñ§ÖÆÆ·ÖÆÔìÒµ	À¶ÐÇÇåÏ´¼Á¹É·ÝÓÐÏÞ¹«Ë¾	1996/5/26	1996/4/29	59.35	C	19.3	8.99	15	11	5.06	0	0	0	0	0.793530447	49	1037303	2025976	23296	117253.52	125952.97	0	0	0
599	É½¶«Ê¡	ÇàµºÊÐ	2012	1.269862252	4814201831	5908510699	0.090098	0.004362	0.013716	20.3079	0.680971	ÇàµºË«ÐÇ	1	0	5	29	14	0.666666667	3	0.428571429	12	34142968.95	0.58	31	Ïð½ºÖÆÔìÒµ	ÇàµºË«ÐÇÐ¬Òµ¹É·ÝÓÐÏÞ¹«Ë¾	1996/4/25	1996/4/10	18.53	D	7.93	0.6	0	0	10	0	0	0	1821345.32	0.840486413	69	6701820	7659801	147638	117253.52	125952.97	0	0	0
606	Çàº£Ê¡	Î÷ÄþÊÐ	2012	1.269862252	1507863060	315068456.6	0.258453	0.001359	0.003145	13.1105	0.28586	Ë³Àû°ì	1	0	2	64	8	0.666666667	0	0.083333333	0	0	0	27	»¯Ñ§Ô­ÁÏ¼°»¯Ñ§ÖÆÆ·ÖÆÔìÒµ	Çàº£Ã÷½º¹É·ÝÓÐÏÞ¹«Ë¾	1996/9/24	1996/8/30	17.49	D	7.18	0.31	0	0	10	0	0	0	0	0.656606043	41	547670	1853230	6760	117253.52	125952.97	0	0	0
609	±±¾©ÊÐ	±±¾©ÊÐ	2012	1.269862252	1581303440	166957524.2	0.333355	0.05218	0.079464	26	0.320264	ÖÐµÏÍ¶×Ê	0	0	4	90	18	0.9	0	0	0	0	0	1	»¯Ñ§Ô­ÁÏ¼°»¯Ñ§ÖÆÆ·ÖÆÔìÒµ	±±¾©Ñà»¯¸ßÐÂ¼¼Êõ¹É·ÝÓÐÏÞ¹«Ë¾	1993/8/2	1996/9/17	-0.51	E	14.13	0.36	0	0	-15	0	0	0	0	0.778581405	45	33149340	36853076	3103	117253.52	125952.97	0	0	0
615	ºþ±±Ê¡	ÏåÑôÊÐ	2012	1.269862252	1465947720	730148635.6	0.128726	0.002886	0.0068	16.3779	0.564787	¾©ºº¹É·Ý	0	0	3	70	17	0.80952381	3	0.285714286	34	0	0	17	»¯Ñ§ÏËÎ¬ÖÆÔìÒµ	ºþ±±½ð»·¹É·ÝÓÐÏÞ¹«Ë¾	1993/6/8	1996/9/26	12.5	D	7.46	0.04	0	0	5	0	0	0	0	0.638589446	53	1398545	3139677	40146	117253.52	125952.97	0	0	0
627	ºþ±±Ê¡	¾£ÃÅÊÐ	2012	1.269862252	2064727679	779736170.3	0.034004	0.006686	0.007897	23.7841	0.255418	ÌìÃ¯¼¯ÍÅ	0	0	1	68	17	0.944444444	1	0.111111111	8	5976206.72	0.77	17	»¯Ñ§Ô­ÁÏ¼°»¯Ñ§ÖÆÆ·ÖÆÔìÒµ	ºþ±±ÖÐÌì¹É·ÝÓÐÏÞ¹«Ë¾	1993/12/31	1996/10/31	41.12	C	7.2	7.51	11	14	1.41	0	0	0	0	0.767455646	54	506853	1421971	40146	117253.52	125952.97	0	0	0
630	°²»ÕÊ¡	Í­ÁêÊÐ	2012	1.269862252	39892820233	77258770499	0.036994	0.019563	0.085694	51.8284	0.697281	Í­ÁêÓÐÉ«	1	0	5	32	25	1	6	0.64	20	1320604925	1.71	14	ÓÐÉ«½ðÊôÒ±Á¶¼°Ñ¹ÑÓ¼Ó¹¤Òµ	°²»ÕÍ­¶¼Í­Òµ¹É·ÝÓÐÏÞ¹«Ë¾	1992/8/20	1996/10/24	60.05	B	13.93	13.2	11	17	4.92	1	0	1	22442751.41	0.903029584	43	635983	963949	56879	117253.52	125952.97	0	0	0
635	ÄþÏÄ	Ê¯×ìÉ½ÊÐ	2012	1.269862252	3625969165	2720684906	0.121851	0.008374	0.011329	51.2468	0.26082	Ó¢Á¦ÌØ	1	0	5	26	18	0.818181818	8	0.636363636	4	4932251.45	0	28	»¯Ñ§Ô­ÁÏ¼°»¯Ñ§ÖÆÆ·ÖÆÔìÒµ	ÄþÏÄÄþºÓÃñ×å»¯¹¤¹É·ÝÓÐÏÞ¹«Ë¾	1996/7/24	1996/10/25	62.42	B	9.64	8.64	11	24	9.14	0	0	0	680770	0.75328728	60	299344	777124	17795	117253.52	125952.97	0	0	0
650	½­Î÷Ê¡	¾Å½­ÊÐ	2012	1.269862252	2094865991	2087519162	0.3939	0.131817	0.157619	44.5408	0.182733	ÈÊºÍÒ©Òµ	0	0	5	27	24	0.888888889	1	0.148148148	6	26257800	1.26	15	»¯Ñ§ÏËÎ¬ÖÆÔìÒµ	¾Å½­»¯ÏË¹É·ÝÓÐÏÞ¹«Ë¾	1996/12/2	1996/11/18	22.14	D	14.8	0.26	0	0	7.08	0	0	0	0	0.726936954	35	1418709	2980139	84307	117253.52	125952.97	0	0	0
677	É½¶«Ê¡	Î«·»ÊÐ	2012	1.269862252	3642068422	1060058987	-0.142509	0.278179	1.41799	29.7668	0.797791	ºãÌìº£Áú	1	0	5	28	21	0.913043478	5	0.391304348	13	26920000	2.54	31	»¯Ñ§ÏËÎ¬ÖÆÔìÒµ	É½¶«Î«·»º£Áú¹É·ÝÓÐÏÞ¹«Ë¾	1988/12/28	1990/7/5	12.39	D	10.49	0.49	0	0	1.41	0	0	0	0	0.813656025	28	3061228	4255938	147638	117253.52	125952.97	0	0	0
683	ÄÚÃÉ¹Å	¶õ¶û¶àË¹ÊÐ	2012	1.269862252	9966058446	3662302647	0.383629	0.029794	0.043365	19.8554	0.578615	Ô¶ÐËÄÜÔ´	0	0	5	26	12	0.705882353	0	0.117647059	50	0	0	12	»¯Ñ§Ô­ÁÏ¼°»¯Ñ§ÖÆÆ·ÖÆÔìÒµ	ÄÚÃÉ¹ÅÔ¶ÐËÌìÈ»¼î¹É·ÝÓÐÏÞ¹«Ë¾	1997/1/23	1997/1/13	20.09	D	12.49	4	0	0	3.6	0	0	0	0	0.82220651	39	3755121	4832535	98363	117253.52	125952.97	0	0	0
687	ºÓ±±Ê¡	±£¶¨ÊÐ	2012	1.269862252	2890427167	866589028.3	0.068424	0.003473	0.004958	24.3139	0.438415	»ªÑ¶·½ÖÛ	1	0	5	39	26	0.866666667	5	0.4	34	24900000	2.87	3	»¯Ñ§ÏËÎ¬ÖÆÔìÒµ	±£¶¨Ìì¶ì¹É·ÝÓÐÏÞ¹«Ë¾	1997/2/1	1997/1/15	13.53	D	7.58	0.95	0	0	5	0	0	0	4867948	0.732181098	34	1599292	3835725	166539	117253.52	125952.97	0	0	0
695	Ìì½òÊÐ	Ìì½òÊÐ	2012	1.269862252	1189948163	782877692.8	0.042881	0.00441	0.009911	37.2955	0.709961	±õº£ÄÜÔ´	1	0	5	44	15	0.75	2	0.25	26	0	0	2	»¯Ñ§Ô­ÁÏ¼°»¯Ñ§ÖÆÆ·ÖÆÔìÒµ	Ìì½òµÆËþÍ¿ÁÏ¹É·ÝÓÐÏÞ¹«Ë¾	1992/10/20	1992/7/20	19.03	D	6.03	3	0	0	10	0	0	0	0	0.851942449	40	17600201	21432125	19214	117253.52	125952.97	0	0	0
707	ºþ±±Ê¡	Ð¢¸ÐÊÐ	2012	1.269862252	8439734927	4597249980	0.152197	0.00102	0.004357	25.1135	0.745206	STË«»·	1	1	5	26	18	0.9	8	0.65	42	191043172.1	4.16	17	»¯Ñ§Ô­ÁÏ¼°»¯Ñ§ÖÆÆ·ÖÆÔìÒµ	ºþ±±Ë«»·¼îÒµ¹É·ÝÓÐÏÞ¹«Ë¾	1993/12/27	1997/4/3	14.35	D	9.08	0.27	0	0	5	6	0	6	6384299.02	0.750349402	38	695028	2017925	40146	117253.52	125952.97	0	0	0
708	ºþ±±Ê¡	»ÆÊ¯ÊÐ	2012	1.269862252	4254177635	8122734464	0.08337	0.051296	0.074284	29.9549	0.309464	´óÒ±ÌØ¸Ö	1	0	5	31	17	0.894736842	4	0.368421053	4	263882089	3.25	17	ºÚÉ«½ðÊôÒ±Á¶¼°Ñ¹ÑÓ¼Ó¹¤Òµ	´óÒ±ÌØÊâ¸Ö¹É·ÝÓÐÏÞ¹«Ë¾	1993/5/18	1997/3/14	14.95	D	11.37	0.63	0	0	2.95	0	0	0	2108786	0.873436252	37	656400	1399910	40146	117253.52	125952.97	0	0	0
709	ºÓ±±Ê¡	ÌÆÉ½ÊÐ	2012	1.269862252	1.55E+11	1.12E+11	0.082627	0.000897	0.002572	42.8199	0.712047	ºÓ¸Ö¹É·Ý	1	0	5	31	19	1	6	0.736842105	6	2116763273	1.9	3	ºÚÉ«½ðÊôÒ±Á¶¼°Ñ¹ÑÓ¼Ó¹¤Òµ	ÌÆÉ½¸ÖÌú¹É·ÝÓÐÏÞ¹«Ë¾	1994/6/29	1997/3/27	55.82	C	10.8	12.02	11	17	5	0	0	0	69853671.83	0.749876538	61	3010936	4903141	166539	117253.52	125952.97	0	0	0
728	±±¾©ÊÐ	±±¾©ÊÐ	2012	1.269862252	22885957499	1190546777		0.017771	0.027214	23.5476	0.346984	¹úÔªÖ¤È¯	1	0	1	67	28	0.903225806	12	0.806451613	4	0	0	1	»¯Ñ§Ô­ÁÏ¼°»¯Ñ§ÖÆÆ·ÖÆÔìÒµ	±±¾©»¯¶þ¹É·ÝÓÐÏÞ¹«Ë¾	1997/6/6	1997/5/22	66.33	B	14.42	12	9	5	25.91	0	0	0	0	0.778581405	45	33149340	36853076	3103	117253.52	125952.97	0	0	0
729	±±¾©ÊÐ	±±¾©ÊÐ	2012	1.269862252	18223709562	13033346503	0.384282	0.035872	0.063184	57.4833	0.394888	Ñà¾©Æ¡¾Æ	1	0	5	15	25	0.833333333	6	0.333333333	4	178424782	1.37	1	ÒûÁÏÖÆÔìÒµ	±±¾©Ñà¾©Æ¡¾Æ¹É·ÝÓÐÏÞ¹«Ë¾	1997/7/8	1997/6/25	72.3	B	17.3	5.64	18	16	15.36	0	0	0	0	0.778581405	45	33149340	36853076	3103	117253.52	125952.97	0	0	0
731	ËÄ´¨Ê¡	ËìÄþÊÐ	2012	1.269862252	4453685618	6506585659	0.090148	0.06001	0.130386	14.3438	0.487656	ËÄ´¨ÃÀ·á	1	0	5	26	34	0.971428571	4	0.314285714	26	3288607.25	0.05	21	»¯Ñ§Ô­ÁÏ¼°»¯Ñ§ÖÆÆ·ÖÆÔìÒµ	ËÄ´¨ÃÀ·á»¯¹¤¹É·ÝÓÐÏÞ¹«Ë¾	1994/3/3	1997/5/30	25.86	D	19.88	3.18	0	0	2.8	0	0	0	0	0.72383899	22	284546	1333162	55326	117253.52	125952.97	0	0	0
732	¸£½¨Ê¡	ÈýÃ÷ÊÐ	2012	1.269862252	13640356924	2602812874	0.355409	0.023134	0.1532	79.5732	0.825943	Ì©ºÌ¼¯ÍÅ	0	0	3	70	10	0.833333333	1	0.416666667	6	0	0	7	»¯Ñ§Ô­ÁÏ¼°»¯Ñ§ÖÆÆ·ÖÆÔìÒµ	¸£½¨Ê¡ÈýÅ©»¯Ñ§¹É·ÝÓÐÏÞ¹«Ë¾	1992/12/29	1997/6/18	61.52	B	14.71	7.66	12	6	21.15	0	0	0	0	0.701162418	65	774353	1532235	34095	117253.52	125952.97	0	0	0
737	É½Î÷Ê¡	ÔË³ÇÊÐ	2012	1.269862252	3348960055	2572189391	0.184785	0.042968	0.293262	25.689	0.863874	STÄÏ·ç	1	1	5	26	19	0.904761905	5	0.428571429	6	3234538.97	0.13	13	»¯Ñ§Ô­ÁÏ¼°»¯Ñ§ÖÆÆ·ÖÆÔìÒµ	É½Î÷ÄÏ·ç»¯¹¤¼¯ÍÅ¹É·ÝÓÐÏÞ¹«Ë¾	1996/4/2	1997/4/8	13.91	D	10.21	0.48	0	0	3.22	0	0	0	1313538.2	0.566409219	44	415406	1926396	126524	117253.52	125952.97	0	0	0
739	É½¶«Ê¡	ÇàµºÊÐ	2012	1.269862252	4107220718	3480088218	0.231993	0.03276	0.101494	20.745	0.667519	ÆÕÂåÒ©Òµ	0	0	5	27	18	0.947368421	2	0.157894737	0	105620000	3.03	6	Ò½Ò©ÖÆÔìÒµ	Çàµº¶«·½Ã³Ò×´óÏÃ¹É·ÝÓÐÏÞ¹«Ë¾	1997/5/6	1997/4/22	20.14	D	12.17	0.86	0	0	7.11	0	0	0	11264365.02	0.840486413	69	6701820	7659801	147638	117253.52	125952.97	0	0	0
750	¹ãÎ÷	¹ðÁÖÊÐ	2012	1.269862252	11383844356	1158672755		0.014418	0.048679	26.0441	0.735803	¹úº£Ö¤È¯	1	0	1	67	17	0.85	1	0.25	0	0	0	19	Ò½Ò©ÖÆÔìÒµ	¹ðÁÖ¼¯çùÒ©Òµ¹É·ÝÓÐÏÞ¹«Ë¾	1992/8/3	1997/6/19	30.21	D	11.21	4	0	0	15	0	0	0	0	0.804948069	89	1060087	2613324	26996	117253.52	125952.97	0	0	0
756	É½¶«Ê¡	×Í²©ÊÐ	2012	1.269862252	3628270364	2971519620	0.176448	0.007238	0.013621	36.3243	0.510238	ÐÂ»ªÖÆÒ©	1	0	5	27	16	0.888888889	2	0.222222222	12	97730000	0	31	Ò½Ò©ÖÆÔìÒµ	É½¶«ÐÂ»ªÖÆÒ©¹É·ÝÓÐÏÞ¹«Ë¾	1993/9/30	1997/7/24	17.8	D	8.59	0.37	0	0	8.84	0	0	0	4136000	0.860260184	99	2362825	2908832	147638	117253.52	125952.97	0	0	0
761	ÁÉÄþÊ¡	±¾ÏªÊÐ	2012	1.269862252	38326373659	44591731306	0.060593	0.001812	0.00454	82.0674	0.600391	±¾¸Ö°å²Ä	1	0	5	31	15	0.882352941	1	0.470588235	73	2867830000	6.43	9	ºÚÉ«½ðÊôÒ±Á¶¼°Ñ¹ÑÓ¼Ó¹¤Òµ	±¾¸Ö°å²Ä¹É·ÝÓÐÏÞ¹«Ë¾	1997/6/27	1997/11/3	15.99	D	10.47	0.52	0	0	5	1	1	0	26311737	0.426496338	19	1235244	1755681	128649	117253.52	125952.97	0	0	0
766	¼ªÁÖÊ¡	Í¨»¯ÊÐ	2012	1.269862252	894890628.5	127647611.1	0.551092	0.00431	0.006224	22.5907	0.30762	Í¨»¯½ðÂí	1	0	5	27	9	0.75	1	0.083333333	4	6898490.12	5.4	10	Ò½Ò©ÖÆÔìÒµ	Í¨»¯½ðÂíÒ©Òµ¹É·ÝÓÐÏÞ¹«Ë¾	1993/2/26	1997/4/18	15.09	D	6.37	0.19	0	0	8.53	0	0	0	0	0.676074923	28	644311	1761474	33578	117253.52	125952.97	0	0	0
780	ÄÚÃÉ¹Å	³à·åÊÐ	2012	1.269862252	5571908760	3590312275	0.312974	0.073695	0.088067	61.4161	0.163188	Æ½×¯ÄÜÔ´	1	0	5	6	15	1	5	0.933333333	0	6880400	0.19	12	Ê³Æ·¼Ó¹¤Òµ	ÄÚÃÉ¹ÅÐË·¢¹É·ÝÓÐÏÞ¹«Ë¾	1993/6/22	1997/5/19	70.71	B	18.67	11.11	12	21.5	7.43	0	0	0	790000	0.687059516	30	745577	3256223	98363	117253.52	125952.97	0	0	0
782	¹ã¶«Ê¡	½­ÃÅÊÐ	2012	1.269862252	2103877138	3811290499	0.071548	0.016007	0.034154	20.2263	0.480951	ÃÀ´ï¹É·Ý	0	0	5	28	23	1	0	0.086956522	4	100417717.4	2.63	8	»¯Ñ§ÏËÎ¬ÖÆÔìÒµ	¹ã¶«ÐÂ»áÃÀ´ï½õÂÚ¹É·ÝÓÐÏÞ¹«Ë¾	1992/11/8	1997/6/3	8.69	D	2.02	1.98	0	0	4.69	0	0	0	0	0.821225587	32	1350341	1881150	87351	117253.52	125952.97	0	0	0
786	±±¾©ÊÐ	±±¾©ÊÐ	2012	1.269862252	9418313824	6685157987	0.265532	0.099281	0.191858	52.3985	0.526314	±±ÐÂ½¨²Ä	1	0	5	30	15	0.789473684	0	0.052631579	32	83537456.36	1.25	1	·Ç½ðÊô¿óÎïÖÆÆ·Òµ	±±ÐÂ¼¯ÍÅ½¨²Ä¹É·ÝÓÐÏÞ¹«Ë¾	1997/5/30	1997/5/20	23.92	D	20.5	1.5	0	0	1.92	0	0	0	11751	0.778581405	45	33149340	36853076	3103	117253.52	125952.97	0	0	0
788	ÖØÇìÊÐ	ÖØÇìÊÐ	2012	1.269862252	3640652631	1947941189	0.185144	0.020601	0.071635	33.6175	0.697721	±±´óÒ½Ò©	0	0	5	27	18	0.75	4	0.208333333	50	32747697.1	1.68	20	Ò½Ò©ÖÆÔìÒµ	Î÷ÄÏºÏ³ÉÖÆÒ©¹É·ÝÓÐÏÞ¹«Ë¾	1993/5/18	1997/5/27	21.13	D	10.96	2.15	0	0	8.02	0	0	0	0	0.794169401	39	17034885	30463599	36342	117253.52	125952.97	0	0	0
790	ËÄ´¨Ê¡	³É¶¼ÊÐ	2012	1.269862252	911839845.5	580530915.9	0.376981	0.03593	0.061683	22.5234	0.401343	Ì©ºÏ½¡¿µ	0	0	5	27	11	0.611111111	2	0.166666667	4	33584100	5.79	21	Ò½Ò©ÖÆÔìÒµ	³É¶¼»ªÉñ¸ß¿Æ¼¼¹É·ÝÓÐÏÞ¹«Ë¾	1988/3/3	1992/9/1	13.98	D	7.84	3.26	0	0	2.88	0	0	0	0	0.817721551	49	7808952	9838477	55326	117253.52	125952.97	0	0	0
791	¸ÊËàÊ¡	À¼ÖÝÊÐ	2012	1.269862252	13129525530	1565249475	0.524116	0.026136	0.100921	84.1062	0.741722	¸ÊËàµçÍ¶	1	0	5	44	25	0.892857143	5	0.178571429	4	0	0	26	»¯Ñ§Ô­ÁÏ¼°»¯Ñ§ÖÆÆ·ÖÆÔìÒµ	Î÷±±ÓÀÐÂ»¯¹¤¹É·ÝÓÐÏÞ¹«Ë¾	1997/9/12	1997/8/29	18	D	16.45	0.5	0	0	1.05	0	0	0	0	0.793530447	49	1037303	2025976	23296	117253.52	125952.97	0	0	0
795	É½Î÷Ê¡	Ì«Ô­ÊÐ	2012	1.269862252	1772833627	1409607121	0.15706	0.007926	0.039165	25.663	0.784707	Ó¢Âå»ª	0	0	5	30	18	0.857142857	3	0.238095238	6	40600000	2.88	13	·Ç½ðÊô¿óÎïÖÆÆ·Òµ	Ì«Ô­Ë«Ëþ¸ÕÓñ¹É·ÝÓÐÏÞ¹«Ë¾	1997/8/4	1997/7/18	13.25	D	6.63	1.62	0	0	5	0	0	0	565645	0.758154233	40	2156654	2774437	126524	117253.52	125952.97	0	0	0
799	ºþÄÏÊ¡	ÏæÎ÷ÊÐ	2012	1.269862252	2542905207	1652130980	0.783598	0.194527	0.265329	30.9998	0.256357	¾Æ¹í¾Æ	0	0	5	15	23	0.958333333	5	0.625	0	0	1.64	18	ÒûÁÏÖÆÔìÒµ	ºþÄÏ¾Æ¹í¾Æ¹É·ÝÓÐÏÞ¹«Ë¾	1997/7/14	1997/6/24	26.6	D	15.44	2.56	0	0	8.6	0	0	0	1414888.08		53			60083	117253.52	125952.97	0	0	0
807	ÔÆÄÏÊ¡	À¥Ã÷ÊÐ	2012	1.269862252	18819280727	10692727719	0.05773	0.001536	0.00345	49.1283	0.734207	ÔÆÂÁ¹É·Ý	1	0	5	32	28	0.965517241	5	0.379310345	12	10665793.65	0.1	23	ÓÐÉ«½ðÊôÒ±Á¶¼°Ñ¹ÑÓ¼Ó¹¤Òµ	ÔÆÄÏÂÁÒµ¹É·ÝÓÐÏÞ¹«Ë¾	1998/3/20	1998/2/25	66.54	B	7.22	14.32	15	23	7	0	0	0	8073583.3	0.778683665	62	3783951	5255360	36399	117253.52	125952.97	0	0	0
810	ËÄ´¨Ê¡	ËìÄþÊÐ	2012	1.269862252	1130203118	1131022100	0.122412	0.015871	0.007132	50.995	0.436865	´´Î¬Êý×Ö	1	0	5	39	15	0.789473684	2	0.210526316	4	29003437.71	2.56	21	·ÄÖ¯Òµ	ËÄ´¨½õ»ª¹É·ÝÓÐÏÞ¹«Ë¾	1988/7/1	1988/9/1	17.62	D	9.48	1.4	0	0	6.74	0	0	0	205217.92	0.72383899	22	284546	1333162	55326	117253.52	125952.97	0	0	0
815	ÄþÏÄ	Òø´¨ÊÐ	2012	1.269862252	3134605641	1362751264	0.126078	0.008028	0.037236	26.9124	0.78081	ÃÀÀûÔÆ	1	0	5	22	17	0.85	2	0.3	80	1293453.6	0.09	28	ÔìÖ½¼°Ö½ÖÆÆ·Òµ	ÄþÏÄÃÀÀûÖ½Òµ¹É·ÝÓÐÏÞ¹«Ë¾	1998/5/26	1998/4/27	61.37	B	7.72	14	12	23	4.65	0	0	0	1295259.68	0.701379491	52	1131320	1867446	17795	117253.52	125952.97	0	0	0
818	ÁÉÄþÊ¡	ºùÂ«µºÊÐ	2012	1.269862252	2714972545	2683515200	0.058951	0.009049	0.009054	39.1438	0.250585	º½½õ¿Æ¼¼	0	0	5	26	23	0.958333333	4	0.208333333	24	3940000	0	9	»¯Ñ§Ô­ÁÏ¼°»¯Ñ§ÖÆÆ·ÖÆÔìÒµ	½õ»¯»¯¹¤¼¯ÍÅÂÈ¼î¹É·ÝÓÐÏÞ¹«Ë¾	1997/9/16	1997/9/3	8.46	D	5.98	2.05	0	0	0.43	0	0	0	7289068.98	0.801434744	18	839778	1667955	128649	117253.52	125952.97	0	0	0
822	É½¶«Ê¡	Î«·»ÊÐ	2012	1.269862252	5995924310	4943090779	0.014409	-0.090462	-0.166047	40.3365	0.445907	É½¶«º£»¯	1	0	5	26	19	0.904761905	5	0.380952381	13	0	0	31	»¯Ñ§Ô­ÁÏ¼°»¯Ñ§ÖÆÆ·ÖÆÔìÒµ	É½¶«º£»¯¹É·ÝÓÐÏÞ¹«Ë¾	1998/6/4	1998/5/18	5.9	D	-2.25	3.29	0	0	4.86	0	0	0	0	0.813656025	28	3061228	4255938	147638	117253.52	125952.97	0	0	0
826	ºþ±±Ê¡	ÒË²ýÊÐ	2012	1.269862252	6329621475	2112137830	0.384606	0.068956	0.112021	34.601	0.379079	ÆôµÏ»·¾³	0	0	2	77	11	0.846153846	0	0	93	67468175.5	3.19	17	»¯Ñ§Ô­ÁÏ¼°»¯Ñ§ÖÆÆ·ÖÆÔìÒµ	¹úÍ¶Ô­ÒËÁ×»¯¹É·ÝÓÐÏÞ¹«Ë¾	1993/10/11	1998/1/15	60.78	B	20.79	5.84	16	13	5.15	0	0	0	0	0.770265477	31	1532368	2956297	40146	117253.52	125952.97	0	0	0
830	É½¶«Ê¡	ÁÄ³ÇÊÐ	2012	1.269862252	15924114039	10240815854	0.122636	0.021259	0.063836	32.3729	0.666945	Â³Î÷»¯¹¤	1	0	5	26	16	0.941176471	1	0.058823529	24	0	0	31	»¯Ñ§Ô­ÁÏ¼°»¯Ñ§ÖÆÆ·ÖÆÔìÒµ	É½¶«Â³Î÷»¯¹¤¹É·ÝÓÐÏÞ¹«Ë¾	1998/6/11	1998/5/25	14.41	D	9.66	0.83	0	0	3.92	1	0	1	6880333.92	0.876562762	54	1044888	2169992	147638	117253.52	125952.97	0	0	0
831	É½Î÷Ê¡	ÔË³ÇÊÐ	2012	1.269862252	2780179403	4018392644	0.191395	0.095792	0.128308	36.0007	0.20916	Îå¿óÏ¡ÍÁ	1	0	5	32	30	0.9375	7	0.46875	96	9425300	0	13	ÓÐÉ«½ðÊôÒ±Á¶¼°Ñ¹ÑÓ¼Ó¹¤Òµ	É½Î÷¹ØÂÁ¹É·ÝÓÐÏÞ¹«Ë¾	1998/6/17	1998/6/1	20.44	D	14.43	1.01	0	0	5	0	0	0	2209051.44	0.566409219	44	415406	1926396	126524	117253.52	125952.97	0	0	0
848	ºÓ±±Ê¡	³ÐµÂÊÐ	2012	1.269862252	1547353235	2137825085	0.382224	0.147124	0.278968	42.5523	0.469115	³ÐµÂÂ¶Â¶	0	0	5	15	16	0.941176471	4	0.705882353	2	12514800	0.58	3	ÒûÁÏÖÆÔìÒµ	ºÓ±±³ÐµÂÂ¶Â¶¹É·ÝÓÐÏÞ¹«Ë¾	1997/10/17	1997/9/24	35.46	D	22.96	3	0	0	9.5	0	0	0	0	0.554262392	26	825133	2357968	166539	117253.52	125952.97	0	0	0
869	É½¶«Ê¡	ÑÌÌ¨ÊÐ	2012	1.269862252	8123134580	5643530553	0.751735	0.209393	0.287654	50.4	0.254046	ÕÅÔ£A	0	0	5	15	20	0.952380952	1	0.095238095	0	11030000	0.2	31	ÒûÁÏÖÆÔìÒµ	ÑÌÌ¨ÕÅÔ£ÆÏÌÑÄð¾Æ¹É·ÝÓÐÏÞ¹«Ë¾	1997/9/18	2000/10/16	69.74	B	24.85	9	18	9	8.89	0	0	0	0	0.870887721	53	3573589	4768714	147638	117253.52	125952.97	0	0	0
878	ÔÆÄÏÊ¡	À¥Ã÷ÊÐ	2012	1.269862252	31768785631	40825859541	0.070399	0.004128	0.003598	48.1749	0.743027	ÔÆÄÏÍ­Òµ	1	0	5	32	21	0.84	8	0.88	8	0	0	23	ÓÐÉ«½ðÊôÒ±Á¶¼°Ñ¹ÑÓ¼Ó¹¤Òµ	ÔÆÄÏÍ­Òµ¹É·ÝÓÐÏÞ¹«Ë¾	1998/5/15	1998/4/20	13.15	D	6.85	1.3	0	0	5	1	1	0	7254674.76	0.778683665	62	3783951	5255360	36399	117253.52	125952.97	0	0	0
885	ºÓÄÏÊ¡	ÂåÑôÊÐ	2012	1.269862252	5217662563	4120307791	0.227111	0.048272	0.099413	65.3485	0.583469	³Ç·¢»·¾³	1	0	2	54	18	0.947368421	5	0.578947368	2	475900	0.01	16	Ê³Æ·¼Ó¹¤Òµ	ÂåÑô´º¶¼Ê³Æ·¹É·ÝÓÐÏÞ¹«Ë¾	1998/12/31	1998/12/2	60.05	B	12.27	10.78	9	23	5	0	0	0	9394106.49	0.756295756	28	2052637	3451128	104390	117253.52	125952.97	0	0	0
912	ËÄ´¨Ê¡	ãòÖÝÊÐ	2012	1.269862252	12749919616	4167930032	0.176536	0.006233	0.007007	59.3333	0.760189	ãòÌì»¯	1	0	5	26	16	1	3	0.4375	6	0	0	21	»¯Ñ§Ô­ÁÏ¼°»¯Ñ§ÖÆÆ·ÖÆÔìÒµ	ËÄ´¨ãòÌì»¯¹É·ÝÓÐÏÞ¹«Ë¾	1999/4/29	1999/4/5	13.68	D	7.82	2.13	0	0	3.73	1	1	0	0	0.64754885	19	827882	2123111	55326	117253.52	125952.97	0	0	0
919	½­ËÕÊ¡	ÄÏ¾©ÊÐ	2012	1.269862252	3198884204	2304934221	0.23938	0.056038	0.067641	45.227	0.22918	½ðÁêÒ©Òµ	1	0	5	27	16	0.761904762	2	0.142857143	4	33852700	1.47	5	Ò½Ò©ÖÆÔìÒµ	½ðÁêÒ©Òµ¹É·ÝÓÐÏÞ¹«Ë¾	1998/9/8	1999/8/27	28.39	D	18.33	3	0	0	7.06	0	0	0	0	0.831224437	68	7330168	7696569	190582	117253.52	125952.97	0	0	0
929	¸ÊËàÊ¡	À¼ÖÝÊÐ	2012	1.269862252	1392043942	816439979.8	0.384397	0.032227	0.036951	21.2888	0.302385	À¼ÖÝ»ÆºÓ	0	0	5	15	14	0.777777778	3	0.722222222	14	2100000	0.26	26	ÒûÁÏÖÆÔìÒµ	À¼ÖÝ»ÆºÓÆóÒµ¹É·ÝÓÐÏÞ¹«Ë¾	1993/12/24	1999/5/13	20.7	D	10.08	0.62	0	0	10	0	0	0	60036	0.793530447	49	1037303	2025976	23296	117253.52	125952.97	0	0	0
935	ËÄ´¨Ê¡	ÃàÑôÊÐ	2012	1.269862252	4894814879	1864904027	0.090208	0.014758	0.004377	48.1361	0.317421	ËÄ´¨Ë«Âí	0	0	5	30	16	0.8	0	0.1	16	0	0	21	·Ç½ðÊô¿óÎïÖÆÆ·Òµ	ËÄ´¨Ë«ÂíË®Äà¹É·ÝÓÐÏÞ¹«Ë¾	1998/10/20	1999/7/12	4.66	D	7.17	2.49	0	0	-5	0	0	0	4448241.88	0.762601107	24	804009	2505571	55326	117253.52	125952.97	0	0	0
936	½­ËÕÊ¡	ÎÞÎýÊÐ	2012	1.269862252	2974054915	2650851365	0.055577	0.05261	0.074824	41.0142	0.33256	»ªÎ÷¹É·Ý	0	0	5	28	12	0.857142857	0	0	0	0	0	5	»¯Ñ§ÏËÎ¬ÖÆÔìÒµ	½­ËÕ»ªÎ÷´å¹É·ÝÓÐÏÞ¹«Ë¾	1999/5/24	1999/7/13	19.55	D	15.02	1.7	0	0	2.83	0	0	0	0	0.838496165	42	6580301	6486133	190582	117253.52	125952.97	0	0	0
950	ÖØÇìÊÐ	ÖØÇìÊÐ	2012	1.269862252	5183289425	3322656520	0.151488	0.023154	0.050069	52.0515	0.530832	ÖØÒ©¿Ø¹É	1	0	6	51	23	0.958333333	4	0.375	13	3246139.57	0.1	20	»¯Ñ§Ô­ÁÏ¼°»¯Ñ§ÖÆÆ·ÖÆÔìÒµ	ÖØÇìÃñ·áÅ©»¯¹É·ÝÓÐÏÞ¹«Ë¾	1999/5/28	1999/8/11	15.12	D	10.81	1.92	0	0	2.39	0	0	0	805775.3	0.794169401	39	17034885	30463599	36342	117253.52	125952.97	0	0	0
960	ÔÆÄÏÊ¡	À¥Ã÷ÊÐ	2012	1.269862252	23445391720	16268432099	0.093553	0.001714	0.006732	50.5104	0.78013	ÎýÒµ¹É·Ý	1	0	5	32	25	0.961538462	9	0.692307692	32	0	0	23	ÓÐÉ«½ðÊôÒ±Á¶¼°Ñ¹ÑÓ¼Ó¹¤Òµ	ÔÆÄÏÎýÒµ¹É·ÝÓÐÏÞ¹«Ë¾	1998/11/23	1999/10/11	62.65	B	9.48	12.36	15	23	2.81	0	0	0	5697825.2	0.778683665	62	3783951	5255360	36399	117253.52	125952.97	0	0	0
963	Õã½­Ê¡	º¼ÖÝÊÐ	2012	1.269862252	6538732314	14579230375	0.195441	0.094905	0.235111	35.5037	0.641817	»ª¶«Ò½Ò©	0	0	6	52	13	0.65	0	0.15	4	137400000	5.69	6	Ò½Ò©ÖÆÔìÒµ	»ª¶«Ò½Ò©¹É·ÝÓÐÏÞ¹«Ë¾	1993/3/31	1999/12/22	22.7	D	14.09	1.09	0	0	7.52	0	0	0	0	0.783118308	68	8599875	7862800	86262	117253.52	125952.97	0	0	0
968	É½Î÷Ê¡	Ì«Ô­ÊÐ	2012	1.269862252	9454356559	3312312707	0.170342	-0.032955	-0.129885	49.448	0.631306	À¶Ñæ¿Ø¹É	1	0	5	7	18	1	4	0.5	8	3890300	0	13	ÃºÌ¿²ÉÑ¡Òµ	É½Î÷ÉñÖÝÃºµç½¹»¯¹É·ÝÓÐÏÞ¹«Ë¾	1998/12/22	2000/5/10	37.3	D	2.47	11.83	12	14	-3	0	0	0	4458046.68	0.758154233	40	2156654	2774437	126524	117253.52	125952.97	0	0	0
983	É½Î÷Ê¡	Ì«Ô­ÊÐ	2012	1.269862252	45125862520	31228777275	0.283461	0.044213	0.12047	54.3988	0.609906	Î÷É½Ãºµç	1	0	5	6	28	0.965517241	2	0.586206897	0	295900000	0	13	ÃºÌ¿²ÉÑ¡Òµ	É½Î÷Î÷É½Ãºµç¹É·ÝÓÐÏÞ¹«Ë¾	1999/4/26	2000/7/6	68.5	B	16.5	12.5	10	20	9.5	0	0	0	1178627.25	0.758154233	40	2156654	2774437	126524	117253.52	125952.97	0	0	0
985	ºÚÁú½­Ê¡	´óÇìÊÐ	2012	1.269862252	600196759.8	1193793734	0.084364	-0.002679	-0.003403	39.3399	0.212865	´óÇì»ª¿Æ	1	0	5	26	20	0.952380952	2	0.476190476	10	15227696.1	0	11	»¯Ñ§Ô­ÁÏ¼°»¯Ñ§ÖÆÆ·ÖÆÔìÒµ	´óÇì»ª¿Æ(¼¯ÍÅ)¹É·ÝÓÐÏÞ¹«Ë¾	1998/12/8	2000/7/7	11.82	D	6.54	0.28	0	0	5	0	0	0	0	0.657799204	18	1403267	1809812	43321	117253.52	125952.97	0	0	0
989	ºþÄÏÊ¡	³¤É³ÊÐ	2012	1.269862252	1840664794	1042414979	0.545321	0.060704	0.076107	40.3524	0.202921	¾ÅÖ¥ÌÃ	0	0	5	27	11	0.785714286	0	0	19	28763200	2.76	18	Ò½Ò©ÖÆÔìÒµ	ºþÄÏ¾ÅÖ¥ÌÃ¹É·ÝÓÐÏÞ¹«Ë¾	1999/5/12	2000/6/9	26.88	D	20.57	0.37	0	0	5.94	0	0	0	0	0.838891629	49	4906482	6246207	60083	117253.52	125952.97	0	0	0
995	¸ÊËàÊ¡	ÎäÍþÊÐ	2012	1.269862252	447869534.1	133926274.6	0.611442	0.022452	0.05443	19.5989	0.584247	*ST»ÊÌ¨	0	1	5	15	18	0.9	1	0.3	0	0	0.62	26	ÒûÁÏÖÆÔìÒµ	¸ÊËà»ÊÌ¨¾ÆÒµ¹É·ÝÓÐÏÞ¹«Ë¾	1998/9/29	2000/7/13	19.98	D	9.51	0.47	0	0	10	0	0	0	0	0.596324711	51	145000	1225756	23296	117253.52	125952.97	0	0	0
999	¹ã¶«Ê¡	ÉîÛÚÊÐ	2012	1.269862252	8612413200	6891102633	0.611352	0.125527	0.190983	63.5917	0.352553	»ªÈóÈý¾Å	1	0	5	27	30	0.9375	2	0.09375	0	1.65E+08	2.8	8	Ò½Ò©ÖÆÔìÒµ	Èý¾ÅÒ½Ò©¹É·ÝÓÐÏÞ¹«Ë¾	1999/4/21	1999/11/11	69.96	B	22.38	10	19	13	5.58	0	0	0	0	0.83640474	31	14820803	15657078	87351	117253.52	125952.97	0	0	0
2001	Õã½­Ê¡	ÉÜÐËÊÐ	2012	1.269862252	7835075905	3631417484	0.436847	0.108509	0.14047	56.3566	0.227534	ÐÂºÍ³É	0	0	5	27	14	0.823529412	0	0.058823529	4	160406193.8	4.42	6	»¯Ñ§Ô­ÁÏ¼°»¯Ñ§ÖÆÆ·ÖÆÔìÒµ	Õã½­ÐÂºÍ³É¹É·ÝÓÐÏÞ¹«Ë¾	1999/4/5	2004/6/2	70.5	B	24.16	7.46	18	15	5.88	0	0	0	0	0.786508414	43	2657555	2787074	86262	117253.52	125952.97	0	0	0
2004	ÖØÇìÊÐ	ÖØÇìÊÐ	2012	1.269862252	5922249552	3877392815	0.253919	0.062613	0.1239	13.6125	0.500716	»ª°î½¡¿µ	0	0	5	26	15	0.75	2	0.1	34	70483000	1.82	20	Ò½Ò©ÖÆÔìÒµ	ÖØÇì»ª°îÖÆÒ©¹É·ÝÓÐÏÞ¹«Ë¾	2001/9/19	2004/6/7	28.85	D	20.92	1.95	0	0	5.98	0	0	0	0	0.794169401	39	17034885	30463599	36342	117253.52	125952.97	0	0	0
2010	Õã½­Ê¡	º¼ÖÝÊÐ	2012	1.269862252	2992137436	3353527474	0.207889	0.056386	0.094367	22.9542	0.370054	´«»¯ÖÇÁª	0	0	2	72	17	0.894736842	3	0.210526316	0	92840200	2.77	6	»¯Ñ§Ô­ÁÏ¼°»¯Ñ§ÖÆÆ·ÖÆÔìÒµ	Õã½­´«»¯¹É·ÝÓÐÏÞ¹«Ë¾	2001/7/6	2004/6/15	22.94	D	15.78	4	0	0	3.16	0	0	0	0	0.783118308	68	8599875	7862800	86262	117253.52	125952.97	0	0	0
2018	°²»ÕÊ¡	Âí°°É½ÊÐ	2012	1.269862252	1505708552	942656025.9	0.147279	0.073996	0.163758	8.6308	0.536438	*ST»ªÐÅ	0	1	6	51	14	0.933333333	2	0.4	36	31004400	3.29	14	»¯Ñ§Ô­ÁÏ¼°»¯Ñ§ÖÆÆ·ÖÆÔìÒµ	°²»Õ»ªÐÇ»¯¹¤¹É·ÝÓÐÏÞ¹«Ë¾	1998/2/13	2004/6/25	70.07	B	21.07	9.89	15	23	1.11	2	2	0	0	0.804653828	27	1278157	1903706	56879	117253.52	125952.97	0	0	0
2019	Õã½­Ê¡	º¼ÖÝÊÐ	2012	1.269862252	1061539077	644191139.2	0.227857	0.010663	0.02978	23.5618	0.54706	ÒÚ·«Ò½Ò©	0	0	5	27	10	0.555555556	3	0.166666667	30	19259600	2.99	6	»¯Ñ§Ô­ÁÏ¼°»¯Ñ§ÖÆÆ·ÖÆÔìÒµ	Õã½­öÎ¸»Éú»¯¹É·ÝÓÐÏÞ¹«Ë¾	2000/11/10	2004/6/28	9.82	D	6.86	2.18	0	0	0.78	0	0	0	0	0.783118308	68	8599875	7862800	86262	117253.52	125952.97	0	0	0
2020	Õã½­Ê¡	ÉÜÐËÊÐ	2012	1.269862252	1300977724	857582263.1	0.347469	0.02435	0.041004	23.8992	0.406155	¾©ÐÂÒ©Òµ	0	0	5	27	11	0.733333333	2	0.2	8	37772185.57	4.4	6	Ò½Ò©ÖÆÔìÒµ	Õã½­¾©ÐÂÒ©Òµ¹É·ÝÓÐÏÞ¹«Ë¾	2001/10/25	2004/6/29	22.45	D	14.64	0.51	0	0	7.3	0	0	0	6545949.72	0.786508414	43	2657555	2787074	86262	117253.52	125952.97	0	0	0
2037	¹óÖÝÊ¡	¹óÑôÊÐ	2012	1.269862252	4627274880	3098648382	0.246079	0.054948	0.125859	30.2596	0.60831	¾ÃÁª·¢Õ¹	1	0	5	26	20	0.952380952	5	0.476190476	9	32407000	1.04	22	»¯Ñ§Ô­ÁÏ¼°»¯Ñ§ÖÆÆ·ÖÆÔìÒµ	¹óÖÝ¾ÃÁªÃñ±¬Æ÷²Ä·¢Õ¹¹É·ÝÓÐÏÞ¹«Ë¾	2002/7/18	2004/8/24	22.18	D	17.85	0.33	0	0	4	0	0	0	0	0.742079989	117	2411920	3493275	51209	117253.52	125952.97	0	0	0
2054	¹ã¶«Ê¡	·ðÉ½ÊÐ	2012	1.269862252	2113935401	1106213350	0.367299	0.068837	0.07482	21.7975	0.210308	µÂÃÀ»¯¹¤	0	0	5	26	16	0.888888889	1	0.111111111	22	37847805.78	3.42	8	»¯Ñ§Ô­ÁÏ¼°»¯Ñ§ÖÆÆ·ÖÆÔìÒµ	¹ã¶«µÂÃÀ¾«Ï¸»¯¹¤¹É·ÝÓÐÏÞ¹«Ë¾	2002/6/21	2006/7/7	76.63	B	19.59	12.5	15	25	4.54	0	0	0	0	0.799273569	24	3840803	4339550	87351	117253.52	125952.97	0	0	0
2061	Õã½­Ê¡	áéÖÝÊÐ	2012	1.269862252	2141726962	1765522136	0.11136	0.027881	0.118874	33.9156	0.719148	Õã½­½»¿Æ	1	0	3	48	20	0.909090909	8	0.818181818	56	36610000	2.07	6	»¯Ñ§Ô­ÁÏ¼°»¯Ñ§ÖÆÆ·ÖÆÔìÒµ	Õã½­½­É½»¯¹¤¹É·ÝÓÐÏÞ¹«Ë¾	1998/11/23	2006/8/2	5.81	D	1.92	3.57	0	0	0.32	0	0	0	4809827.4	0.792331431	42	634154	1388933	86262	117253.52	125952.97	0	0	0
2064	Õã½­Ê¡	ÎÂÖÝÊÐ	2012	1.269862252	2425572239	1727313774	0.099925	0.007587	0.011106	32.3239	0.31687	»ª·å°±ÂÚ	0	0	5	28	20	0.909090909	5	0.227272727	16	57901988.32	3.35	6	»¯Ñ§ÏËÎ¬ÖÆÔìÒµ	Õã½­»ª·å°±ÂÚ¹É·ÝÓÐÏÞ¹«Ë¾	1999/12/15	2006/8/7	67.71	B	12.71	12	12	23	8	0	0	0	1354939.7	0.818761288	44	2896419	3877865	86262	117253.52	125952.97	0	0	0
2068	½­Î÷Ê¡	¾°µÂÕòÊÐ	2012	1.269862252	5138980724	4654932332	0.160217	0.019013	0.078642	43.4401	0.722406	ºÚÃ¨¹É·Ý	1	0	5	26	15	0.833333333	7	0.444444444	6	184522100	3.59	15	»¯Ñ§Ô­ÁÏ¼°»¯Ñ§ÖÆÆ·ÖÆÔìÒµ	½­Î÷ºÚÃ¨Ì¿ºÚ¹É·ÝÓÐÏÞ¹«Ë¾	2001/7/12	2006/9/6	18.52	D	14.24	0.29	0	0	3.99	0	0	0	4.00E+06	0.620743345	35	666396	1207087	84307	117253.52	125952.97	0	0	0
2070	¸£½¨Ê¡	ÆÎÌïÊÐ	2012	1.269862252	3339408144	1219958654	0.212182	0.012338	0.035262	18.1527	0.512392		0	0	5	17	10	0.833333333	1	0.25	34	42985200	3.52	7	·ÄÖ¯Òµ	¸£½¨ÖÚºÍ¹É·ÝÓÐÏÞ¹«Ë¾	2002/2/25	2006/9/21	60.46	B	11.67	8.5	18	15	7.29	0	0	0	5142537.62	0.80594427	34	774465	1177859	34095	117253.52	125952.97	0	0	0
2075	½­ËÕÊ¡	ËÕÖÝÊÐ	2012	1.269862252	8153088744	12147999074	0.047629	0.001778	0.009791	75.0045	0.485543	É³¸Ö¹É·Ý	0	0	5	31	12	0.8	4	0.666666667	8	381522573.8	3.14	5	ÓÐÉ«½ðÊôÒ±Á¶¼°Ñ¹ÑÓ¼Ó¹¤Òµ	¸ßÐÂÕÅÍ­¹É·ÝÓÐÏÞ¹«Ë¾	1999/9/28	2006/10/10	15.06	D	6.58	3.48	0	0	5	0	0	0	5729248.3	0.81600094	56	12043336	11134678	190582	117253.52	125952.97	0	0	0
2078	É½¶«Ê¡	¼ÃÄþÊÐ	2012	1.269862252	15172699288	10408640842	0.135451	0.014454	0.044674	67.5141	0.706315	Ì«ÑôÖ½Òµ	0	0	5	22	14	0.777777778	4	0.277777778	14	419317561.3	4.1	31	ÔìÖ½¼°Ö½ÖÆÆ·Òµ	É½¶«Ì«ÑôÖ½Òµ¹É·ÝÓÐÏÞ¹«Ë¾	2000/4/26	2006/11/1	58	C	14.65	7.71	9	25	1.64	3	3	0	64494543.94	0.82023603	42	2456266	3624886	147638	117253.52	125952.97	0	0	0
2080	½­ËÕÊ¡	ÄÏ¾©ÊÐ	2012	1.269862252	5914039017	2803247159	0.207104	0.024344	0.053639	54.3246	0.547422	ÖÐ²Ä¿Æ¼¼	1	0	5	30	19	0.863636364	10	0.863636364	10	183060490.5	6.53	5	»¯Ñ§ÏËÎ¬ÖÆÔìÒµ	ÖÐ²Ä¿Æ¼¼¹É·ÝÓÐÏÞ¹«Ë¾	2001/12/28	2006/11/3	73.32	B	17.18	12.7	12	27	4.44	0	0	0	0	0.831224437	68	7330168	7696569	190582	117253.52	125952.97	0	0	0
2087	ºÓÄÏÊ¡	ÄÏÑôÊÐ	2012	1.269862252	4640474841	3157711398	0.119389	0.017272	0.04462	32.9976	0.614765	ÐÂÒ°·ÄÖ¯	1	0	5	17	15	0.681818182	11	0.772727273	32	40801400	1.29	16	·ÄÖ¯Òµ	ºÓÄÏÐÂÒ°·ÄÖ¯¹É·ÝÓÐÏÞ¹«Ë¾	1994/4/24	2006/11/17	19.96	D	9	1.07	0	0	9.89	0	0	0	1693312.8	0.632860418	46	1036511	3865551	104390	117253.52	125952.97	0	0	0
2092	ÐÂ½®	ÎÚÂ³Ä¾ÆëÊÐ	2012	1.269862252	21913930868	7112887952	0.201104	0.012209	0.036274	16.7205	0.672705	ÖÐÌ©»¯Ñ§	1	0	5	26	21	0.75	2	0.285714286	49	4438763.26	0.06	29	»¯Ñ§Ô­ÁÏ¼°»¯Ñ§ÖÆÆ·ÖÆÔìÒµ	ÐÂ½®ÖÐÌ©»¯Ñ§¹É·ÝÓÐÏÞ¹«Ë¾	2001/12/18	2006/11/24	75.51	B	19.01	9.07	15	27	5.43	1	0	1	0	0.750770681	54	2520052	2956004	46912	117253.52	125952.97	0	0	0
2096	ºþÄÏÊ¡	ÓÀÖÝÊÐ	2012	1.269862252	2541382289	1587676680	0.370994	0.070803	0.105025	46.6151	0.304002	ÄÏÁëÃñ±¬	1	0	5	26	26	0.962962963	5	0.407407407	0	50800000	3.2	18	»¯Ñ§Ô­ÁÏ¼°»¯Ñ§ÖÆÆ·ÖÆÔìÒµ	ºþÄÏÄÏÁëÃñÓÃ±¬ÆÆÆ÷²Ä¹É·ÝÓÐÏÞ¹«Ë¾	2001/8/10	2006/12/11	21.94	D	17.93	0.58	0	0	3.43	0	0	0	0	0.608573842	41	594664	2200029	60083	117253.52	125952.97	0	0	0
2099	Õã½­Ê¡	Ì¨ÖÝÊÐ	2012	1.269862252	1918018610	1145374377	0.196003	0.010544	0.032007	24.4075	0.615204	º£ÏèÒ©Òµ	0	0	5	27	13	0.8125	1	0.1875	36	42934504.69	3.75	6	Ò½Ò©ÖÆÔìÒµ	Õã½­º£ÏèÒ©Òµ¹É·ÝÓÐÏÞ¹«Ë¾	2004/5/13	2006/12/11	15.19	D	8.01	0.88	0	0	6.3	0	0	0	4620955.59	0.871473147	69	2204230	2879269	86262	117253.52	125952.97	0	0	0
2107	É½¶«Ê¡	Î«·»ÊÐ	2012	1.269862252	643697102.7	209606772.5	0.781584	0.012957	0.014031	50.2671	0.076562	ÎÖ»ªÒ½Ò©	0	0	5	27	16	0.941176471	2	0.470588235	6	17160067.45	8.19	31	Ò½Ò©ÖÆÔìÒµ	É½¶«ÎÖ»ªÒ½Ò©¿Æ¼¼¹É·ÝÓÐÏÞ¹«Ë¾	2003/3/25	2007/1/10	9.81	D	8.68	1.11	0	0	0.02	0	0	0	0	0.813656025	28	3061228	4255938	147638	117253.52	125952.97	0	0	0
2109	ÉÂÎ÷Ê¡	ÏÌÑôÊÐ	2012	1.269862252	1733884288	1443618774	0.26432	0.073909	0.09836	41.3828	0.255106	ÐË»¯¹É·Ý	1	0	5	26	18	0.857142857	2	0.476190476	12	11363300	0.79	25	»¯Ñ§Ô­ÁÏ¼°»¯Ñ§ÖÆÆ·ÖÆÔìÒµ	ÉÂÎ÷ÐË»¯»¯Ñ§¹É·ÝÓÐÏÞ¹«Ë¾	1997/8/29	2007/1/11	23.05	D	19.33	0.9	0	0	2.82	0	0	0	0	0.824201081	31	691686	2363626	54654	117253.52	125952.97	0	0	0
2113	ºþÄÏÊ¡	ÔÀÑôÊÐ	2012	1.269862252	154482114.7	23203905.76	0.411778	0.032284	0.055615	21.4527	0.419513	STÌìÈó	0	1	2	64	9	0.75	2	0.416666667	0	0	0	18	»¯Ñ§Ô­ÁÏ¼°»¯Ñ§ÖÆÆ·ÖÆÔìÒµ	ºþÄÏÌìÈó»¯¹¤·¢Õ¹¹É·ÝÓÐÏÞ¹«Ë¾	1989/4/2	2007/1/26	12.48	D	8.67	4	0	0	-0.19	0	0	0	0	0.793074412	40	904768	2348205	60083	117253.52	125952.97	0	0	0
2118	¼ªÁÖÊ¡	Í¨»¯ÊÐ	2012	1.269862252	3045392210	418500365.2	0.635813	0.02834	0.045536	49.0213	0.377605	×ÏöÎÒ©Òµ	0	0	5	27	9	0.692307692	1	0.076923077	8	11080463.11	2.65	10	Ò½Ò©ÖÆÔìÒµ	¼ªÁÖ×ÏöÎÒ©Òµ¹É·ÝÓÐÏÞ¹«Ë¾	2001/2/23	2007/2/8	14.45	D	11.89	0.1	0	0	2.46	0	0	0	0	0.676074923	28	644311	1761474	33578	117253.52	125952.97	0	0	0
2125	ºþÄÏÊ¡	ÏæÌ¶ÊÐ	2012	1.269862252	1250412574	631379802.6	0.134847	-0.036465	-0.156006	46.7559	0.702003	ÏæÌ¶µç»¯	1	0	5	26	19	0.826086957	1	0.086956522	17	12600000	2	18	»¯Ñ§Ô­ÁÏ¼°»¯Ñ§ÖÆÆ·ÖÆÔìÒµ	ÏæÌ¶µç»¯¿Æ¼¼¹É·ÝÓÐÏÞ¹«Ë¾	2000/9/30	2007/3/19	2.93	D	0.76	1.26	0	0	0.91	0	0	0	6085693.1	0.828943307	52	847788	1451958	60083	117253.52	125952.97	0	0	0
2127	½­ËÕÊ¡	ËÕÖÝÊÐ	2012	1.269862252	4060594275	3410597325	0.041046	-0.047987	-0.187575	50.2906	0.748179	ÄÏ¼«µçÉÌ	0	0	2	72	15	0.833333333	1	0.166666667	4	96685443.41	2.83	5	·ÄÖ¯Òµ	½­ËÕÐÂÃñ·ÄÖ¯¿Æ¼¼¹É·ÝÓÐÏÞ¹«Ë¾	1999/7/12	2007/4/6	1.29	D	1.13	0.51	0	0	-0.35	0	0	0	3840564.74	0.81600094	56	12043336	11134678	190582	117253.52	125952.97	0	0	0
2136	°²»ÕÊ¡	Í­ÁêÊÐ	2012	1.269862252	927250588.6	685514776.7	0.090003	0.023634	0.034392	30.9119	0.312799	°²ÄÉ´ï	1	0	5	26	15	0.882352941	7	0.529411765	26	22790634.31	3.32	14	»¯Ñ§Ô­ÁÏ¼°»¯Ñ§ÖÆÆ·ÖÆÔìÒµ	°²»Õ°²ÄÉ´ïîÑÒµ¹É·ÝÓÐÏÞ¹«Ë¾	2005/3/23	2007/5/21	11.77	D	8.39	0.72	0	0	2.66	1	0	1	1798534	0.903029584	43	635983	963949	56879	117253.52	125952.97	0	0	0
2145	¸ÊËàÊ¡	À¼ÖÝÊÐ	2012	1.269862252	520709490.7	440234723.2	0.056627	0.00942	0.01047	15.7895	0.662738	ÖÐºËîÑ°×	0	0	5	26	13	0.866666667	2	0.133333333	16	0	0	26	»¯Ñ§Ô­ÁÏ¼°»¯Ñ§ÖÆÆ·ÖÆÔìÒµ	ÖÐºË»ªÔ­îÑ°×¹É·ÝÓÐÏÞ¹«Ë¾	2001/2/23	2007/7/23	9.75	D	3.51	1.24	0	0	5	0	0	0	2217060	0.793530447	49	1037303	2025976	23296	117253.52	125952.97	0	0	0
2155	ºþÄÏÊ¡	»³»¯ÊÐ	2012	1.269862252	4367338961	4729093441	0.275191	0.1226	0.183953	34.5434	0.322738	ºþÄÏ»Æ½ð	1	0	5	9	16	0.941176471	7	0.470588235	29	168731200	3.57	18	ÓÐÉ«½ðÊô¿ó²ÉÑ¡Òµ	ºþÄÏ³½ÖÝ¿óÒµ¹É·ÝÓÐÏÞ¹«Ë¾	2000/12/25	2007/8/1	82.37	A	20.93	12.29	14	30	5.15	0	0	0	5314279.96	0.557906209	45	690729	2225273	60083	117253.52	125952.97	0	0	0
2160	½­ËÕÊ¡	ËÕÖÝÊÐ	2012	1.269862252	2051610280	1914395174	0.065126	-0.033756	-0.117991	39	0.713908	³£ÂÁ¹É·Ý	0	0	5	32	13	0.866666667	5	0.4	0	59350000	3.1	5	ÓÐÉ«½ðÊôÒ±Á¶¼°Ñ¹ÑÓ¼Ó¹¤Òµ	½­ËÕ³£ÂÁÂÁÒµ¹É·ÝÓÐÏÞ¹«Ë¾	2004/6/2	2007/8/7	3.32	D	2.87	0.37	0	0	0.08	0	0	0	518282	0.81600094	56	12043336	11134678	190582	117253.52	125952.97	0	0	0
2165	½­ËÕÊ¡	ÄÏ¾©ÊÐ	2012	1.269862252	1761702838	1654939857	0.164409	0.047951	0.080498	24.9543	0.433498	ºì±¦Àö	0	0	5	26	15	0.9375	2	0.1875	77	58045400	3.51	5	»¯Ñ§Ô­ÁÏ¼°»¯Ñ§ÖÆÆ·ÖÆÔìÒµ	ÄÏ¾©ºì±¦Àö¹É·ÝÓÐÏÞ¹«Ë¾	1994/6/23	2007/8/27	70.96	B	17.04	10.8	15	23	5.12	0	0	0	0	0.831224437	68	7330168	7696569	190582	117253.52	125952.97	0	0	0
2167	¹ã¶«Ê¡	ÉÇÍ·ÊÐ	2012	1.269862252	3042573231	557779117.6	0.204103	0.002234	0.00597	23.9861	0.490695	¶«·½ï¯Òµ	0	0	5	32	14	0.933333333	2	0.2	4	23325100	4.18	8	»¯Ñ§Ô­ÁÏ¼°»¯Ñ§ÖÆÆ·ÖÆÔìÒµ	¹ã¶«¶«·½ï¯Òµ¿Æ¼¼¹É·ÝÓÐÏÞ¹«Ë¾	2000/9/26	2007/9/3	14.3	D	7.89	1.41	0	0	5	0	0	0	159639	0.786395766	31	963447	1729327	87351	117253.52	125952.97	0	0	0
2170	¹ã¶«Ê¡	ÉîÛÚÊÐ	2012	1.269862252	1857737248	2167196965	0.128809	0.049226	0.065002	28.0453	0.252168	°ÅÌï¹É·Ý	0	0	5	26	15	0.9375	2	0.375	14	79491030.59	3.67	8	»¯Ñ§Ô­ÁÏ¼°»¯Ñ§ÖÆÆ·ÖÆÔìÒµ	ÉîÛÚÊÐ°ÅÌïÉúÌ¬¹¤³Ì¹É·ÝÓÐÏÞ¹«Ë¾	2001/7/25	2007/9/7	20.44	D	17.25	1.56	0	0	1.63	1	0	1	0	0.83640474	31	14820803	15657078	87351	117253.52	125952.97	0	0	0
2172	½­ËÕÊ¡	ËÕÖÝÊÐ	2012	1.269862252	2948288007	3552361541	0.06906	0.014216	0.060443	43.7026	0.733578	°ÄÑó½¡¿µ	0	0	5	28	13	0.8125	1	0.1875	8	2176600	0.06	5	»¯Ñ§ÏËÎ¬ÖÆÔìÒµ	½­ËÕ°ÄÑó¿Æ¼¼¹É·ÝÓÐÏÞ¹«Ë¾	2001/10/22	2007/9/10	43.5	C	7.63	7.87	5	23	0	0	0	0	0	0.81600094	56	12043336	11134678	190582	117253.52	125952.97	0	0	0
2182	ÄÏ¾©ÊÐ	ÄÏ¾©ÊÐ	2012	1.269862252	2790287833	3492607060	0.094173	0.006139	0.022032	30.0083	0.589289	ÔÆº£½ðÊô	0	0	5	32	16	0.842105263	1	0.052631579	13	42146752.29	1.21	5	ÓÐÉ«½ðÊôÒ±Á¶¼°Ñ¹ÑÓ¼Ó¹¤Òµ	ÄÏ¾©ÔÆº£ÌØÖÖ½ðÊô¹É·ÝÓÐÏÞ¹«Ë¾	1993/11/30	2007/10/31	20	D	12.8	2.2	0	0	5	0	0	0	213466.84	0.831224437	68	7330168	7696569		117253.52	125952.97	0	0	0
2192	¹ã¶«Ê¡	¹ãÖÝÊÐ	2012	1.269862252	1290115935	1851653127	0.054122	0.004733	0.015505	20.7872	0.732176	ÈÚ½Ý¹É·Ý	0	0	5	39	17	0.80952381	2	0.095238095	21	0	0	8	»¯Ñ§Ô­ÁÏ¼°»¯Ñ§ÖÆÆ·ÖÆÔìÒµ	¹ãÖÝÂ·Ïè¹É·ÝÓÐÏÞ¹«Ë¾	1998/8/21	2007/11/21	12.34	D	7.25	0.09	0	0	5	0	0	0	0	0.860397435	66	11023961	13436451	87351	117253.52	125952.97	0	0	0
2198	¹ã¶«Ê¡	Ã·ÖÝÊÐ	2012	1.269862252	314248150.7	104473155.8	0.501272	0.024083	0.027216	22.6192	0.115102	¼ÎÓ¦ÖÆÒ©	0	0	5	27	8	0.615384615	0	0.076923077	0	0	0	8	Ò½Ò©ÖÆÔìÒµ	¹ã¶«¼ÎÓ¦ÖÆÒ©¹É·ÝÓÐÏÞ¹«Ë¾	2005/6/1	2007/12/6	10	D	12.22	0.4	0	0	-2.62	0	0	0	0	0.8147842	43	562701	1755253	87351	117253.52	125952.97	0	0	0
2201	½­ËÕÊ¡	ÄÏÍ¨ÊÐ	2012	1.269862252	1150777543	652362306.9	0.241971	0.016982	0.047612	50.3352	0.635726	¾Å¶¦ÐÂ²Ä	0	0	5	30	15	0.882352941	1	0.176470588	0	20840005.08	3.37	5	·Ç½ðÊô¿óÎïÖÆÆ·Òµ	½­ËÕ¾Å¶¦ÐÂ²ÄÁÏ¹É·ÝÓÐÏÞ¹«Ë¾	1994/6/30	2007/12/11	12.73	D	8.7	0.92	0	0	3.11	0	0	0	616727.4	0.84842752	22	4197225	5130055	190582	117253.52	125952.97	0	0	0
2206	Õã½­Ê¡	¼ÎÐËÊÐ	2012	1.269862252	3083643320	1950506155	0.146513	0.028021	0.044709	25.4033	0.361597	º£ÀûµÃ	0	0	5	28	12	0.545454545	3	0.272727273	10	73406192.55	3.76	6	»¯Ñ§ÏËÎ¬ÖÆÔìÒµ	Õã½­º£ÀûµÃÐÂ²ÄÁÏ¹É·ÝÓÐÏÞ¹«Ë¾	2001/5/21	2008/1/10	21.44	D	16.11	3.14	0	0	2.19	0	0	0	0	0.833841313	64	2577319	2607030	86262	117253.52	125952.97	0	0	0
2211	½­ËÕÊ¡	ÑïÖÝÊÐ	2012	1.269862252	2675075920	829566317.9	0.134572	0.001696	0.00218	47.4615	0.356544	ºê´ïÐÂ²Ä	0	0	5	26	14	1	0	0	0	36266893.24	4.37	5	»ù±¾»¯Ñ§Ô­ÁÏÖÆÔìÒµ	½­ËÕºê´ïÐÂ²ÄÁÏ¹É·ÝÓÐÏÞ¹«Ë¾	2002/4/24	2008/1/23	-6.55	E	-2.07	0.52	0	0	-5	0	0	0	0	0.87469464	23	2249986	2848023	190582	117253.52	125952.97	0	0	0
2215	¹ã¶«Ê¡	ÉîÛÚÊÐ	2012	1.269862252	2017345900	1597516109	0.412999	0.065358	0.097064	29.5266	0.314975	ÅµÆÕÐÅ	0	0	5	26	15	0.9375	2	0.25	12	61222152.7	3.83	8	»¯Ñ§Ô­ÁÏ¼°»¯Ñ§ÖÆÆ·ÖÆÔìÒµ	ÉîÛÚÅµÆÕÐÅÅ©»¯¹É·ÝÓÐÏÞ¹«Ë¾	2005/11/22	2008/1/28	23.39	D	17.32	4	0	0	2.07	65	65	0	0	0.83640474	31	14820803	15657078	87351	117253.52	125952.97	0	0	0
2217	É½¶«Ê¡	×Í²©ÊÐ	2012	1.269862252	1480512771	1183208639	0.077356	-0.008462	-0.01313	21.8376	0.391867	ºÏÁ¦Ì©	0	0	5	39	20	0.952380952	1	0.095238095	0	42857500	0	31	»¯Ñ§Ô­ÁÏ¼°»¯Ñ§ÖÆÆ·ÖÆÔìÒµ	É½¶«ÁªºÏ»¯¹¤¹É·ÝÓÐÏÞ¹«Ë¾	2006/3/9	2008/1/31	6.46	D	6.06	0.65	0	0	-0.25	1	0	1	0	0.860260184	99	2362825	2908832	147638	117253.52	125952.97	0	0	0
2224	Õã½­Ê¡	ÉÜÐËÊÐ	2012	1.269862252	810771574.9	884960249.7	0.221774	0.083141	0.116689	49.8649	0.241865	ÈýÁ¦Ê¿	0	0	5	29	11	0.733333333	0	0.066666667	16	30367817.6	3.43	6	Ïð½ºÖÆÔìÒµ	Õã½­ÈýÁ¦Ê¿Ïð½º¹É·ÝÓÐÏÞ¹«Ë¾	2002/11/11	2008/4/15	66.14	B	18.61	11.02	14	20	2.51	0	0	0	0	0.786508414	43	2657555	2787074	86262	117253.52	125952.97	0	0	0
2225	ºÓÄÏÊ¡	å§ÑôÊÐ	2012	1.269862252	3106086043	2145694195	0.286944	0.033149	0.071296	16.2262	0.553475	å§ÄÍ¹É·Ý	0	0	5	30	20	0.869565217	6	0.347826087	16	84881700	3.96	16	·Ç½ðÊô¿óÎïÖÆÆ·Òµ	å§Ñôå§ÄÍ¸ßÎÂ²ÄÁÏ£¨¼¯ÍÅ£©¹É·ÝÓÐÏÞ¹«Ë¾	2002/1/28	2008/4/15	16.24	D	12.79	1.14	0	0	2.31	0	0	0	1109414.15	0.79177098	35	480946	1506609	104390	117253.52	125952.97	0	0	0
2226	°²»ÕÊ¡	Ðû³ÇÊÐ	2012	1.269862252	3456053197	1773741885	0.4769	0.098253	0.109463	33.2272	0.211433	½­ÄÏ»¯¹¤	0	0	5	26	23	0.958333333	2	0.083333333	4	41104800	2.32	14	»¯Ñ§Ô­ÁÏ¼°»¯Ñ§ÖÆÆ·ÖÆÔìÒµ	°²»Õ½­ÄÏ»¯¹¤¹É·ÝÓÐÏÞ¹«Ë¾	2005/12/28	2008/4/22	28.3	D	23.14	2.05	0	0	3.11	0	0	0	0	0.645453871	42	869360	1786775	56879	117253.52	125952.97	0	0	0
2237	É½¶«Ê¡	ÑÌÌ¨ÊÐ	2012	1.269862252	10163996594	10543831107	0.09112	0.028261	0.093639	42.5308	0.689859	ºã°î¹É·Ý	0	0	5	32	19	0.904761905	3	0.19047619	37	336243900	3.19	31	ÓÐÉ«½ðÊôÒ±Á¶¼°Ñ¹ÑÓ¼Ó¹¤Òµ	É½¶«ºã°îÒ±Á¶¹É·ÝÓÐÏÞ¹«Ë¾	1997/6/26	2008/5/8	16.17	D	11.81	1.64	0	0	2.72	0	0	0	46656957.66	0.870887721	53	3573589	4768714	147638	117253.52	125952.97	0	0	0
2246	ËÄ´¨Ê¡	ãòÖÝÊÐ	2012	1.269862252	1604842857	2071053754	0.141506	0.048091	0.065816	50.4383	0.422238	±±»¯¹É·Ý	1	0	5	26	14	0.875	6	0.9375	56	10947900	0.71	21	»¯Ñ§Ô­ÁÏ¼°»¯Ñ§ÖÆÆ·ÖÆÔìÒµ	ËÄ´¨±±·½Ïõ»¯ÃÞ¹É·ÝÓÐÏÞ¹«Ë¾	2005/9/2	2008/5/27	62.02	B	8.93	12.59	11	23	6.5	0	0	0	127736.76	0.64754885	19	827882	2123111	55326	117253.52	125952.97	0	0	0
2250	Õã½­Ê¡	Ì¨ÖÝÊÐ	2012	1.269862252	3849167370	2955361791	0.315406	0.095465	0.173327	38.9771	0.445568	Áª»¯¿Æ¼¼	0	0	5	26	13	0.764705882	1	0.235294118	50	108803100	0	6	»¯Ñ§Ô­ÁÏ¼°»¯Ñ§ÖÆÆ·ÖÆÔìÒµ	Áª»¯¿Æ¼¼¹É·ÝÓÐÏÞ¹«Ë¾	2001/8/29	2008/6/5	71.22	B	21.74	8.53	15	20	5.95	0	0	0	15413538.3	0.871473147	69	2204230	2879269	86262	117253.52	125952.97	0	0	0
2254	É½¶«Ê¡	ÑÌÌ¨ÊÐ	2012	1.269862252	2194475590	1530793935	0.123136	0.020498	0.027887	39.3074	0.210015	Ì©ºÍÐÂ²Ä	1	0	5	28	13	0.866666667	8	0.933333333	30	90072836.58	5.88	31	»¯Ñ§ÏËÎ¬ÖÆÔìÒµ	ÑÌÌ¨°±ÂÚ¹É·ÝÓÐÏÞ¹«Ë¾	1993/5/20	2008/6/16	14.16	D	10.66	1.24	0	0	2.26	2	2	0	0	0.870887721	53	3573589	4768714	147638	117253.52	125952.97	0	0	0
2256	¹ã¶«Ê¡	ÉîÛÚÊÐ	2012	1.269862252	792819564.5	476770387.7	0.195217	-0.011513	0.015451	39.1494	0.288534	Õ×ÐÂ¹É·Ý	0	0	5	26	18	0.782608696	1	0.086956522	97	16937800	3.55	8	»¯Ñ§Ô­ÁÏ¼°»¯Ñ§ÖÆÆ·ÖÆÔìÒµ	ÉîÛÚÊÐ²Êºç¾«Ï¸»¯¹¤¹É·ÝÓÐÏÞ¹«Ë¾	1995/11/20	2008/6/16	4.52	D	0.66	1.2	0	0	2.66	0	0	0	0	0.83640474	31	14820803	15657078	87351	117253.52	125952.97	0	0	0
2258	ËÄ´¨Ê¡	ÃàÑôÊÐ	2012	1.269862252	1492026522	1278092628	0.228213	0.07981	0.086933	27.26	0.163241	Àû¶û»¯Ñ§	0	0	5	26	15	0.833333333	2	0.444444444	52	45013300	3.52	21	»¯Ñ§Ô­ÁÏ¼°»¯Ñ§ÖÆÆ·ÖÆÔìÒµ	Àû¶û»¯Ñ§¹É·ÝÓÐÏÞ¹«Ë¾	1993/2/24	2008/6/26	21	D	16.62	1.98	0	0	2.4	1	1	0	2129024.2	0.762601107	24	804009	2505571	55326	117253.52	125952.97	0	0	0
2274	½­ËÕÊ¡	ËÕÖÝÊÐ	2012	1.269862252	4075900185	3981070714	0.048534	-0.019437	-0.059186	41.2525	0.670418	»ª²ý»¯¹¤	0	0	5	26	20	0.909090909	7	0.636363636	46	3632039.91	0.09	5	»¯Ñ§Ô­ÁÏ¼°»¯Ñ§ÖÆÆ·ÖÆÔìÒµ	½­ËÕ»ª²ý»¯¹¤¹É·ÝÓÐÏÞ¹«Ë¾	2004/2/27	2008/9/16	11.41	D	4.48	1.93	0	0	5	0	0	0	3747000.34	0.81600094	56	12043336	11134678	190582	117253.52	125952.97	0	0	0
2275	¹ãÎ÷	¹ðÁÖÊÐ	2012	1.269862252	2485155256	1311546641	0.70432	0.133252	0.159369	61.1101	0.163879	¹ðÁÖÈý½ð	0	0	5	27	7	0.583333333	0	0.333333333	4	39982172.56	3.05	19	Ò½Ò©ÖÆÔìÒµ	¹ðÁÖÈý½ðÒ©Òµ¹É·ÝÓÐÏÞ¹«Ë¾	2001/12/28	2009/6/29	31.9	D	25.12	0.22	0	0	6.56	0	0	0	0	0.804948069	89	1060087	2613324	26996	117253.52	125952.97	0	0	0
2294	¹ã¶«Ê¡	ÉîÛÚÊÐ	2012	1.269862252	2980719190	1828881533	0.745516	0.213221	0.243921	71.5573	0.125481	ÐÅÁ¢Ì©	0	0	5	27	13	0.866666667	3	0.2	0	126920800	6.94	8	Ò½Ò©ÖÆÔìÒµ	ÉîÛÚÐÅÁ¢Ì©Ò©Òµ¹É·ÝÓÐÏÞ¹«Ë¾	2007/6/29	2009/9/2	32.43	D	24.4	2.61	0	0	5.42	0	0	0	0	0.83640474	31	14820803	15657078	87351	117253.52	125952.97	0	0	0
2304	½­ËÕÊ¡	ËÞÇ¨ÊÐ	2012	1.269862252	23657690859	17270481273	0.635552	0.260038	0.418807	34.0515	0.378192	ÑóºÓ¹É·Ý	1	0	5	15	27	0.931034483	4	0.379310345	4	45090700	0.26	5	ÒûÁÏÖÆÔìÒµ	½­ËÕÑóºÓ¾Æ³§¹É·ÝÓÐÏÞ¹«Ë¾	2002/12/27	2009/10/27	89.17	A	25.1	8.66	20	16.5	18.91	0	0	0	0	0.65982811	47	1581256	2724023	190582	117253.52	125952.97	0	0	0
2317	¹ã¶«Ê¡	¶«Ý¸ÊÐ	2012	1.269862252	1737120055	886433223.7	0.619065	0.10449	0.114395	32.7375	0.086588	ÖÚÉúÒ©Òµ	0	0	5	27	9	0.642857143	0	0	6	31102489.67	3.51	8	Ò½Ò©ÖÆÔìÒµ	¹ã¶«ÖÚÉúÒ©Òµ¹É·ÝÓÐÏÞ¹«Ë¾	2001/12/31	2009/12/1	30.08	D	23	1.86	0	0	5.22	0	0	0	0	0.683263272	44	3563245	3855844	87351	117253.52	125952.97	0	0	0
2319	¹ã¶«Ê¡	Öéº£ÊÐ	2012	1.269862252	763114753.6	486248019.2	0.238406	0.029431	0.037086	32	0.253543	ÀÖÍ¨¹É·Ý	0	0	5	26	11	0.916666667	0	0.166666667	49	15316800	3.15	8	»¯Ñ§Ô­ÁÏ¼°»¯Ñ§ÖÆÆ·ÖÆÔìÒµ	Öéº£ÊÐÀÖÍ¨»¯¹¤¹É·ÝÓÐÏÞ¹«Ë¾	1996/11/13	2009/12/1	19.56	D	13.21	0.58	0	0	5.77	0	0	0	0	0.848363293	76	1625997	2122023	87351	117253.52	125952.97	0	0	0
2324	ÉÏº£ÊÐ	ÉÏº£ÊÐ	2012	1.269862252	1538448688	1211690148	0.223734	0.103105	0.125159	51.4267	0.176204	ÆÕÀûÌØ	0	0	5	29	12	0.923076923	2	0.230769231	20	37980148.39	3.13	4	»¯Ñ§Ô­ÁÏ¼°»¯Ñ§ÖÆÆ·ÖÆÔìÒµ	ÉÏº£ÆÕÀûÌØ¸´ºÏ²ÄÁÏ¹É·ÝÓÐÏÞ¹«Ë¾	1999/10/28	2009/12/9	27.13	D	19.49	2.1	0	0	5.54	0	0	0	0	0.789369261	35	37437053	41840170	18961	117253.52	125952.97	0	0	0
2326	Õã½­Ê¡	Ì¨ÖÝÊÐ	2012	1.269862252	1763140068	838874861.5	0.226653	0.036411	0.063722	28.2397	0.40355	ÓÀÌ«¿Æ¼¼	0	0	5	26	13	0.8125	0	0.1875	6	32058489.65	3.82	6	»¯Ñ§Ô­ÁÏ¼°»¯Ñ§ÖÆÆ·ÖÆÔìÒµ	Õã½­ÓÀÌ«¿Æ¼¼¹É·ÝÓÐÏÞ¹«Ë¾	1999/10/11	2009/12/11	16.87	D	13.85	0.85	0	0	2.17	0	0	0	0	0.871473147	69	2204230	2879269	86262	117253.52	125952.97	0	0	0
2332	Õã½­Ê¡	Ì¨ÖÝÊÐ	2012	1.269862252	2442986189	1992191545	0.396715	0.05085	0.103518	21.5549	0.507729	ÏÉè¢ÖÆÒ©	1	0	5	27	16	0.695652174	8	0.782608696	41	60028100	3.01	6	Ò½Ò©ÖÆÔìÒµ	Õã½­ÏÉè¢ÖÆÒ©¹É·ÝÓÐÏÞ¹«Ë¾	2000/6/26	2009/12/28	26.11	D	18.65	0.61	0	0	6.85	0	0	0	0	0.871473147	69	2204230	2879269	86262	117253.52	125952.97	0	0	0
2341	¹ã¶«Ê¡	ÉîÛÚÊÐ	2012	1.269862252	1884013974	1142006864	0.277728	0.05041	0.127575	40.3005	0.585608	ÐÂÂÚ¿Æ¼¼	0	0	5	26	11	0.733333333	0	0	0	42512757.75	3.72	8	»¯Ñ§Ô­ÁÏ¼°»¯Ñ§ÖÆÆ·ÖÆÔìÒµ	ÉîÛÚÊÐÐÂÂÚ¿Æ¼¼¹É·ÝÓÐÏÞ¹«Ë¾	2002/12/25	2010/1/11	13.34	D	9.34	1.42	0	0	2.58	0	0	0	0	0.83640474	31	14820803	15657078	87351	117253.52	125952.97	0	0	0
2349	½­ËÕÊ¡	ÄÏÍ¨ÊÐ	2012	1.269862252	957711072.4	665382374.3	0.292287	0.062249	0.078827	41.303	0.253563	¾«»ªÖÆÒ©	1	0	5	27	14	0.777777778	2	0.388888889	25	14818203.39	2.23	5	Ò½Ò©ÖÆÔìÒµ	ÄÏÍ¨¾«»ªÖÆÒ©¹É·ÝÓÐÏÞ¹«Ë¾	2007/9/28	2010/1/20	22.02	D	14.16	1.72	0	0	6.14	0	0	0	0	0.84842752	22	4197225	5130055	190582	117253.52	125952.97	0	0	0
2360	É½Î÷Ê¡	ÐÃÖÝÊÐ	2012	1.269862252	921557971.2	564557488.3	0.344032	0.084982	0.103538	25.1	0.19185	Í¬µÂ»¯¹¤	0	0	5	26	20	0.909090909	1	0.227272727	23	10569014.84	1.87	13	»¯Ñ§Ô­ÁÏ¼°»¯Ñ§ÖÆÆ·ÖÆÔìÒµ	É½Î÷Í¬µÂ»¯¹¤¹É·ÝÓÐÏÞ¹«Ë¾	2001/6/10	2010/2/9	22.79	D	18.28	1.29	0	0	3.22	1	0	1	1542757.68	0.581521591	48	651651	1815286	126524	117253.52	125952.97	0	0	0
2361	°²»ÕÊ¡	ÎßºþÊÐ	2012	1.269862252	1045223426	823659727.6	0.14454	0.05718	0.10142	35.25	0.436209	Éñ½£¹É·Ý	0	0	5	26	13	0.928571429	3	0.5	18	25595035.62	3.11	14	»¯Ñ§Ô­ÁÏ¼°»¯Ñ§ÖÆÆ·ÖÆÔìÒµ	°²»ÕÉñ½£ÐÂ²ÄÁÏ¹É·ÝÓÐÏÞ¹«Ë¾	2002/4/18	2010/2/9	22.93	D	18.12	2.56	0	0	2.25	0	0	0	0	0.844780102	45	1789085	2951484	56879	117253.52	125952.97	0	0	0
2365	Ç±½­ÊÐ	Ç±½­ÊÐ	2012	1.269862252	1210779715	470697829.2	0.272056	0.062238	0.068869	22.6267	0.09629	ÓÀ°²Ò©Òµ	0	0	5	27	25	0.925925926	3	0.222222222	52	19838256	4.21	17	Ò½Ò©ÖÆÔìÒµ	Ç±½­ÓÀ°²Ò©Òµ¹É·ÝÓÐÏÞ¹«Ë¾	2006/4/14	2010/2/22	27.08	D	21.13	0.63	0	0	5.32	0	0	0	701200						117253.52	125952.97	0	0	0
2370	Õã½­Ê¡	ÉÜÐËÊÐ	2012	1.269862252	818018370.8	316044644.3	0.216026	-0.031439	-0.036534	45	0.139456	ÑÇÌ«Ò©Òµ	0	0	5	27	15	0.833333333	1	0.055555556	26	18681360.49	5.91	6	»¯Ñ§Ò©Æ·ÖÆ¼ÁÖÆÔìÒµ	Õã½­ÑÇÌ«Ò©Òµ¹É·ÝÓÐÏÞ¹«Ë¾	2001/12/31	2010/3/3	11.66	D	4.24	1.07	0	0	6.35	0	0	0	0	0.786508414	43	2657555	2787074	86262	117253.52	125952.97	0	0	0
2381	Õã½­Ê¡	¼ÎÐËÊÐ	2012	1.269862252	1315543698	1183458836	0.240641	0.082582	0.10597	24.359	0.251228	Ë«¼ý¹É·Ý	0	0	5	29	14	0.875	1	0.125	16	30456800	2.57	6	Ïð½ºÖÆÔìÒµ	Õã½­Ë«¼ýÏð½º¹É·ÝÓÐÏÞ¹«Ë¾	2001/11/13	2010/3/24	26.16	D	20.75	1.76	0	0	3.65	1	0	1	0	0.833841313	64	2577319	2607030	86262	117253.52	125952.97	0	0	0
2386	ËÄ´¨Ê¡	ÒË±öÊÐ	2012	1.269862252	13277028677	5828007523	0.135107	0.005425	0.016612	17.5184	0.671714	ÌìÔ­¼¯ÍÅ	1	0	5	26	28	0.848484848	4	0.181818182	88	13388111.14	0.23	21	»¯Ñ§Ô­ÁÏ¼°»¯Ñ§ÖÆÆ·ÖÆÔìÒµ	ÒË±öÌìÔ­¼¯ÍÅ¹É·ÝÓÐÏÞ¹«Ë¾	1994/1/1	2010/3/29	16.99	D	10.02	1.97	0	0	5	1	0	1	0	0.819123144	40	829693	2190349	55326	117253.52	125952.97	1	1	1
2387	¹ã¶«Ê¡	ÉÇÍ·ÊÐ	2012	1.269862252	1580193075	762873353.8	0.343389	0.034979	0.040547	46.8984	0.13732	Î¬ÐÅÅµ	0	0	5	39	14	0.7	1	0.15	0	0	0	8	ÒûÁÏÖÆÔìÒµ	ºÚÅ£Ê³Æ·¹É·ÝÓÐÏÞ¹«Ë¾	2007/12/28	2010/3/31	22.72	D	13.54	0.41	0	0	8.77	0	0	0	0	0.786395766	31	963447	1729327	87351	117253.52	125952.97	1	0	0
2391	½­ËÕÊ¡	ÑïÖÝÊÐ	2012	1.269862252	1964756745	1270852548	0.246666	0.080251	0.091384	36.6163	0.100981	³¤Çà¹É·Ý	0	0	5	26	17	0.944444444	0	0.055555556	28	54755100	4.31	5	»¯Ñ§Ô­ÁÏ¼°»¯Ñ§ÖÆÆ·ÖÆÔìÒµ	½­ËÕ³¤ÇàÅ©»¯¹É·ÝÓÐÏÞ¹«Ë¾	2001/1/4	2010/4/6	27.49	D	21.61	3.41	0	0	2.47	0	0	0	0	0.87469464	23	2249986	2848023	190582	117253.52	125952.97	0	0	0
2393	Ìì½òÊÐ	Ìì½òÊÐ	2012	1.269862252	2934749701	1117067915	0.616483	0.102817	0.107191	51.3609	0.050475	Á¦ÉúÖÆÒ©	1	0	5	27	10	0.588235294	2	0.176470588	0	40623949.76	3.64	2	Ò½Ò©ÖÆÔìÒµ	Ìì½òÁ¦ÉúÖÆÒ©¹É·ÝÓÐÏÞ¹«Ë¾	2001/8/8	2010/4/13	30.25	D	23.63	1.74	0	0	4.88	0	0	0	0	0.851942449	40	17600201	21432125	19214	117253.52	125952.97	0	0	0
2399	¹ã¶«Ê¡	ÉîÛÚÊÐ	2012	1.269862252	8259893243	1761820028	0.3788	0.074644	0.078427	36.936	0.025973	º£ÆÕÈð	0	0	5	27	9	0.6	0	0	4	30088100	1.71	8	Ò½Ò©ÖÆÔìÒµ	ÉîÛÚÊÐº£ÆÕÈðÒ©Òµ¹É·ÝÓÐÏÞ¹«Ë¾	1998/4/21	2010/4/26	32.17	D	23.72	3	0	0	5.45	0	0	0	0	0.83640474	31	14820803	15657078	87351	117253.52	125952.97	1	0	0
2407	ºÓÄÏÊ¡	½¹×÷ÊÐ	2012	1.269862252	2408882267	1444482445	0.181453	0.01764	0.028736	15.5746	0.324189	¶à·ú¶à	0	0	5	26	17	0.894736842	2	0.315789474	22	36136900	3.15	16	»¯Ñ§Ô­ÁÏ¼°»¯Ñ§ÖÆÆ·ÖÆÔìÒµ	¶à·ú¶à»¯¹¤¹É·ÝÓÐÏÞ¹«Ë¾	2004/12/28	2010/5/4	16.72	D	12.41	1.65	0	0	2.66	2	1	1	0	0.647260071	42	851332	1659704	104390	117253.52	125952.97	0	0	0
2408	É½¶«Ê¡	×Í²©ÊÐ	2012	1.269862252	4316070894	3422031053	0.154286	0.07344	0.102086	63.6848	0.280608	ÆëÏèÌÚ´ï	0	0	5	26	11	0.785714286	0	0	6	75540849.33	2.21	31	»¯Ñ§Ô­ÁÏ¼°»¯Ñ§ÖÆÆ·ÖÆÔìÒµ	×Í²©ÆëÏèÌÚ´ï»¯¹¤¹É·ÝÓÐÏÞ¹«Ë¾	2007/10/31	2010/5/4	25.88	D	18.79	3.83	0	0	3.26	4	0	4	0	0.860260184	99	2362825	2908832	147638	117253.52	125952.97	0	0	1
2409	½­ËÕÊ¡	ÎÞÎýÊÐ	2012	1.269862252	1310015836	1053752541	0.171281	0.063451	0.069656	33.5859	0.089087	ÑÅ¿Ë¿Æ¼¼	0	0	5	26	11	0.916666667	4	0.5	17	38344352.14	3.64	5	»¯Ñ§Ô­ÁÏ¼°»¯Ñ§ÖÆÆ·ÖÆÔìÒµ	½­ËÕÑÅ¿Ë¿Æ¼¼¹É·ÝÓÐÏÞ¹«Ë¾	1997/10/29	2010/5/11	22.91	D	18.3	1.5	0	0	3.11	0	0	0	0	0.838496165	42	6580301	6486133	190582	117253.52	125952.97	1	0	1
2411	½­ËÕÊ¡	ÄÏÍ¨ÊÐ	2012	1.269862252	1199164739	1009769856	0.179918	0.052341	0.074591	21.5814	0.284904	ÑÓ°²±Ø¿µ	0	0	5	27	13	0.8125	7	0.75	83	41134560.27	4.07	5	»¯Ñ§Ô­ÁÏ¼°»¯Ñ§ÖÆÆ·ÖÆÔìÒµ	½­ËÕ¾Å¾Å¾Ã¿Æ¼¼¹É·ÝÓÐÏÞ¹«Ë¾	2007/12/24	2010/5/11	17.55	D	13.88	1.03	0	0	2.64	0	0	0	0	0.84842752	22	4197225	5130055	190582	117253.52	125952.97	1	0	1
2412	ºþÄÏÊ¡	ÒæÑôÊÐ	2012	1.269862252	1041870469	489461123.6	0.749474	0.078186	0.084404	52.027	0.073676	ººÉ­ÖÆÒ©	0	0	5	27	13	0.8125	1	0.25	8	12736900	2.6	18	Ò½Ò©ÖÆÔìÒµ	ºþÄÏººÉ­ÖÆÒ©¹É·ÝÓÐÏÞ¹«Ë¾	1998/1/21	2010/5/11	22.55	D	15.76	1.33	0	0	5.46	0	0	0	0	0.826016035	47	438666	1722440	60083	117253.52	125952.97	0	0	0
2422	ËÄ´¨Ê¡	³É¶¼ÊÐ	2012	1.269862252	14930778241	5885278617	0.426666	0.073248	0.123542	25.8072	0.392927	¿ÆÂ×Ò©Òµ	0	0	5	27	21	0.84	4	0.44	6	200290000	5.35	21	Ò½Ò©ÖÆÔìÒµ	ËÄ´¨¿ÆÂ×Ò©Òµ¹É·ÝÓÐÏÞ¹«Ë¾	2002/5/29	2010/5/24	69.67	B	20.11	5.67	16	15	12.89	35	0	35	0	0.817721551	49	7808952	9838477	55326	117253.52	125952.97	0	0	0
2424	¹óÖÝÊ¡	°²Ë³ÊÐ	2012	1.269862252	3240031321	1367582448	0.545027	0.070635	0.10954	52.7252	0.369591	¹óÖÝ°ÙÁé	0	0	5	27	11	0.6875	3	0.375	10	6332728.89	0.46	22	Ò½Ò©ÖÆÔìÒµ	¹óÖÝ°ÙÁéÆóÒµ¼¯ÍÅÖÆÒ©¹É·ÝÓÐÏÞ¹«Ë¾	2007/12/26	2010/5/24	27.52	D	22.75	0.12	0	0	4.65	0	0	0	0	0.679251754	29	375039	1307907	51209	117253.52	125952.97	0	0	0
2427	Õã½­Ê¡	ºþÖÝÊÐ	2012	1.269862252	1865539789	912768915.8	0.122209	0.001366	0.013914	37.2993	0.470924	*STÓÈ·ò	0	1	5	28	12	0.666666667	0	0.111111111	11	34133691.28	3.74	6	»¯Ñ§ÏËÎ¬ÖÆÔìÒµ	Õã½­ÓÈ·ò¸ßÐÂÏËÎ¬¹É·ÝÓÐÏÞ¹«Ë¾	2008/12/8	2010/5/26	13.47	D	7.88	0.59	0	0	5	0	0	0	0	0.827860999	79	1385508	1675076	86262	117253.52	125952.97	0	0	1
2437	ºÚÁú½­Ê¡	¹þ¶û±õÊÐ	2012	1.269862252	2564606117	711030303.4	0.636368	0.063741	0.07063	44.625	0.079462	ÓþºâÒ©Òµ	0	0	5	27	9	0.5625	0	0.0625	8	35443400	4.98	11	Ò½Ò©ÖÆÔìÒµ	¹þ¶û±õÓþºâÒ©Òµ¹É·ÝÓÐÏÞ¹«Ë¾	2008/6/26	2010/6/7	29.5	D	22.99	0.15	0	0	6.36	0	0	0	0	0.746844282	39	3547160	6435756	43321	117253.52	125952.97	0	0	0
2440	Õã½­Ê¡	ÉÜÐËÊÐ	2012	1.269862252	5247158945	3547094062	0.242705	0.063097	0.074627	35.3416	0.173941	ÈòÍÁ¹É·Ý	0	0	5	26	15	0.9375	10	0.8125	71	106019500	2.99	6	»¯Ñ§Ô­ÁÏ¼°»¯Ñ§ÖÆÆ·ÖÆÔìÒµ	Õã½­ÈòÍÁ¹É·ÝÓÐÏÞ¹«Ë¾	2004/12/16	2010/6/23	26.18	D	21.08	1.76	0	0	3.34	0	0	0	4737426.88	0.786508414	43	2657555	2787074	86262	117253.52	125952.97	0	0	0
2442	ºÓ±±Ê¡	ÐÏÌ¨ÊÐ	2012	1.269862252	2627931409	1940447166	0.161045	0.015459	0.039242	50.3446	0.543148	ÁúÐÇ»¯¹¤	0	0	5	26	16	0.8	6	0.5	26	64851957.74	3.34	3	»¯Ñ§Ô­ÁÏ¼°»¯Ñ§ÖÆÆ·ÖÆÔìÒµ	ÁúÐÇ»¯¹¤¹É·ÝÓÐÏÞ¹«Ë¾	2008/1/28	2010/6/23	10.56	D	8.04	0.39	0	0	2.13	1	0	1	3387320.39	0.640824374	31	856120	2502476	166539	117253.52	125952.97	1	0	1
2450	±±¾©ÊÐ	±±¾©ÊÐ	2012	1.269862252	5790941905	2234623153	0.321703	0.073131	0.138954	28.6312	0.469912	*ST¿µµÃ	0	1	5	29	9	0.642857143	0	0.071428571	20	23822004.09	0	1	»¯Ñ§Ô­ÁÏ¼°»¯Ñ§ÖÆÆ·ÖÆÔìÒµ	±±¾©¿µµÃÐÂ¸´ºÏ²ÄÁÏ¹É·ÝÓÐÏÞ¹«Ë¾	2001/8/21	2010/7/5	22.28	D	18.52	1.01	0	0	2.75	0	0	0	0	0.778581405	45	33149340	36853076	3103	117253.52	125952.97	0	0	0
2453	½­ËÕÊ¡	ËÕÖÝÊÐ	2012	1.269862252	1257150846	1044015398	0.210216	0.059635	0.099926	48.6563	0.391358	»ªÈí¿Æ¼¼	0	0	5	26	13	0.866666667	0	0.2	64	19691600	3.42	5	»¯Ñ§Ô­ÁÏ¼°»¯Ñ§ÖÆÆ·ÖÆÔìÒµ	ËÕÖÝÌìÂí¾«Ï¸»¯Ñ§Æ·¹É·ÝÓÐÏÞ¹«Ë¾	2007/12/28	2010/7/7	22.15	D	18.35	0.39	0	0	3.41	0	0	0	0	0.81600094	56	12043336	11134678	190582	117253.52	125952.97	1	0	1
2455	½­ËÕÊ¡	ÎÞÎýÊÐ	2012	1.269862252	1600867790	1725989465	0.112646	0.024896	0.052707	39.6355	0.527655	°Ù´¨¹É·Ý	0	0	5	26	16	0.888888889	0	0	4	60452243.1	3.5	5	»¯Ñ§Ô­ÁÏ¼°»¯Ñ§ÖÆÆ·ÖÆÔìÒµ	ÎÞÎý°Ù´¨»¯¹¤¹É·ÝÓÐÏÞ¹«Ë¾	2002/7/1	2010/7/21	15.35	D	13.2	0.77	0	0	1.38	0	0	0	0	0.838496165	42	6580301	6486133	190582	117253.52	125952.97	0	0	0
2460	½­Î÷Ê¡	ÐÂÓàÊÐ	2012	1.269862252	1047899409	628147629.7	0.217373	0.064889	0.086372	28.8986	0.226444	¸Ó·æï®Òµ	0	0	5	32	16	0.8	4	0.35	21	22250200	3.54	15	ÓÐÉ«½ðÊôÒ±Á¶¼°Ñ¹ÑÓ¼Ó¹¤Òµ	½­Î÷¸Ó·æï®Òµ¹É·ÝÓÐÏÞ¹«Ë¾	2000/3/2	2010/7/28	22.78	D	18.45	1.28	0	0	3.05	1	1	0	560140	0.780233163	62	832340	1256867	84307	117253.52	125952.97	0	0	1
2461	¹ã¶«Ê¡	¹ãÖÝÊÐ	2012	1.269862252	5700662849	3474832343	0.430503	0.009426	0.015734	51.9428	0.42608	Öé½­Æ¡¾Æ	1	0	5	15	21	0.875	3	0.166666667	23	126993400	3.65	8	ÒûÁÏÖÆÔìÒµ	¹ãÖÝÖé½­Æ¡¾Æ¹É·ÝÓÐÏÞ¹«Ë¾	2002/12/25	2010/8/4	19.11	D	8.68	0.43	0	0	10	0	0	0	0	0.860397435	66	11023961	13436451	87351	117253.52	125952.97	1	0	0
2466	ËÄ´¨Ê¡	ËìÄþÊÐ	2012	1.269862252	1568683918	396829148.2	0.214113	0.026605	0.041269	63.7531	0.355336	ÌìÆëï®Òµ	0	0	5	32	16	0.888888889	3	0.5	19	14417100	3.63	21	»¯Ñ§Ô­ÁÏ¼°»¯Ñ§ÖÆÆ·ÖÆÔìÒµ	ËÄ´¨ÌìÆëï®Òµ¹É·ÝÓÐÏÞ¹«Ë¾	1995/10/16	2010/8/18	19.39	D	14.28	2.49	0	0	2.62	0	0	0	0	0.72383899	22	284546	1333162	55326	117253.52	125952.97	0	0	1
2470	É½¶«Ê¡	ÁÙÒÊÊÐ	2012	1.269862252	6806433510	10254217115	0.12318	0.07989	0.15504	43.8171	0.470788	½ðÕý´ó	0	0	5	26	14	0.777777778	1	0.277777778	4	336724384.3	3.28	31	»¯Ñ§·ÊÁÏÖÆÔìÒµ	É½¶«½ðÕý´óÉúÌ¬¹¤³Ì¹É·ÝÓÐÏÞ¹«Ë¾	2007/11/6	2010/8/25	63.59	B	20.69	11.71	9	20	2.19	0	0	0	0	0.810138878	38	1700733	3489792	147638	117253.52	125952.97	0	0	0
2476	É½¶«Ê¡	¶«ÓªÊÐ	2012	1.269862252	1052976941	581184378.8	0.150937	0.048594	0.052946	44.1667	0.075129	±¦Äª¹É·Ý	0	0	5	26	22	0.88	5	0.44	63	19644000	3.38	31	»¯Ñ§Ô­ÁÏ¼°»¯Ñ§ÖÆÆ·ÖÆÔìÒµ	É½¶«±¦ÄªÉúÎï»¯¹¤¹É·ÝÓÐÏÞ¹«Ë¾	2005/12/20	2010/9/1	18.2	D	14.64	0.76	0	0	2.8	1	0	1	0	0.924068998	107	1587051	2083973	147638	117253.52	125952.97	1	0	1
2493	Õã½­Ê¡	º¼ÖÝÊÐ	2012	1.269862252	23718217584	23857114484	0.027252	0.016207	0.037033	76.4388	0.622378	ÈÙÊ¢Ê¯»¯	0	0	5	28	11	0.733333333	3	0.333333333	16	142520126.5	0.6	6	»¯Ñ§ÏËÎ¬ÖÆÔìÒµ	ÈÙÊ¢Ê¯»¯¹É·ÝÓÐÏÞ¹«Ë¾	1995/9/15	2010/10/20	15.47	D	13.39	3.05	0	0	-0.97	0	0	0	0	0.783118308	68	8599875	7862800	86262	117253.52	125952.97	0	0	0
2494	ºÓ±±Ê¡	²×ÖÝÊÐ	2012	1.269862252	1087585160	518752330.7	0.229721	0.064819	0.074964	42.2907	0.056334	»ªË¹¹É·Ý	0	0	5	19	15	0.75	2	0.25	20	20297155.51	4.12	3	Ã«Æ¤÷·ÖÆ¼°ÖÆÆ·Òµ	»ªË¹Å©Òµ¿ª·¢¹É·ÝÓÐÏÞ¹«Ë¾	2000/10/27	2010/10/20	26.46	D	19.5	1.18	0	0	5.78	0	0	0	2263081.13	0.745848202	17	1425818	3115744	166539	117253.52	125952.97	0	0	0
2496	½­ËÕÊ¡	ÑÎ³ÇÊÐ	2012	1.269862252	3065836692	1667157534	0.236696	0.042921	0.06612	52.8142	0.369855	»Ô·á¹É·Ý	0	0	5	26	11	0.785714286	1	0.214285714	30	42785100.87	0	5	»¯Ñ§Ô­ÁÏ¼°»¯Ñ§ÖÆÆ·ÖÆÔìÒµ	½­ËÕ»Ô·áÅ©»¯¹É·ÝÓÐÏÞ¹«Ë¾	1999/1/8	2010/10/27	23.2	D	18.13	1.85	0	0	3.22	0	0	0	3359796	0.66738985	42	3127815	4734763	190582	117253.52	125952.97	0	0	1
2497	ËÄ´¨Ê¡	ÑÅ°²ÊÐ	2012	1.269862252	2534721899	1099412693	0.444396	0.088687	0.108105	21.5124	0.183704	ÑÅ»¯¼¯ÍÅ	0	0	5	26	11	0.733333333	9	0.933333333	2	31358700	2.85	21	×¨ÓÃ»¯Ñ§²úÆ·ÖÆÔìÒµ	ËÄ´¨ÑÅ»¯ÊµÒµ¼¯ÍÅ¹É·ÝÓÐÏÞ¹«Ë¾	2001/12/25	2010/10/27	28.08	D	22.84	2.66	0	0	2.58	0	0	0	0	0.845026709	43	302166	930050	55326	117253.52	125952.97	0	0	0
2513	½­ËÕÊ¡	ÐìÖÝÊÐ	2012	1.269862252	2331546895	1268549951	0.20442	0.025404	0.050127	30.9264	0.493209	À¶·áÉú»¯	0	0	5	26	18	0.947368421	7	0.473684211	74	46492428.34	0	5	»¯Ñ§Å©Ò©ÖÆÔìÒµ	½­ËÕÀ¶·áÉúÎï»¯¹¤¹É·ÝÓÐÏÞ¹«Ë¾	2007/9/24	2010/11/22	17.74	D	14.87	0.44	0	0	2.43	0	0	0	0	0.798698611	49	3667583	5300461	190582	117253.52	125952.97	1	0	1
2516	½­ËÕÊ¡	³£ÖÝÊÐ	2012	1.269862252	1941801457	1178317049	0.272602	0.069053	0.07817	54.8657	0.143157	¿õ´ï¿Æ¼¼	0	0	5	17	15	0.882352941	5	0.529411765	10	30804700	2.61	5	·ÄÖ¯Òµ	½­ËÕ¿õ´ïÆû³µÖ¯Îï¼¯ÍÅ¹É·ÝÓÐÏÞ¹«Ë¾	2000/12/6	2010/11/24	28.48	D	20.26	1.29	0	0	6.93	0	0	0	2552953.14	0.843577926	26	3789900	3912183	190582	117253.52	125952.97	0	0	0
2521	É½¶«Ê¡	×Í²©ÊÐ	2012	1.269862252	2897120024	1769999328	0.18609	0.049742	0.068118	31.1896	0.269767	Æë·åÐÂ²Ä	0	0	5	22	17	1	3	0.235294118	12	53997454.6	3.05	31	ÔìÖ½¼°Ö½ÖÆÆ·Òµ	É½¶«Æë·åÌØÖÖÖ½Òµ¹É·ÝÓÐÏÞ¹«Ë¾	2001/6/25	2010/12/1	23.46	D	19.74	1.19	0	0	2.53	0	0	0	340447	0.860260184	99	2362825	2908832	147638	117253.52	125952.97	0	0	0
2538	°²»ÕÊ¡	Ðû³ÇÊÐ	2012	1.269862252	2186324973	1854983137	0.183006	0.078069	0.108697	47.1959	0.281769	Ë¾¶ûÌØ	0	0	5	26	13	0.764705882	2	0.588235294	14	55870000	3.01	14	»¯Ñ§Ô­ÁÏ¼°»¯Ñ§ÖÆÆ·ÖÆÔìÒµ	°²»ÕÊ¡Ë¾¶ûÌØ·ÊÒµ¹É·ÝÓÐÏÞ¹«Ë¾	1997/11/5	2011/1/6	22.77	D	18.36	1.66	0	0	2.75	1	0	1	0	0.645453871	42	869360	1786775	56879	117253.52	125952.97	0	0	1
2539	ËÄ´¨Ê¡	³É¶¼ÊÐ	2012	1.269862252	5040377481	3424752974	0.135394	0.028366	0.054279	44.5001	0.52942	ÔÆÍ¼¿Ø¹É	0	0	5	26	15	0.833333333	1	0.055555556	8	3952553.6	0.12	21	»¯Ñ§·ÊÁÏÖÆÔìÒµ	³É¶¼ÊÐÐÂ¶¼»¯¹¤¹É·ÝÓÐÏÞ¹«Ë¾	2005/7/18	2011/1/6	21.61	D	16.61	0.24	0	0	4.76	0	0	0	0	0.817721551	49	7808952	9838477	55326	117253.52	125952.97	0	0	0
2550	½­ËÕÊ¡	³£ÖÝÊÐ	2012	1.269862252	1927373757	728592036.1	0.436721	0.082352	0.088561	22.8038	0.030375	Ç§ºìÖÆÒ©	0	0	5	27	12	0.8	1	0.2	23	33117991.54	0	5	ÉúÎïÒ©Æ·ÖÆÔìÒµ	³£ÖÝÇ§ºìÉú»¯ÖÆÒ©¹É·ÝÓÐÏÞ¹«Ë¾	2003/4/30	2011/2/9	30.53	D	22.88	2.37	0	0	5.28	0	0	0	0	0.843577926	26	3789900	3912183	190582	117253.52	125952.97	0	0	1
2562	Õã½­Ê¡	¼ÎÐËÊÐ	2012	1.269862252	2021267713	775006213.1	0.138076	-0.028516	-0.073961	32.6523	0.608514	ÐÖµÜ¿Æ¼¼	0	0	5	27	12	0.923076923	1	0.076923077	14	8451993.03	1.09	6	»¯Ñ§Ô­ÁÏ¼°»¯Ñ§ÖÆÆ·ÖÆÔìÒµ	ÐÖµÜ¿Æ¼¼¹É·ÝÓÐÏÞ¹«Ë¾	2001/3/19	2011/3/2	4.78	D	3.1	1.51	0	0	0.17	0	0	0	0	0.833841313	64	2577319	2607030	86262	117253.52	125952.97	0	0	1
2568	ÉÏº£ÊÐ	ÉÏº£ÊÐ	2012	1.269862252	651404286.8	164213159.4	0.749449	0.118187	0.120645	38.8	0.020369	°ÙÈó¹É·Ý	0	0	5	15	13	0.928571429	1	0.071428571	6	13576057.57	8.33	4	»¯Ñ§Ô­ÁÏ¼°»¯Ñ§ÖÆÆ·ÖÆÔìÒµ	ÉÏº£°ÙÈóÏã¾«ÏãÁÏ¹É·ÝÓÐÏÞ¹«Ë¾	1997/6/19	2011/3/16	17.86	D	15.47	0	0	0	2.39	0	0	0	0	0.789369261	35	37437053	41840170	18961	117253.52	125952.97	0	0	1
2571	°²»ÕÊ¡	³üÖÝÊÐ	2012	1.269862252	1389026409	710681709.8	0.294131	0.067267	0.094891	48.2961	0.290753	µÂÁ¦¹É·Ý	0	0	5	30	18	0.9	2	0.1	12	28311711.19	3.98	14	·Ç½ðÊô¿óÎïÖÆÆ·Òµ	°²»ÕµÂÁ¦ÈÕÓÃ²£Á§¹É·ÝÓÐÏÞ¹«Ë¾	2002/10/16	2011/3/30	22.34	D	17.4	2.35	0	0	2.59	0	0	0	350719.1	0.705037193	47	969419	2310284	56879	117253.52	125952.97	0	0	0
2581	É½¶«Ê¡	×Í²©ÊÐ	2012	1.269862252	729024996.8	285343999.2	0.446474	0.118337	0.122473	23.4702	0.033764	Î´ÃûÒ½Ò©	0	0	5	27	15	0.789473684	1	0.052631579	22	11492410.21	4.03	31	»¯Ñ§Ô­ÁÏ¼°»¯Ñ§ÖÆÆ·ÖÆÔìÒµ	×Í²©Íò²ý¿Æ¼¼¹É·ÝÓÐÏÞ¹«Ë¾	2000/1/18	2011/5/5	28.82	D	24.19	1.99	0	0	2.64	0	0	0	0	0.860260184	99	2362825	2908832	147638	117253.52	125952.97	0	1	1
2584	¹ã¶«Ê¡	ÉÇÍ·ÊÐ	2012	1.269862252	1393783273	1544721154	0.16107	0.046248	0.06186	18.3	0.252654	Î÷Â¤¿ÆÑ§	0	0	5	26	19	1	1	0.105263158	64	35592800	2.31	8	»¯Ñ§Ô­ÁÏ¼°»¯Ñ§ÖÆÆ·ÖÆÔìÒµ	Î÷Â¤»¯¹¤¹É·ÝÓÐÏÞ¹«Ë¾	2008/12/12	2011/5/25	23.1	D	19.54	0.55	0	0	3.01	0	0	0	0	0.786395766	31	963447	1729327	87351	117253.52	125952.97	1	0	1
2588	É½¶«Ê¡	ÁÙÒÊÊÐ	2012	1.269862252	4062806640	5056710799	0.14268	0.071802	0.12664	23.1538	0.433021	Ê·µ¤Àû	0	0	5	26	15	0.9375	0	0.1875	8	195644200	3.87	31	»¯Ñ§Ô­ÁÏ¼°»¯Ñ§ÖÆÆ·ÖÆÔìÒµ	Ê·µ¤Àû»¯·Ê¹É·ÝÓÐÏÞ¹«Ë¾	1998/7/15	2011/6/1	23.23	D	16.65	3.34	0	0	3.24	1	0	1	0	0.810138878	38	1700733	3489792	147638	117253.52	125952.97	0	0	1
2597	°²»ÕÊ¡	³üÖÝÊÐ	2012	1.269862252	2570771799	2782672328	0.113782	0.052093	0.080069	58.789	0.251668	½ðºÌÊµÒµ	0	0	5	26	20	1	1	0.05	24	0	0	14	»¯Ñ§Ô­ÁÏ¼°»¯Ñ§ÖÆÆ·ÖÆÔìÒµ	°²»Õ½ðºÌÊµÒµ¹É·ÝÓÐÏÞ¹«Ë¾	2006/12/25	2011/6/29	24.09	D	18.88	2.78	0	0	2.43	0	0	0	1148494	0.705037193	47	969419	2310284	56879	117253.52	125952.97	0	0	0
2601	ºÓÄÏÊ¡	½¹×÷ÊÐ	2012	1.269862252	3069556296	1803809202	0.222334	0.060099	0.086387	14.8548	0.304308	Áúòþ°ÛÀû	0	0	5	26	23	1	0	0.173913043	8	55875700	3.22	16	»¯Ñ§Ô­ÁÏ¼°»¯Ñ§ÖÆÆ·ÖÆÔìÒµ	ºÓÄÏ°ÛÀûÁª»¯Ñ§¹É·ÝÓÐÏÞ¹«Ë¾	2002/7/1	2011/7/6	71.52	B	20.45	11.63	14	23	2.44	0	0	0	0	0.647260071	42	851332	1659704	104390	117253.52	125952.97	0	0	0
2603	ºÓ±±Ê¡	Ê¯¼Ò×¯ÊÐ	2012	1.269862252	4165722012	1648676345	0.682144	0.044604	0.048325	33.8824	0.076998	ÒÔÁëÒ©Òµ	0	0	5	27	16	0.842105263	2	0.210526316	4	111051200	6.74	3	Ò½Ò©ÖÆÔìÒµ	Ê¯¼Ò×¯ÒÔÁëÒ©Òµ¹É·ÝÓÐÏÞ¹«Ë¾	1999/1/28	2011/7/19	20.77	D	15.46	0.32	0	0	4.99	0	0	0	0	0.780495142	30	2722764	4640932	166539	117253.52	125952.97	0	0	0
2632	Õã½­Ê¡	½ð»ªÊÐ	2012	1.269862252	995891836.2	362503700.6	0.299458	0.039139	0.043584	44.9986	0.101985	µÀÃ÷¹âÑ§	0	0	5	26	13	0.928571429	1	0.142857143	8	12267696.12	3.38	6	»¯Ñ§Ô­ÁÏ¼°»¯Ñ§ÖÆÆ·ÖÆÔìÒµ	Õã½­µÀÃ÷¹âÑ§¹É·ÝÓÐÏÞ¹«Ë¾	2007/11/22	2011/11/8	20.78	D	17.02	1.48	0	0	2.28	0	0	0	0	0.812822263	32	2148887	2719529	86262	117253.52	125952.97	0	0	0
2637	Õã½­Ê¡	º¼ÖÝÊÐ	2012	1.269862252	1635716303	1987441554	0.093815	0.005476	0.007439	11.5737	0.375636	ÔÞÓî¿Æ¼¼	0	0	5	26	9	0.692307692	1	0.230769231	5	54352152.68	0	6	»¯Ñ§Ô­ÁÏ¼°»¯Ñ§ÖÆÆ·ÖÆÔìÒµ	Õã½­ÔÞÓî¿Æ¼¼¹É·ÝÓÐÏÞ¹«Ë¾	2007/8/31	2011/11/16	17.79	D	12.26	0.53	0	0	5	0	0	0	0	0.783118308	68	8599875	7862800	86262	117253.52	125952.97	0	0	0
2643	É½¶«Ê¡	ÑÌÌ¨ÊÐ	2012	1.269862252	1498010260	789577816.9	0.339025	0.072929	0.087788	27.1035	0.169259	ÍòÈó¹É·Ý	1	0	5	26	18	0.818181818	7	0.545454545	30	59319400	7.51	31	»¯Ñ§Ô­ÁÏ¼°»¯Ñ§ÖÆÆ·ÖÆÔìÒµ	ÑÌÌ¨ÍòÈó¾«Ï¸»¯¹¤¹É·ÝÓÐÏÞ¹«Ë¾	1995/7/5	2011/12/12	24.75	D	20.8	1.49	0	0	2.46	0	0	0	0	0.870887721	53	3573589	4768714	147638	117253.52	125952.97	0	0	0
2644	¸ÊËàÊ¡	À¼ÖÝÊÐ	2012	1.269862252	822914026.6	266362196.5	0.326181	0.036889	0.044937	70.6363	0.179097	·ð´ÈÖÆÒ©	1	0	5	27	13	0.866666667	8	0.933333333	7	9890472.52	3.71	26	Ò½Ò©ÖÆÔìÒµ	À¼ÖÝ·ð´ÈÖÆÒ©¹É·ÝÓÐÏÞ¹«Ë¾	2000/6/28	2011/12/13	17.63	D	13.36	0	0	0	4.27	0	0	0	0	0.793530447	49	1037303	2025976	23296	117253.52	125952.97	0	0	0
2648	Õã½­Ê¡	¼ÎÐËÊÐ	2012	1.269862252	3721651484	3162032641	0.232518	0.11344	0.129504	49.875	0.124046	ÎÀÐÇÊ¯»¯	0	0	5	26	11	0.733333333	3	0.266666667	35	106443300.2	3.37	6	»¯Ñ§Ô­ÁÏ¼°»¯Ñ§ÖÆÆ·ÖÆÔìÒµ	Õã½­ÎÀÐÇÊ¯»¯¹É·ÝÓÐÏÞ¹«Ë¾	2005/8/3	2011/12/16	28.05	D	23.34	2.21	0	0	2.5	7	0	7	12740123.88	0.833841313	64	2577319	2607030	86262	117253.52	125952.97	0	0	1
2666	¹ã¶«Ê¡	·ðÉ½ÊÐ	2012	1.269862252	1557147245	1334584199	0.221391	0.092354	0.103506	44.2455	0.107368	µÂÁª¼¯ÍÅ	0	0	5	26	12	0.705882353	1	0.058823529	10	16140600	1.2	8	»¯Ñ§Ô­ÁÏ¼°»¯Ñ§ÖÆÆ·ÖÆÔìÒµ	¹ã¶«µÂÁª¼¯ÍÅ¹É·ÝÓÐÏÞ¹«Ë¾	2009/3/26	2012/3/14	31.42	D	21.97	0.94	0	0	8.51	0	0	0	0	0.799273569	24	3840803	4339550	87351	117253.52	125952.97	0	0	1
2669	ÉÏº£ÊÐ	ÉÏº£ÊÐ	2012	1.269862252	605346249.6	246922164.4	0.340863	0.053646	0.05871	17.9721	0.086246	¿µ´ïÐÂ²Ä	0	0	5	26	10	0.714285714	0	0	33	14540100	5.89	4	»¯Ñ§Ô­ÁÏ¼°»¯Ñ§ÖÆÆ·ÖÆÔìÒµ	ÉÏº£¿µ´ï»¯¹¤ÐÂ²ÄÁÏ¹É·ÝÓÐÏÞ¹«Ë¾	1988/7/14	2012/4/5	23.38	D	19.88	0.92	0	0	2.58	0	0	0	0	0.789369261	35	37437053	41840170	18961	117253.52	125952.97	0	0	0
2674	¸£½¨Ê¡	ÈªÖÝÊÐ	2012	1.269862252	1619536190	1543406490	0.144271	0.089797	0.103463	35.31	0.132092	ÐËÒµ¿Æ¼¼	0	0	5	19	14	0.875	3	0.3125	100	47794035.95	3.1	7	Æ¤¸ï¡¢Ã«Æ¤¡¢ÓðÈÞ¼°ÖÆÆ·ÖÆÔìÒµ	ÐËÒµÆ¤¸ï¿Æ¼¼¹É·ÝÓÐÏÞ¹«Ë¾	1992/12/16	2012/4/25	63.4	B	21.24	6.86	15	15	5.3	1	0	1	0	0.840679143	54	2934560	3564437	34095	117253.52	125952.97	0	0	0
2675	É½¶«Ê¡	ÑÌÌ¨ÊÐ	2012	1.269862252	1088359125	587753814.3	0.296479	0.096417	0.10346	26.625	0.066931	¶«³ÏÒ©Òµ	0	0	5	27	10	0.714285714	1	0.214285714	59	30276375.7	5.15	31	Ò½Ò©ÖÆÔìÒµ	ÑÌÌ¨¶«³ÏÉú»¯¹É·ÝÓÐÏÞ¹«Ë¾	1998/12/31	2012/5/15	27.6	D	20.44	1.52	0	0	5.64	0	0	0	0	0.870887721	53	3573589	4768714	147638	117253.52	125952.97	0	0	0
2688	ÄÚÃÉ¹Å	ºôºÍºÆÌØÊÐ	2012	1.269862252	1003372801	770405139.3	0.322716	0.089259	0.103628	39.7663	0.139356	½ðºÓÉúÎï	0	0	5	27	16	0.842105263	1	0.105263158	38	5638600	0.73	12	Ò½Ò©ÖÆÔìÒµ	½ðºÓÉúÎï¿Æ¼¼¹É·ÝÓÐÏÞ¹«Ë¾	1990/3/14	2012/7/5	28.91	D	22.37	0.52	0	0	6.02	0	0	0	3073367.08	0.692806003	33	1786447	2753195	98363	117253.52	125952.97	0	0	0
2693	º£ÄÏÊ¡	º£¿ÚÊÐ	2012	1.269862252	886651162.1	129664062.2	0.713582	0.076692	0.080391	34.4485	0.046018	Ë«³ÉÒ©Òµ	0	0	5	27	19	0.76	1	0.08	2	18330831.83	14.14	30	Ò½Ò©ÖÆÔìÒµ	º£ÄÏË«³ÉÒ©Òµ¹É·ÝÓÐÏÞ¹«Ë¾	2010/11/4	2012/7/31	28.77	D	22.47	1	0	0	5.3	0	0	0	0	0.907385963	24	731687	1138450	3530	117253.52	125952.97	0	0	0
300006	ÖØÇìÊÐ	ÖØÇìÊÐ	2012	1.269862252	1423720459	631461353.3	0.399478	0.038723	0.081407	22.5563	0.50095	À³ÃÀÒ©Òµ	0	0	5	27	12	0.857142857	1	0.285714286	6	41940366.32	6.64	20	Ò½Ò©ÖÆÔìÒµ	ÖØÇìÀ³ÃÀÒ©Òµ¹É·ÝÓÐÏÞ¹«Ë¾	2007/10/16	2009/9/25	20.33	D	15.16	0.6	0	0	4.57	0	0	0	0	0.794169401	39	17034885	30463599	36342	117253.52	125952.97	0	0	0
300016	±±¾©ÊÐ	±±¾©ÊÐ	2012	1.269862252	583596563.9	273979343.6	0.742238	0.108018	0.120312	21.1325	0.10219	±±Â½Ò©Òµ	0	0	5	27	12	0.705882353	0	0.117647059	2	14307963.25	5.22	1	Ò½Ò©ÖÆÔìÒµ	±±¾©±±Â½Ò©Òµ¹É·ÝÓÐÏÞ¹«Ë¾	1992/9/5	2009/10/13	68.26	B	23.27	6.21	18	9	11.78	0	0	0	0	0.778581405	45	33149340	36853076	3103	117253.52	125952.97	0	0	0
300019	ËÄ´¨Ê¡	³É¶¼ÊÐ	2012	1.269862252	602022095.2	372037836.1	0.359584	0.103119	0.123941	20.1176	0.149569	¹è±¦¿Æ¼¼	0	0	5	26	13	0.866666667	2	0.2	29	14222203.84	3.82	21	»¯Ñ§Ô­ÁÏ¼°»¯Ñ§ÖÆÆ·ÖÆÔìÒµ	³É¶¼¹è±¦¿Æ¼¼¹É·ÝÓÐÏÞ¹«Ë¾	1998/10/19	2009/10/13	78.37	B	26.32	13	12	23	4.05	1	1	0	0	0.817721551	49	7808952	9838477	55326	117253.52	125952.97	0	0	0
300026	Ìì½òÊÐ	Ìì½òÊÐ	2012	1.269862252	1801820483	1229251678	0.801756	0.144678	0.167948	25.2798	0.23043	ºìÈÕÒ©Òµ	0	0	5	27	15	0.882352941	5	0.294117647	16	45190151.98	3.68	2	Ò½Ò©ÖÆÔìÒµ	Ìì½òºìÈÕÒ©Òµ¹É·ÝÓÐÏÞ¹«Ë¾	1996/9/23	2009/10/15	27.89	D	19.39	3	0	0	5.5	0	0	0	0	0.851942449	40	17600201	21432125	19214	117253.52	125952.97	0	0	0
300031	½­ËÕÊ¡	ÎÞÎýÊÐ	2012	1.269862252	894382874.7	553008232	0.283417	0.090293	0.109459	31.0253	0.175093	±¦Í¨¿Æ¼¼	0	0	2	64	9	0.692307692	1	0.076923077	2	17130462.9	3.1	5	Ïð½ºÖÆÔìÒµ	ÎÞÎý±¦Í¨´øÒµ¹É·ÝÓÐÏÞ¹«Ë¾	2000/12/27	2009/12/16	26.37	D	23.08	0.51	0	0	2.78	0	0	0	0	0.838496165	42	6580301	6486133	190582	117253.52	125952.97	0	0	0
300037	¹ã¶«Ê¡	ÉîÛÚÊÐ	2012	1.269862252	1351912545	661194103.7	0.353658	0.096023	0.110983	16.6472	0.134801	ÐÂÖæ°î	0	0	5	26	13	0.8125	2	0.1875	46	22386148.8	3.7	8	»¯Ñ§Ô­ÁÏ¼°»¯Ñ§ÖÆÆ·ÖÆÔìÒµ	ÉîÛÚÐÂÖæ°î¿Æ¼¼¹É·ÝÓÐÏÞ¹«Ë¾	2002/2/19	2009/12/24	29.14	D	22.45	4	0	0	2.69	0	0	0	0	0.83640474	31	14820803	15657078	87351	117253.52	125952.97	0	0	0
300039	ÉÏº£ÊÐ	ÉÏº£ÊÐ	2012	1.269862252	1561084626	1102004884	0.837858	0.155143	0.170702	30.1095	0.091146	ÉÏº£¿­±¦	0	0	5	27	14	0.875	4	0.375	0	40847836.42	3.71	4	Ò½Ò©ÖÆÔìÒµ	ÉÏº£¿­±¦Ò©Òµ¹É·ÝÓÐÏÞ¹«Ë¾	2000/4/12	2009/12/24	30.16	D	24.71	0	0	0	5.45	0	0	0	0	0.789369261	35	37437053	41840170	18961	117253.52	125952.97	0	0	0
300041	ºþ±±Ê¡	ÏåÑôÊÐ	2012	1.269862252	1037829183	505734455.7	0.376599	0.068165	0.077255	19.0381	0.116926	»ØÌìÐÂ²Ä	0	0	5	26	16	0.8	4	0.2	14	25052199.42	4.95	17	»¯Ñ§Ô­ÁÏ¼°»¯Ñ§ÖÆÆ·ÖÆÔìÒµ	ºþ±±»ØÌì½ºÒµ¹É·ÝÓÐÏÞ¹«Ë¾	1998/9/3	2009/12/24	25.04	D	21.39	1.48	0	0	2.17	1	0	1	0	0.638589446	53	1398545	3139677	40146	117253.52	125952.97	0	0	0
300049	ÄÚÃÉ¹Å	ÎÚÀ¼²ì²¼ÊÐ	2012	1.269862252	927584644.5	407639040.2	0.691112	0.039696	0.058107	16.2132	0.209085	¸£Èð¹É·Ý	0	0	5	27	14	0.7	3	0.2	2	33739625	8.28	12	Ò½Ò©ÖÆÔìÒµ	ÄÚÃÉ¹Å¸£ÈðÖÐÃÉÒ©¿Æ¼¼¹É·ÝÓÐÏÞ¹«Ë¾	2001/12/26	2010/1/7	24.87	D	13.26	3	0	0	8.61	0	0	0	0	0.728946483	28	348006	2337185	98363	117253.52	125952.97	0	0	0
300054	ºþ±±Ê¡	ÎäººÊÐ	2012	1.269862252	891584275.9	316505558.4	0.267532	0.078971	0.096275	23.0452	0.187989	¶¦Áú¹É·Ý	0	0	5	26	12	0.8	2	0.266666667	20	22360172.76	7.06	17	»¯Ñ§Ô­ÁÏ¼°»¯Ñ§ÖÆÆ·ÖÆÔìÒµ	ºþ±±¶¦Áú»¯Ñ§¹É·ÝÓÐÏÞ¹«Ë¾	2008/4/28	2010/2/2	24.05	D	21.25	0.57	0	0	2.23	0	0	0	0	0.82549165	62	8285846	8855477	40146	117253.52	125952.97	0	0	0
300063	¹ã¶«Ê¡	ÕØÇìÊÐ	2012	1.269862252	753206907.2	357807881.8	0.234773	0.019198	0.022317	51.5073	0.141388	ÌìÁú¼¯ÍÅ	0	0	2	72	15	0.9375	2	0.25	26	6828945.14	1.91	8	»¯Ñ§Ô­ÁÏ¼°»¯Ñ§ÖÆÆ·ÖÆÔìÒµ	¹ã¶«ÌìÁúÓÍÄ«¼¯ÍÅ¹É·ÝÓÐÏÞ¹«Ë¾	2001/1/2	2010/3/17	19.74	D	14.3	0.52	0	0	4.92	0	0	0	0	0.593618182	48	1038088	1764897	87351	117253.52	125952.97	0	0	0
300067	ÉÏº£ÊÐ	ÉÏº£ÊÐ	2012	1.269862252	746446410.5	262449750.5	0.304899	0.030886	0.031215	44.8825	0.01397	°²ÅµÆä	0	0	5	26	13	0.8125	1	0.25	65	10281583.67	3.92	4	»¯Ñ§Ô­ÁÏ¼°»¯Ñ§ÖÆÆ·ÖÆÔìÒµ	ÉÏº£°²ÅµÆä·ÄÖ¯»¯¹¤¹É·ÝÓÐÏÞ¹«Ë¾	2008/8/6	2010/4/8	65.73	B	16.53	9.11	15	20	5.09	0	0	0	0	0.789369261	35	37437053	41840170	18961	117253.52	125952.97	0	0	0
300072	±±¾©ÊÐ	±±¾©ÊÐ	2012	1.269862252	2437332452	808569983.9	0.466875	0.073879	0.138256	28.4601	0.445129	Èý¾Û»·±£	0	0	5	26	15	0.833333333	4	0.444444444	70	49231282.02	6.09	1	»¯Ñ§Ô­ÁÏ¼°»¯Ñ§ÖÆÆ·ÖÆÔìÒµ	±±¾©Èý¾Û»·±£ÐÂ²ÄÁÏ¹É·ÝÓÐÏÞ¹«Ë¾	1997/6/3	2010/4/14	21.4	D	18.3	0	0	0	3.1	8	6	2	0	0.778581405	45	33149340	36853076	3103	117253.52	125952.97	0	0	0
300082	ÁÉÄþÊ¡	ÁÉÑôÊÐ	2012	1.269862252	3599234904	2077383065	0.127316	0.027088	0.034443	56.3243	0.171744	°Â¿Ë¹É·Ý	0	0	5	26	12	0.8	3	0.466666667	2	114529249.1	5.51	9	×¨ÓÃ»¯Ñ§²úÆ·ÖÆÔìÒµ	ÁÉÄþ°Â¿Ë»¯Ñ§¹É·ÝÓÐÏÞ¹«Ë¾	2007/7/31	2010/5/6	22.39	D	17.32	0.93	0	0	4.14	0	0	0	0	0.755455633	23	1102146	1373950	128649	117253.52	125952.97	0	0	0
300086	º£ÄÏÊ¡	º£¿ÚÊÐ	2012	1.269862252	1968610709	368780279.6	0.428611	0.009972	0.012614	58.1897	0.04827	¿µÖ¥Ò©Òµ	0	0	5	27	15	0.714285714	3	0.238095238	0	14371845.52	3.9	30	Ò½Ò©ÖÆÔìÒµ	º£ÄÏ¿µÖ¥Ò©Òµ¹É·ÝÓÐÏÞ¹«Ë¾	2007/12/28	2010/5/13	24.09	D	14.27	1.28	0	0	8.54	0	0	0	0	0.907385963	24	731687	1138450	3530	117253.52	125952.97	0	0	0
300107	ºÓ±±Ê¡	²×ÖÝÊÐ	2012	1.269862252	807518294.9	351711157.6	0.181686	0.014712	0.014942	40.3587	0.015349	½¨ÐÂ¹É·Ý	0	0	5	26	11	0.785714286	0	0.142857143	11	12182229.89	3.46	3	»¯Ñ§Ô­ÁÏ¼°»¯Ñ§ÖÆÆ·ÖÆÔìÒµ	ºÓ±±½¨ÐÂ»¯¹¤¹É·ÝÓÐÏÞ¹«Ë¾	2007/12/28	2010/8/9	13	D	10.52	-0.16	0	0	2.64	1	1	0	7084370	0.745848202	17	1425818	3115744	166539	117253.52	125952.97	0	0	0
300108	¼ªÁÖÊ¡	Í¨»¯ÊÐ	2012	1.269862252	401379964.2	159898590.5	0.432553	0.074996	0.078317	36.7857	0.042412	¼ªÒ©¿Ø¹É	0	0	5	27	13	0.866666667	6	0.533333333	8	5779667.65	3.61	10	»¯Ñ§Ô­ÁÏ¼°»¯Ñ§ÖÆÆ·ÖÆÔìÒµ	Í¨»¯Ë«Áú»¯¹¤¹É·ÝÓÐÏÞ¹«Ë¾	2000/1/27	2010/8/11	21.92	D	18.61	0.69	0	0	2.62	0	0	0	0	0.676074923	28	644311	1761474	33578	117253.52	125952.97	0	0	0
300109	ºÓÄÏÊ¡	½¹×÷ÊÐ	2012	1.269862252	409621750.1	212847087.6	0.220901	0.049004	0.055176	19.9618	0.111846	ÐÂ¿ªÔ´	0	0	5	26	13	0.8125	0	0.25	30	7435577.98	3.49	16	»¯Ñ§Ô­ÁÏ¼°»¯Ñ§ÖÆÆ·ÖÆÔìÒµ	²©°®ÐÂ¿ªÔ´ÖÆÒ©¹É·ÝÓÐÏÞ¹«Ë¾	2009/5/18	2010/8/11	18.72	D	15.59	0.95	0	0	2.18	0	0	0	0	0.647260071	42	851332	1659704	104390	117253.52	125952.97	0	0	0
300110	É½¶«Ê¡	ÇàµºÊÐ	2012	1.269862252	1784939791	562034145.3	0.561583	0.054889	0.075053	51.8864	0.249697	»ªÈÊÒ©Òµ	0	0	5	27	14	0.666666667	6	0.428571429	2	20268800.13	3.61	31	Ò½Ò©ÖÆÔìÒµ	Çàµº»ªÈÊÒ©Òµ¹É·ÝÓÐÏÞ¹«Ë¾	2001/8/23	2010/8/11	54.35	C	15.8	4.62	15	13	5.93	1	0	1	0	0.840486413	69	6701820	7659801	147638	117253.52	125952.97	0	0	0
300121	É½¶«Ê¡	ÁÄ³ÇÊÐ	2012	1.269862252	826846252	389112253.9	0.184459	0.014189	0.026832	51.25	0.47118	Ñô¹È»ªÌ©	0	0	5	26	14	1	1	0.357142857	22	12912344.49	3.32	31	»¯Ñ§Ô­ÁÏ¼°»¯Ñ§ÖÆÆ·ÖÆÔìÒµ	É½¶«Ñô¹È»ªÌ©»¯¹¤¹É·ÝÓÐÏÞ¹«Ë¾	2000/3/23	2010/9/6	10.75	D	8.76	0.48	0	0	1.51	0	0	0	1050024.49	0.876562762	54	1044888	2169992	147638	117253.52	125952.97	0	0	0
300132	¸£½¨Ê¡	ÄÏÆ½ÊÐ	2012	1.269862252	987123190.6	554618362.9	0.237467	0.032078	0.057929	42.4283	0.44196	ÇàËÉ¹É·Ý	0	0	5	26	12	0.857142857	1	0.142857143	20	15023867.95	2.71	7	»¯Ñ§Ô­ÁÏ¼°»¯Ñ§ÖÆÆ·ÖÆÔìÒµ	¸£½¨ÇàËÉ¹É·ÝÓÐÏÞ¹«Ë¾	2001/1/15	2010/10/12	66.23	B	17.7	12.91	11	20	4.62	0	0	0	786558.38	0.523546872	69	591777	1311031	34095	117253.52	125952.97	0	0	0
300135	½­ËÕÊ¡	ÎÞÎýÊÐ	2012	1.269862252	1493157169	2190661072	0.132533	0.06046	0.085406	37.7596	0.282718	±¦Àû¹ú¼Ê	0	0	5	26	11	0.785714286	0	0	6	81315223.31	3.71	5	»¯Ñ§Ô­ÁÏ¼°»¯Ñ§ÖÆÆ·ÖÆÔìÒµ	½­ËÕ±¦ÀûÁ¤Çà¹É·ÝÓÐÏÞ¹«Ë¾	2002/11/7	2010/10/12	20.29	D	17.71	0.42	0	0	2.16	0	0	0	482590.86	0.838496165	42	6580301	6486133	190582	117253.52	125952.97	0	0	0
300147	¹ã¶«Ê¡	¹ãÖÝÊÐ	2012	1.269862252	2949031513	801020212.9	0.478751	0.03702	0.072248	34.1253	0.478959	ÏãÑ©ÖÆÒ©	0	0	5	27	17	0.80952381	1	0.047619048	2	41580133.29	5.19	8	Ò½Ò©ÖÆÔìÒµ	¹ãÖÝÊÐÏãÑ©ÖÆÒ©¹É·ÝÓÐÏÞ¹«Ë¾	1997/12/29	2010/12/6	25.78	D	19.7	0.51	0	0	5.57	0	0	0	0	0.860397435	66	11023961	13436451	87351	117253.52	125952.97	0	0	0
300158	É½Î÷Ê¡	³¤ÖÎÊÐ	2012	1.269862252	2583769360	1387054787	0.547672	0.033854	0.048643	59.0831	0.264831	Õñ¶«ÖÆÒ©	0	0	5	27	17	0.739130435	4	0.304347826	2	56524300	4.08	13	Ò½Ò©ÖÆÔìÒµ	É½Î÷Õñ¶«ÖÆÒ©¹É·ÝÓÐÏÞ¹«Ë¾	1995/11/15	2010/12/27	14.36	D	6.48	0.91	0	0	6.97	0	0	0	0	0.722820978	54	1334931	2018280	126524	117253.52	125952.97	0	0	0
300174	¸£½¨Ê¡	ÄÏÆ½ÊÐ	2012	1.269862252	582093154.4	339867072.4	0.21749	0.03978	0.045788	50.3129	0.131233	ÔªÁ¦¹É·Ý	0	0	5	26	9	0.692307692	3	0.307692308	8	12215899.6	3.59	7	»¯Ñ§Ô­ÁÏ¼°»¯Ñ§ÖÆÆ·ÖÆÔìÒµ	¸£½¨ÔªÁ¦»îÐÔÌ¿¹É·ÝÓÐÏÞ¹«Ë¾	1999/5/21	2011/1/24	57.65	C	17.07	8.53	12	20	0.05	0	0	0	0	0.523546872	69	591777	1311031	34095	117253.52	125952.97	0	0	0
300194	ÖØÇìÊÐ	ÖØÇìÊÐ	2012	1.269862252	1804775566	420017314.4	0.358566	0.049593	0.052032	46.1193	0.046656	¸£°²Ò©Òµ	0	0	5	27	20	0.833333333	1	0.041666667	17	22370602.64	5.33	20	Ò½Ò©ÖÆÔìÒµ	ÖØÇì¸£°²Ò©Òµ£¨¼¯ÍÅ£©¹É·ÝÓÐÏÞ¹«Ë¾	2004/2/25	2011/3/14	26.21	D	20.25	0.67	0	0	5.29	0	0	0	0	0.794169401	39	17034885	30463599	36342	117253.52	125952.97	0	0	0
300199	¹ã¶«Ê¡	ÉîÛÚÊÐ	2012	1.269862252	1123469206	225995986.7	0.793263	0.07993	0.088381	25.737	0.095617	º²ÓîÒ©Òµ	0	0	5	27	16	0.888888889	2	0.444444444	2	24557617.64	10.87	8	Ò½Ò©ÖÆÔìÒµ	ÉîÛÚº²ÓîÒ©Òµ¹É·ÝÓÐÏÞ¹«Ë¾	2003/4/2	2011/3/28	27.65	D	19.63	2.85	0	0	5.17	0	0	0	0	0.83640474	31	14820803	15657078	87351	117253.52	125952.97	0	0	0
300200	±±¾©ÊÐ	±±¾©ÊÐ	2012	1.269862252	812273501.6	428966683.8	0.266054	0.072875	0.07949	37.5281	0.083208	¸ßÃËÐÂ²Ä	0	0	5	26	14	1	5	0.428571429	15	22591523.5	5.27	1	»¯Ñ§Ô­ÁÏ¼°»¯Ñ§ÖÆÆ·ÖÆÔìÒµ	±±¾©¸ßÃËÐÂ²ÄÁÏ¹É·ÝÓÐÏÞ¹«Ë¾	2010/3/12	2011/3/28	27.08	D	23.25	1.17	0	0	2.66	0	0	0	0	0.778581405	45	33149340	36853076	3103	117253.52	125952.97	0	0	0
300204	±±¾©ÊÐ	±±¾©ÊÐ	2012	1.269862252	1432961692	556153129.3	0.947928	0.111823	0.12914	37.6462	0.134091	ÊæÌ©Éñ	0	0	5	27	8	0.533333333	1	0.066666667	0	28920965.09	5.2	1	Ò½Ò©ÖÆÔìÒµ	ÊæÌ©Éñ£¨±±¾©£©ÉúÎïÖÆÒ©¹É·ÝÓÐÏÞ¹«Ë¾	2002/8/16	2011/4/6	22.61	D	14.67	1.73	0	0	6.21	0	0	0	0	0.778581405	45	33149340	36853076	3103	117253.52	125952.97	0	0	0
300214	É½¶«Ê¡	Î«·»ÊÐ	2012	1.269862252	1198748309	1047158361	0.210385	0.081293	0.085414	30.9778	0.042492	ÈÕ¿Æ»¯Ñ§	0	0	5	26	13	0.928571429	2	0.285714286	10	37921300	3.62	31	×¨ÓÃ»¯Ñ§²úÆ·ÖÆÔìÒµ	É½¶«ÈÕ¿Æ»¯Ñ§¹É·ÝÓÐÏÞ¹«Ë¾	2003/12/26	2011/5/3	22.71	D	18.76	1.2	0	0	2.75	0	0	0	0	0.813656025	28	3061228	4255938	147638	117253.52	125952.97	0	0	0
300225	ÉÏº£ÊÐ	ÉÏº£ÊÐ	2012	1.269862252	817059990.7	508370778	0.277159	0.067877	0.078476	36.6941	0.135062	½ðÁ¦Ì©	0	0	5	26	10	0.833333333	0	0.083333333	19	20062540.04	3.95	4	»¯Ñ§Ô­ÁÏ¼°»¯Ñ§ÖÆÆ·ÖÆÔìÒµ	ÉÏº£½ðÁ¦Ì©»¯¹¤¹É·ÝÓÐÏÞ¹«Ë¾	1993/12/30	2011/5/23	26.33	D	22.8	1.14	0	0	2.39	0	0	0	0	0.789369261	35	37437053	41840170	18961	117253.52	125952.97	0	0	0
300233	É½¶«Ê¡	×Í²©ÊÐ	2012	1.269862252	1469824068	799331826.5	0.236545	0.02831	0.042653	39.3223	0.336271	½ð³ÇÒ½Ò©	0	0	5	27	17	0.894736842	1	0.105263158	57	40233146.24	5.03	31	»¯Ñ§Ô­ÁÏ¼°»¯Ñ§ÖÆÆ·ÖÆÔìÒµ	É½¶«½ð³ÇÒ½Ò©»¯¹¤¹É·ÝÓÐÏÞ¹«Ë¾	2004/1/12	2011/6/14	18.94	D	13.8	2.24	0	0	2.9	0	0	0	0	0.860260184	99	2362825	2908832	147638	117253.52	125952.97	0	0	0
300236	ÉÏº£ÊÐ	ÉÏº£ÊÐ	2012	1.269862252	433036953.2	143346256.1	0.526331	0.091872	0.105857	29.9037	0.132112	ÉÏº£ÐÂÑô	0	0	5	26	10	0.714285714	1	0.071428571	14	36276050.65	25.31	4	»¯Ñ§Ô­ÁÏ¼°»¯Ñ§ÖÆÆ·ÖÆÔìÒµ	ÉÏº£ÐÂÑô°ëµ¼Ìå²ÄÁÏ¹É·ÝÓÐÏÞ¹«Ë¾	2004/5/12	2011/6/20	25.58	D	22.18	1.7	0	0	1.7	0	0	0	0	0.789369261	35	37437053	41840170	18961	117253.52	125952.97	0	0	0
300237	É½¶«Ê¡	Î«·»ÊÐ	2012	1.269862252	920099913.4	444544365.5	0.270226	0.019972	0.033512	40.9919	0.396387	ÃÀ³¿ÉúÌ¬	0	0	3	48	12	0.75	1	0.0625	2	19080122.32	4.29	31	Ïð½ºÖÆÔìÒµ	É½¶«ÃÀ³¿¿Æ¼¼¹É·ÝÓÐÏÞ¹«Ë¾	2004/11/8	2011/6/20	17.4	D	13.85	1.72	0	0	1.83	0	0	0	0	0.813656025	28	3061228	4255938	147638	117253.52	125952.97	0	0	0
300243	É½¶«Ê¡	×Í²©ÊÐ	2012	1.269862252	644714685.7	753094086	0.199596	0.053221	0.094232	22.7716	0.435209	Èð·á¸ß²Ä	0	0	5	26	18	1	5	0.611111111	14	22766841.99	3.02	31	»¯Ñ§Ô­ÁÏ¼°»¯Ñ§ÖÆÆ·ÖÆÔìÒµ	É½¶«Èð·á¸ß·Ö×Ó²ÄÁÏ¹É·ÝÓÐÏÞ¹«Ë¾	2001/10/26	2011/7/4	19.31	D	15.28	0.13	0	0	3.9	0	0	0	0	0.860260184	99	2362825	2908832	147638	117253.52	125952.97	0	0	0
300254	É½Î÷Ê¡	´óÍ¬ÊÐ	2012	1.269862252	827159162.7	361500206.6	0.601873	0.03994	0.043271	11.5103	0.212767	ÇªÔ´Ò½Ò©	0	0	5	27	14	0.823529412	0	0	4	16245142.92	4.49	13	Ò½Ò©ÖÆÔìÒµ	É½Î÷ÇªÔ´ÖÆÒ©¹É·ÝÓÐÏÞ¹«Ë¾	2005/3/23	2011/8/8	21.77	D	15.95	0.71	0	0	5.11	0	0	0	0	0.715697068	21	803046	1865565	126524	117253.52	125952.97	0	0	0
300261	½­ËÕÊ¡	ËÕÖÝÊÐ	2012	1.269862252	662611339.1	301389795	0.323831	0.074508	0.079536	52.3943	0.063211	ÑÅ±¾»¯Ñ§	0	0	5	26	13	0.8125	1	0.125	50	25402030.84	8.43	5	»¯Ñ§Ô­ÁÏ¼°»¯Ñ§ÖÆÆ·ÖÆÔìÒµ	ËÕÖÝÑÅ±¾»¯Ñ§¹É·ÝÓÐÏÞ¹«Ë¾	2006/1/13	2011/8/29	24.08	D	21.32	0.54	0	0	2.22	0	0	0	0	0.81600094	56	12043336	11134678	190582	117253.52	125952.97	0	0	0
300267	ºþÄÏÊ¡	³¤É³ÊÐ	2012	1.269862252	1237592028	834858644.1	0.362388	0.123669	0.131204	49.2402	0.059241	¶û¿µÖÆÒ©	0	0	5	27	11	0.6875	0	0.1875	2	37849392.72	4.54	18	Ò½Ò©ÖÆÔìÒµ	ºþÄÏ¶û¿µÖÆÒ©¹É·ÝÓÐÏÞ¹«Ë¾	2003/10/22	2011/9/15	28.61	D	20.41	2.8	0	0	5.4	0	0	0	0	0.838891629	49	4906482	6246207	60083	117253.52	125952.97	0	0	0
300268	ºþÄÏÊ¡	³£µÂÊÐ	2012	1.269862252	920220613	296157372.4	0.14405	-0.003712	-0.007013	29.9925	0.470642	¼ÑÎÖ¹É·Ý	0	0	5	13	14	0.7	2	0.45	2	2129110.8	0.72	18	Ê³Æ·¼Ó¹¤Òµ	Íò¸£Éú¿Æ(ºþÄÏ)Å©Òµ¿ª·¢¹É·ÝÓÐÏÞ¹«Ë¾	2003/5/8	2011/9/15	-4.21	E	-2.34	0.23	0	0	-2.1	0	0	0	140800	0.820323809	64	1067314	2549661	60083	117253.52	125952.97	0	0	0
300285	É½¶«Ê¡	¶«ÓªÊÐ	2012	1.269862252	611037918.2	215733309.3	0.471285	0.108403	0.119498	19.3771	0.092847	¹ú´É²ÄÁÏ	0	0	5	26	13	0.866666667	1	0.066666667	4	7288890.35	3.38	31	»¯Ñ§Ô­ÁÏ¼°»¯Ñ§ÖÆÆ·ÖÆÔìÒµ	É½¶«¹ú´É¹¦ÄÜ²ÄÁÏ¹É·ÝÓÐÏÞ¹«Ë¾	2005/4/21	2012/1/4	23.21	D	20.01	0.65	0	0	2.55	0	0	0	0	0.924068998	107	1587051	2083973	147638	117253.52	125952.97	0	0	0
300320	½­ËÕÊ¡	ÎÞÎýÊÐ	2012	1.269862252	870640410.5	548563354.9	0.25924	0.068764	0.098268	24.6073	0.304637	º£´ï¹É·Ý	0	0	5	29	13	0.866666667	0	0.066666667	41	16270343.2	2.97	5	Ïð½ºÖÆÔìÒµ	½­Òõº£´ïÏðËÜ¹É·ÝÓÐÏÞ¹«Ë¾	1998/4/10	2012/5/24	25.44	D	20.37	1.88	0	0	3.19	0	0	0	0	0.838496165	42	6580301	6486133	190582	117253.52	125952.97	0	0	0
300343	É½¶«Ê¡	×Í²©ÊÐ	2012	1.269862252	519249908.3	425149261.5	0.195846	0.104799	0.125385	34.386	0.16418	Áª´´¹É·Ý	1	0	2	64	10	0.714285714	0	0	7	15593309.57	3.6677	31	»¯Ñ§Ô­ÁÏ¼°»¯Ñ§ÖÆÆ·ÖÆÔìÒµ	É½¶«Áª´´½ÚÄÜÐÂ²ÄÁÏ¹É·ÝÓÐÏÞ¹«Ë¾	2003/1/29	2012/7/20	25.16	D	21.17	1.62	0	0	2.37	0	0	0	0	0.860260184	99	2362825	2908832	147638	117253.52	125952.97	0	0	0
600059	Õã½­Ê¡	ÉÜÐËÊÐ	2012	1.269862252	3586446377	1421789153	0.379678	0.053621	0.07924	40.5451	0.320411	¹ÅÔ½ÁúÉ½	1	0	5	15	14	0.875	2	0.3125	12	7452152.88	0.52	6	ÒûÁÏÖÆÔìÒµ	Õã½­¹ÅÔ½ÁúÉ½ÉÜÐË¾Æ¹É·ÝÓÐÏÞ¹«Ë¾	1997/5/8	1997/4/25	68.85	B	19.25	8.09	15	13	13.51	0	0	0	0	0.786508414	43	2657555	2787074	86262	117253.52	125952.97	0	0	0
600061	ÉÏº£ÊÐ	ÉÏº£ÊÐ	2012	1.269862252	1728443435	3252610663	0.0472	0.002955	0.008639	35.9892	0.657745	¹úÍ¶×Ê±¾	1	0	1	67	11	0.785714286	0	0	7	8924160.4	0.27	4	»¯Ñ§ÏËÎ¬ÖÆÔìÒµ	ÖÐ·ÄÍ¶×Ê·¢Õ¹¹É·ÝÓÐÏÞ¹«Ë¾	1997/5/13	1997/4/25	13.48	D	6.81	1.67	0	0	5	0	0	0	0	0.789369261	35	37437053	41840170	18961	117253.52	125952.97	0	0	0
600062	±±¾©ÊÐ	±±¾©ÊÐ	2012	1.269862252	6507775644	6989323408	0.333061	0.096891	0.132028	49.1206	0.276752	»ªÈóË«º×	1	0	5	27	29	0.828571429	4	0.257142857	6	81995146.58	1.17	1	Ò½Ò©ÖÆÔìÒµ	±±¾©Ë«º×Ò©Òµ¹É·ÝÓÐÏÞ¹«Ë¾	1997/5/16	1997/5/6	67.59	B	23.49	7.95	15	15	6.15	0	0	0	0	0.778581405	45	33149340	36853076	3103	117253.52	125952.97	0	0	0
600063	°²»ÕÊ¡	ºÏ·ÊÊÐ	2012	1.269862252	6033038677	2879150558	0.077606	-0.02693	-0.064103	30.1956	0.573503	ÍîÎ¬¸ßÐÂ	1	0	5	28	25	1	2	0.2	14	73642663.82	2.56	14	»¯Ñ§ÏËÎ¬ÖÆÔìÒµ	°²»ÕÍîÎ¬»¯ÏË»¯¹¤¹É·ÝÓÐÏÞ¹«Ë¾	1997/3/28	1997/5/12	50.48	C	6.11	11.69	12	20	0.68	0	0	0	0	0.794902079	37	3894991	5720987	56879	117253.52	125952.97	0	0	0
600078	½­ËÕÊ¡	ÎÞÎýÊÐ	2012	1.269862252	5804147843	2661494633	0.169309	0.008534	0.015816	25.7823	0.679263	³ÎÐÇ¹É·Ý	0	0	5	26	19	0.904761905	3	0.142857143	12	2378800	0	5	»¯Ñ§Ô­ÁÏ¼°»¯Ñ§ÖÆÆ·ÖÆÔìÒµ	½­ËÕ¶¦ÇòÊµÒµ¹É·ÝÓÐÏÞ¹«Ë¾	1994/6/28	1997/5/28	13.67	D	9.1	0.6	0	0	3.97	0	0	0	0	0.838496165	42	6580301	6486133	190582	117253.52	125952.97	0	0	0
600080	ÉÂÎ÷Ê¡	Î÷°²ÊÐ	2012	1.269862252	1124048768	460193983.2	0.51422	0.038942	0.046081	20.6357	0.143971	½ð»¨¹É·Ý	0	0	5	27	8	0.571428571	1	0.142857143	0	8813162.57	1.92	25	Ò½Ò©ÖÆÔìÒµ	½ð»¨ÆóÒµ(¼¯ÍÅ)¹É·ÝÓÐÏÞ¹«Ë¾	1996/2/14	1997/5/14	17.74	D	12.83	1.36	0	0	3.55	0	0	0	0	0.860127911	53	3969597	5974937	54654	117253.52	125952.97	0	0	0
600085	±±¾©ÊÐ	±±¾©ÊÐ	2012	1.269862252	9667926574	7504031978	0.439123	0.090879	0.143272	55.2436	0.420312	Í¬ÈÊÌÃ	1	0	5	27	18	0.75	8	0.541666667	13	42345477.11	0.56	1	Ò½Ò©ÖÆÔìÒµ	±±¾©Í¬ÈÊÌÃ¹É·ÝÓÐÏÞ¹«Ë¾	1997/6/18	1997/5/29	63.21	B	24.19	8.5	15	9	6.52	0	0	0	0	0.778581405	45	33149340	36853076	3103	117253.52	125952.97	0	0	0
600091	ÄÚÃÉ¹Å	°üÍ·ÊÐ	2012	1.269862252	1336295464	31735876.82	0.14488	0.008867	0.021198	15	0.581714	STÃ÷¿Æ	1	1	5	26	14	0.777777778	1	0.166666667	10	0	0	12	»¯Ñ§Ô­ÁÏ¼°»¯Ñ§ÖÆÆ·ÖÆÔìÒµ	°üÍ·»ÆºÓ»¯¹¤¹É·ÝÓÐÏÞ¹«Ë¾	1997/6/26	1997/6/13	9.99	D	5.99	4	0	0	0	0	0	0	0	0.689013868	84	1857557	2911038	98363	117253.52	125952.97	0	0	0
600094	ÉÏº£ÊÐ	ÉÏº£ÊÐ	2012	1.269862252	10385491422	1676450139	0.469732	0.024424	0.079695	54.5062	0.659935	´óÃû³Ç	0	0	3	70	13	0.722222222	4	0.5	0	0	0	4	»¯Ñ§ÏËÎ¬ÖÆÔìÒµ	ÉÏº£»ªÔ´¹É·ÝÓÐÏÞ¹«Ë¾	1996/7/18	1997/6/24	26.02	D	11.33	1.23	0	0	13.46	0	0	0	0	0.789369261	35	37437053	41840170	18961	117253.52	125952.97	0	0	0
600096	ÔÆÄÏÊ¡	ÕÑÍ¨ÊÐ	2012	1.269862252	27093129239	9893035265	0.15983	-0.020232	-0.101392	47.495	0.744243	ÔÆÌì»¯	1	0	5	26	21	1	7	0.428571429	13	243134800	2.46	23	»¯Ñ§Ô­ÁÏ¼°»¯Ñ§ÖÆÆ·ÖÆÔìÒµ	ÔÆÄÏÔÆÌì»¯¹É·ÝÓÐÏÞ¹«Ë¾	1997/3/18	1997/6/18	48.93	C	5.13	11.86	13	20	-1.06	0	0	0	0	0.523744391	31	394679	2480858	36399	117253.52	125952.97	0	0	0
600111	ÄÚÃÉ¹Å	°üÍ·ÊÐ	2012	1.269862252	17649866919	9241750513	0.412908	0.094773	0.224762	38.9165	0.43717	±±·½Ï¡ÍÁ	1	0	5	32	26	1	9	0.692307692	58	105647251.4	1.14	12	ÓÐÉ«½ðÊôÒ±Á¶¼°Ñ¹ÑÓ¼Ó¹¤Òµ	ÄÚÃÉ¹Å°ü¸ÖÏ¡ÍÁ¸ß¿Æ¼¼¹É·ÝÓÐÏÞ¹«Ë¾	1997/9/12	1997/8/27	67.06	B	25.07	13.91	9	14	5.08	0	0	0	20084704.67	0.689013868	84	1857557	2911038	98363	117253.52	125952.97	0	0	0
600117	Çàº£Ê¡	Î÷ÄþÊÐ	2012	1.269862252	14892271445	6871295090	0.177696	0.006194	0.010871	49.8731	0.754681	Î÷ÄþÌØ¸Ö	1	0	5	31	19	0.95	3	0.3	6	106608597.3	1.55	27	ºÚÉ«½ðÊôÒ±Á¶¼°Ñ¹ÑÓ¼Ó¹¤Òµ	Î÷ÄþÌØÊâ¸Ö¹É·ÝÓÐÏÞ¹«Ë¾	1997/10/8	1997/9/23	58.94	C	11.54	11.07	7	23	6.33	0	0	0	4121555	0.656606043	41	547670	1853230	6760	117253.52	125952.97	0	0	0
600123	É½Î÷Ê¡	½ú³ÇÊÐ	2012	1.269862252	20374110881	7600508974	0.448278	0.08234	0.195439	45.1103	0.493287	À¼»¨¿Æ´´	1	0	5	6	17	0.944444444	7	0.5	14	16840000	0.22	13	ÃºÌ¿²ÉÑ¡Òµ	É½Î÷À¼»¨ÃºÒµ¹É·ÝÓÐÏÞ¹«Ë¾	1998/12/8	1998/11/12	84.04	A	26.25	12.46	12	27	6.33	4	0	4	8159374.91	0.829762329	41	829056	1298261	126524	117253.52	125952.97	0	0	0
600132	ÖØÇìÊÐ	ÖØÇìÊÐ	2012	1.269862252	4657910039	3149268811	0.432515	0.026446	0.107067	20	0.601959	ÖØÇìÆ¡¾Æ	0	0	5	15	24	0.923076923	2	0.153846154	6	13769655.08	0.44	20	ÒûÁÏÖÆÔìÒµ	ÖØÇìÆ¡¾Æ¹É·ÝÓÐÏÞ¹«Ë¾	1993/12/23	1997/10/10	29.14	D	17.2	1.94	0	0	10	0	0	0	5686635.88	0.794169401	39	17034885	30463599	36342	117253.52	125952.97	0	0	0
600135	ºÓ±±Ê¡	±£¶¨ÊÐ	2012	1.269862252	1075828594	1015873163	0.180939	0.029279	0.028356	35.6053	0.098169	ÀÖ¿­½ºÆ¬	1	0	5	26	17	0.85	2	0.3	0	36363779.83	3.58	3	»¯Ñ§Ô­ÁÏ¼°»¯Ñ§ÖÆÆ·ÖÆÔìÒµ	ÀÖ¿­½ºÆ¬¹É·ÝÓÐÏÞ¹«Ë¾	1998/1/16	1997/12/26	10.28	D	6.49	1.01	0	0	2.78	2	0	2	0	0.732181098	34	1599292	3835725	166539	117253.52	125952.97	0	0	0
600141	ºþ±±Ê¡	ÒË²ýÊÐ	2012	1.269862252	13801029513	9612038877	0.126882	0.023161	0.085958	24.4132	0.670314	ÐË·¢¼¯ÍÅ	1	0	5	26	26	1	4	0.769230769	44	58533378.8	0.61	17	»¯Ñ§Ô­ÁÏ¼°»¯Ñ§ÖÆÆ·ÖÆÔìÒµ	ºþ±±ÐË·¢»¯¹¤¼¯ÍÅ¹É·ÝÓÐÏÞ¹«Ë¾	1994/8/17	1999/5/13	62.6	B	20.08	13.25	12	14	3.27	1	1	0	0	0.770265477	31	1532368	2956297	40146	117253.52	125952.97	0	0	0
600160	Õã½­Ê¡	áéÖÝÊÐ	2012	1.269862252	6634057956	7881535873	0.169184	0.090423	0.103522	51.9273	0.119438	¾Þ»¯¹É·Ý	1	0	5	26	18	0.9	3	0.4	54	150864991.5	1.91	6	»¯Ñ§Ô­ÁÏ¼°»¯Ñ§ÖÆÆ·ÖÆÔìÒµ	Õã½­¾Þ»¯¹É·ÝÓÐÏÞ¹«Ë¾	1998/6/17	1998/6/1	68.58	B	20.73	12.09	15	17	3.76	0	0	0	10815773.21	0.792331431	42	634154	1388933	86262	117253.52	125952.97	0	0	0
600161	±±¾©ÊÐ	±±¾©ÊÐ	2012	1.269862252	4806051056	1502351161	0.596256	0.076977	0.19621	53.2963	0.630226	ÌìÌ³ÉúÎï	1	0	5	27	18	0.75	3	0.291666667	0	60047854.06	4	1	ÉúÎïÖÆÆ·Òµ	±±¾©ÌìÌ³ÉúÎïÖÆÆ·¹É·ÝÓÐÏÞ¹«Ë¾	1998/6/8	1998/5/18	64.82	B	18.96	9.87	19	11	5.99	0	0	0	1698236.7	0.778581405	45	33149340	36853076	3103	117253.52	125952.97	0	0	0
600176	±±¾©ÊÐ	±±¾©ÊÐ	2012	1.269862252	18512472421	5103082384	0.336751	0.015318	0.07537	32.7854	0.794037	ÖÐ¹ú¾ÞÊ¯	1	0	5	30	13	0.866666667	2	0.266666667	18	158818300	3.11	1	»¯Ñ§Ô­ÁÏ¼°»¯Ñ§ÖÆÆ·ÖÆÔìÒµ	ÖÐ¹ú»¯Ñ§½¨²Ä¹É·ÝÓÐÏÞ¹«Ë¾	1999/4/16	1999/3/5	71.55	B	17.47	11.35	14	23	5.73	0	0	0	0	0.778581405	45	33149340	36853076	3103	117253.52	125952.97	0	0	0
600182	ºÚÁú½­Ê¡	Äµµ¤½­ÊÐ	2012	1.269862252	3913137110	4282716490	0.190111	0.092224	0.23307	44.4324	0.596015	S¼ÑÍ¨	0	0	5	29	13	0.764705882	0	0	30	3805400	0.09	11	Ïð½ºÖÆÔìÒµ	èëÁÖÂÖÌ¥¹É·ÝÓÐÏÞ¹«Ë¾	1993/6/8	1999/4/12	28.94	D	18.49	1.56	0	0	8.89	0	0	0	0	0.699918708	10	702928	1828599	43321	117253.52	125952.97	1	0	1
600187	ºÚÁú½­Ê¡	ÆëÆë¹þ¶ûÊÐ	2012	1.269862252	2057262330	356590446.6	0.501393	0.038432	0.064049	53.7714	0.36948	¹úÖÐË®Îñ	0	0	2	46	16	0.842105263	2	0.315789474	189	1083300	0.3	11	ÔìÖ½¼°Ö½ÖÆÆ·Òµ	ºÚÁú½­ºÚÁú¹É·ÝÓÐÏÞ¹«Ë¾	1998/11/3	1998/10/5	51.58	C	13.97	6.09	15	12	4.52	0	0	0	496199.92	0.506867371	12	550140	2637766	43321	117253.52	125952.97	0	0	0
600196	ÉÏº£ÊÐ	ÉÏº£ÊÐ	2012	1.269862252	25507140466	7340782721	0.437825	0.072108	0.115343	41.0916	0.399986	¸´ÐÇÒ½Ò©	0	0	5	27	27	1	0	0.074074074	43	369890000	5.04	4	Ò½Ò©ÖÆÔìÒµ	ÉÏº£¸´ÐÇÊµÒµ¹É·ÝÓÐÏÞ¹«Ë¾	1998/7/13	1998/6/25	63	B	23.8	8.46	15	11	4.74	0	0	0	0	0.789369261	35	37437053	41840170	18961	117253.52	125952.97	0	0	0
600216	Õã½­Ê¡	º¼ÖÝÊÐ	2012	1.269862252	7057671337	5264006116	0.312645	0.120598	0.137162	22.143	0.121957	Õã½­Ò½Ò©	0	0	5	27	22	0.956521739	8	0.695652174	54	201445894.6	3.83	6	Ò½Ò©ÖÆÔìÒµ	Õã½­Ò½Ò©¹É·ÝÓÐÏÞ¹«Ë¾	1997/5/16	1999/8/11	29.72	D	23.12	1.46	0	0	5.14	0	0	0	0	0.783118308	68	8599875	7862800	86262	117253.52	125952.97	1	0	0
600222	ºÓÄÏÊ¡	Ö£ÖÝÊÐ	2012	1.269862252	1569435594	1089130607	0.168041	0.020413	0.032299	31.7205	0.581696	Ì«ÁúÒ©Òµ	1	0	5	27	16	1	2	0.1875	25	10867143.35	1	16	Ò½Ò©ÖÆÔìÒµ	ºÓÄÏÖñÁÖÖÚÉúÖÆÒ©¹É·ÝÓÐÏÞ¹«Ë¾	1998/8/31	1999/8/13	16.78	D	8.89	0.02	0	0	7.87	0	0	0	0	0.78916652	48	6066488	7006980	104390	117253.52	125952.97	1	1	1
600226	Õã½­Ê¡	ºþÖÝÊÐ	2012	1.269862252	2215101855	1651842999	0.129386	0.01334	0.025202	34.2745	0.353421	å«Ò¶¹É·Ý	0	0	5	26	14	0.875	1	0.1875	59	34232478.31	2.07	6	»¯Ñ§Ô­ÁÏ¼°»¯Ñ§ÖÆÆ·ÖÆÔìÒµ	Õã½­Éý»ª°Ý¿ËÉúÎï¹É·ÝÓÐÏÞ¹«Ë¾	1999/5/11	1999/8/20	12.71	D	10.21	1.8	0	0	0.7	0	0	0	0	0.827860999	79	1385508	1675076	86262	117253.52	125952.97	0	0	1
600227	¹óÖÝÊ¡	¹óÑôÊÐ	2012	1.269862252	8197143793	3504164632	0.111378	-0.004918	0.010215	28.6239	0.565446	Ê¥¼ÃÌÃ	1	0	5	27	22	0.956521739	7	0.695652174	2	0	0	22	»¯Ñ§Ô­ÁÏ¼°»¯Ñ§ÖÆÆ·ÖÆÔìÒµ	¹óÖÝ³àÌì»¯¹É·ÝÓÐÏÞ¹«Ë¾	1998/8/28	1999/12/13	57.6	C	11.6	15	13	23	-5	0	0	0	0	0.742079989	117	2411920	3493275	51209	117253.52	125952.97	0	0	0
600230	ºÓ±±Ê¡	²×ÖÝÊÐ	2012	1.269862252	4617486877	3356699522	0.240182	0.060728	0.190185	55.9185	0.618739	²×ÖÝ´ó»¯	1	0	5	26	15	0.9375	5	0.5	42	2020572.43	0.06	3	»¯Ñ§Ô­ÁÏ¼°»¯Ñ§ÖÆÆ·ÖÆÔìÒµ	ºÓ±±²×ÖÝ´ó»¯¹É·ÝÓÐÏÞ¹«Ë¾	1998/9/21	2000/3/17	24.72	D	18.44	1.62	0	0	4.66	0	0	0	0	0.745848202	17	1425818	3115744	166539	117253.52	125952.97	0	0	1
600249	¹ãÎ÷	ÁøÖÝÊÐ	2012	1.269862252	3245534637	1227615498	0.192167	0.01062	0.008589	18.5246	0.343053	Á½ÃæÕë	1	0	5	26	17	0.85	6	0.5	27	19995669.01	1.63	19	»¯Ñ§Ô­ÁÏ¼°»¯Ñ§ÖÆÆ·ÖÆÔìÒµ	ÁøÖÝÁ½ÃæÕë¹É·ÝÓÐÏÞ¹«Ë¾	1994/6/30	2004/1/2	22.55	D	11.78	0.77	0	0	10	0	0	0	0	0.735694842	48	1135503	2211699	26996	117253.52	125952.97	0	0	0
600267	Õã½­Ê¡	Ì¨ÖÝÊÐ	2012	1.269862252	10569091656	5801766062	0.252786	0.025456	0.064296	38.2018	0.508216	º£ÕýÒ©Òµ	1	0	5	27	23	0.766666667	2	0.2	41	346343108.2	5.97	6	Ò½Ò©ÖÆÔìÒµ	Õã½­º£ÕýÒ©Òµ¹É·ÝÓÐÏÞ¹«Ë¾	1998/2/11	2000/7/7	60.51	B	16.96	10	18	9	6.55	0	0	0	0	0.871473147	69	2204230	2879269	86262	117253.52	125952.97	0	0	0
600276	½­ËÕÊ¡	Á¬ÔÆ¸ÛÊÐ	2012	1.269862252	5892509212	5435067561	0.839855	0.195402	0.206629	24.4463	0.07637	ºãÈðÒ½Ò©	0	0	5	27	20	0.952380952	1	0.095238095	9	535013772.2	9.84	5	Ò½Ò©ÖÆÔìÒµ	½­ËÕºãÈðÒ½Ò©¹É·ÝÓÐÏÞ¹«Ë¾	1997/4/28	2000/9/7	24.42	D	19.27	0.01	0	0	5.14	0	0	0	0	0.640146813	58	2089396	3125474	190582	117253.52	125952.97	0	0	1
600277	ÄÚÃÉ¹Å	¶õ¶û¶àË¹ÊÐ	2012	1.269862252	18965295742	11051586121	0.118911	0.013042	0.037466	85.2318	0.644881	ÒÚÀû½àÄÜ	0	0	5	26	14	0.933333333	1	0.133333333	30	2515704.16	0.023	12	»¯Ñ§Ô­ÁÏ¼°»¯Ñ§ÖÆÆ·ÖÆÔìÒµ	ÄÚÃÉ¹ÅÒÚÀû¿Æ¼¼ÊµÒµ¹É·ÝÓÐÏÞ¹«Ë¾	1999/1/27	2000/7/4	14.86	D	11.65	1.1	0	0	2.11	0	0	0	0	0.82220651	39	3755121	4832535	98363	117253.52	125952.97	1	1	1
600281	É½Î÷Ê¡	Ì«Ô­ÊÐ	2012	1.269862252	3496990210	4011281664	0.02241	0.005377	0.019614	49.2413	0.723454	Ì«»¯¹É·Ý	1	0	5	25	21	0.875	4	0.291666667	15	0	0	13	»¯Ñ§Ô­ÁÏ¼°»¯Ñ§ÖÆÆ·ÖÆÔìÒµ	Ì«Ô­»¯¹¤¹É·ÝÓÐÏÞ¹«Ë¾	1999/2/26	2000/9/25	5.27	D	6.27	4	0	0	-5	0	0	0	62610	0.758154233	40	2156654	2774437	126524	117253.52	125952.97	0	0	0
600282	½­ËÕÊ¡	ÄÏ¾©ÊÐ	2012	1.269862252	34218181455	32032052247	0.037984	-0.016416	-0.063847	56.5297	0.742852	ÄÏ¸Ö¹É·Ý	0	0	5	31	25	1	5	0.36	39	554546500	1.73	5	ºÚÉ«½ðÊôÒ±Á¶¼°Ñ¹ÑÓ¼Ó¹¤Òµ	ÄÏ¾©¸ÖÌú¹É·ÝÓÐÏÞ¹«Ë¾	1999/3/18	2000/9/1	66.37	B	7.9	13.97	13	23	8.5	4	2	2	35377092	0.831224437	68	7330168	7696569	190582	117253.52	125952.97	0	0	0
600285	ºÓÄÏÊ¡	ÐÅÑôÊÐ	2012	1.269862252	1294324215	562700777.4	0.552155	0.032262	0.0625	9.6339	0.461519	ÁçÈñÖÆÒ©	1	0	5	27	14	0.875	4	0.3125	20	26338367.26	4.68	16	Ò½Ò©ÖÆÔìÒµ	ºÓÄÏÁçÈñÖÆÒ©¹É·ÝÓÐÏÞ¹«Ë¾	1999/6/18	2000/9/14	22.73	D	15.8	1.48	0	0	5.45	0	0	0	0	0.74942334	45	554589	2771114	104390	117253.52	125952.97	0	1	0
600291	ÄÚÃÉ¹Å	ÎÚº£ÊÐ	2012	1.269862252	16461549505	490683151.4	-0.060604	0.023022	0.029435	13.6583	0.681401	Î÷Ë®¹É·Ý	1	0	1	68	15	0.652173913	3	0.173913043	8	0	0	12	·Ç½ðÊô¿óÎïÖÆÆ·Òµ	ÄÚÃÉ¹ÅÎ÷×¿×ÓÉ½²ÝÔ­Ë®Äà¹É·ÝÓÐÏÞ¹«Ë¾	1998/12/18	2000/7/13	17.5	D	12.41	4	0	0	1.09	0	0	0	2620933.2	0.735984671	47	543972	935607	98363	117253.52	125952.97	0	0	0
600297	ÁÉÄþÊ¡	´óÁ¬ÊÐ	2012	1.269862252	1344446499	759699767.5	0.152865	0.036143	0.051453	48.3614	0.330259	¹ã»ãÆû³µ	0	0	6	52	9	0.5625	1	0.125	0	3923898.72	0.52	9	Ò½Ò©ÖÆÔìÒµ	´óÁ¬ÃÀÂÞÒ©Òµ¹É·ÝÓÐÏÞ¹«Ë¾	1999/7/30	2000/10/12	15.75	D	12.3	0.03	0	0	3.42	0	0	0	0	0.778476676	30	7501085	8909590	128649	117253.52	125952.97	0	0	0
600300	½­ËÕÊ¡	ÐìÖÝÊÐ	2012	1.269862252	8069925135	5810490803	0.301938	0.019118	0.031539	31.8718	0.580037	Î¬Î¬¹É·Ý	0	0	5	15	15	0.75	0	0.05	0	0	0	5	ÒûÁÏÖÆÔìÒµ	ÐìÖÝÎ¬Î¬Ê³Æ·ÒûÁÏ¹É·ÝÓÐÏÞ¹«Ë¾	1999/8/6	2000/6/7	24.24	D	13	1.24	0	0	10	0	0	0	0	0.798698611	49	3667583	5300461	190582	117253.52	125952.97	0	0	1
600308	É½¶«Ê¡	¶«ÓªÊÐ	2012	1.269862252	16999142636	9567404468	0.130595	0.003069	0.009845	34.3871	0.619783	»ªÌ©¹É·Ý	0	0	5	22	14	0.823529412	6	0.470588235	72	165174260.2	1.73	31	ÔìÖ½¼°Ö½ÖÆÆ·Òµ	É½¶«»ªÌ©Ö½Òµ¹É·ÝÓÐÏÞ¹«Ë¾	1993/6/6	2000/9/8	67.66	B	12.58	12.08	15	23	5	0	0	0	7217107.77	0.924068998	107	1587051	2083973	147638	117253.52	125952.97	0	0	0
600309	É½¶«Ê¡	ÑÌÌ¨ÊÐ	2012	1.269862252	22541461325	15942126517	0.348778	0.133973	0.282848	50.4954	0.563346	Íò»ª»¯Ñ§	1	0	5	26	16	0.888888889	2	0.388888889	24	573595074.7	3.6	31	»¯Ñ§Ô­ÁÏ¼°»¯Ñ§ÖÆÆ·ÖÆÔìÒµ	ÑÌÌ¨Íò»ª¾Û°±õ¥¹É·ÝÓÐÏÞ¹«Ë¾	1998/12/16	2000/12/15	68.98	B	27.27	9	7	23	2.71	0	0	0	0	0.870887721	53	3573589	4768714	147638	117253.52	125952.97	0	0	0
600311	¸ÊËàÊ¡	ÎäÍþÊÐ	2012	1.269862252	1003326995	305575630.1	0.230412	0.010959	0.012109	16.3727	0.095002	ÈÙ»ªÊµÒµ	0	0	5	9	11	0.916666667	0	0.083333333	14	0	0	26	Ê³Æ·¼Ó¹¤Òµ	¸ÊËàÈÙ»ªÊµÒµ(¼¯ÍÅ)¹É·ÝÓÐÏÞ¹«Ë¾	1998/11/12	2001/5/30	15.03	D	8.38	4	0	0	2.65	0	0	0	1300000	0.596324711	51	145000	1225756	23296	117253.52	125952.97	1	0	1
600315	ÉÏº£ÊÐ	ÉÏº£ÊÐ	2012	1.269862252	3646870607	4504122570	0.550127	0.172185	0.226797	26.7782	0.251006	ÉÏº£¼Ò»¯	1	0	5	26	11	0.578947368	3	0.315789474	0	91463039.97	2.03	4	»¯Ñ§Ô­ÁÏ¼°»¯Ñ§ÖÆÆ·ÖÆÔìÒµ	ÉÏº£¼Ò»¯ÁªºÏ¹É·ÝÓÐÏÞ¹«Ë¾	1999/10/18	2001/2/20	30.76	D	23.14	3	0	0	4.62	0	0	0	0	0.789369261	35	37437053	41840170	18961	117253.52	125952.97	0	0	0
600328	ÄÚÃÉ¹Å	°¢À­ÉÆÊÐ	2012	1.269862252	6770735512	1628962016	0.29951	-0.007022	-0.008568	44.8722	0.779281	À¼Ì«ÊµÒµ	1	0	5	26	25	0.961538462	12	0.730769231	35	0	0	12	»¯Ñ§Ô­ÁÏ¼°»¯Ñ§ÖÆÆ·ÖÆÔìÒµ	ÄÚÃÉ¹ÅÀ¼Ì«ÊµÒµ¹É·ÝÓÐÏÞ¹«Ë¾	1998/12/31	2000/11/30	3.84	D	6.37	2.47	0	0	-5	0	0	0	1805865.39					98363	117253.52	125952.97	0	1	1
600329	Ìì½òÊÐ	Ìì½òÊÐ	2012	1.269862252	4420496954	5129925987	0.349092	0.103675	0.206514	44.0426	0.484499	ÖÐÐÂÒ©Òµ	1	0	5	27	15	0.833333333	2	0.5	8	87127000	1.7	2	Ò½Ò©ÖÆÔìÒµ	Ìì½òÖÐÐÂÒ©Òµ¼¯ÍÅ¹É·ÝÓÐÏÞ¹«Ë¾	1992/12/20	2001/5/9	56.78	C	17.79	9.94	16	9	4.05	0	0	0	0	0.851942449	40	17600201	21432125	19214	117253.52	125952.97	0	0	0
600332	¹ã¶«Ê¡	¹ãÖÝÊÐ	2012	1.269862252	6235393718	8229058538	0.276352	0.065486	0.09649	48.1975	0.322525	°×ÔÆÉ½	1	0	5	27	14	0.875	5	0.5625	2	86574000	1.05	8	Ò½Ò©ÖÆÔìÒµ	¹ãÖÝÒ©Òµ¹É·ÝÓÐÏÞ¹«Ë¾	1997/9/1	2001/1/10	70.08	B	15.75	10	17	15	12.33	0	0	0	0	0.860397435	66	11023961	13436451	87351	117253.52	125952.97	0	0	0
600351	É½Î÷Ê¡	ÔË³ÇÊÐ	2012	1.269862252	2884378334	1266573182	0.512643	0.03809	0.070184	21.5241	0.439943	ÑÇ±¦Ò©Òµ	1	0	5	27	15	0.882352941	3	0.352941176	7	41880584.71	3.31	13	Ò½Ò©ÖÆÔìÒµ	É½Î÷ÑÇ±¦Ò©Òµ¼¯ÍÅ¹É·ÝÓÐÏÞ¹«Ë¾	1999/1/26	2002/9/11	70.74	B	17.35	7.12	15	20	11.27	0	0	0	2174076.33	0.566409219	44	415406	1926396	126524	117253.52	125952.97	0	0	0
600352	Õã½­Ê¡	ÉÜÐËÊÐ	2012	1.269862252	17153246584	7649308390	0.191987	0.047189	0.108542	13.2678	0.511931	Õã½­ÁúÊ¢	0	0	5	26	16	0.941176471	2	0.176470588	89	241523613.3	3.16	6	»¯Ñ§Ô­ÁÏ¼°»¯Ñ§ÖÆÆ·ÖÆÔìÒµ	Õã½­ÁúÊ¢¼¯ÍÅ¹É·ÝÓÐÏÞ¹«Ë¾	1998/3/23	2003/7/17	74.9	B	21.09	15	15	17	6.81	0	0	0	0	0.786508414	43	2657555	2787074	86262	117253.52	125952.97	0	0	0
600362	½­Î÷Ê¡	Ó¥Ì¶ÊÐ	2012	1.269862252	78133484407	1.59E+11	0.050119	0.067762	0.121809	38.409	0.438042	½­Î÷Í­Òµ	1	0	5	32	26	0.928571429	5	0.392857143	21	2493520000	1.57	15	ÓÐÉ«½ðÊôÒ±Á¶¼°Ñ¹ÑÓ¼Ó¹¤Òµ	½­Î÷Í­Òµ¹É·ÝÓÐÏÞ¹«Ë¾	1997/1/24	2001/12/21	65.14	B	24.37	15	9	14	2.77	2	0	2	53521003	0.942816968	15	588261	880542	84307	117253.52	125952.97	0	0	0
600365	¼ªÁÖÊ¡	Í¨»¯ÊÐ	2012	1.269862252	349039051.6	84217807.49	0.589468	0.037573	0.087425	7.211	0.570226	Í¨ÆÏ¹É·Ý	0	0	5	15	20	0.952380952	3	0.285714286	0	0	0	10	ÒûÁÏÖÆÔìÒµ	Í¨»¯ÆÏÌÑ¾Æ¹É·ÝÓÐÏÞ¹«Ë¾	1999/1/27	2000/12/15	14.1	D	9.28	0.23	0	0	4.59	0	0	0	0	0.676074923	28	644311	1761474	33578	117253.52	125952.97	0	0	0
600367	¹óÖÝÊ¡	°²Ë³ÊÐ	2012	1.269862252	1737654957	1156244080	0.274685	0.016554	0.024863	39.6703	0.243384	ºìÐÇ·¢Õ¹	1	0	5	26	15	0.9375	1	0.125	40	41294857.3	3.57	22	»¯Ñ§Ô­ÁÏ¼°»¯Ñ§ÖÆÆ·ÖÆÔìÒµ	¹óÖÝºìÐÇ·¢Õ¹¹É·ÝÓÐÏÞ¹«Ë¾	1999/5/2	2001/2/6	54.37	C	13.6	10.77	5	20	5	0	0	0	0	0.679251754	29	375039	1307907	51209	117253.52	125952.97	0	0	0
600370	½­ËÕÊ¡	ÎÞÎýÊÐ	2012	1.269862252	1545284976	1495281652	0.077449	0.024299	0.024825	50.3271	0.120434	Èý·¿Ïï	0	0	5	17	10	0.769230769	1	0.076923077	20	40784490.02	2.73	5	·ÄÖ¯Òµ	½­ËÕÈý·¿ÏïÊµÒµ¹É·ÝÓÐÏÞ¹«Ë¾	1994/6/13	2003/2/19	19.37	D	13.06	3	0	0	3.31	0	0	0	2666762	0.838496165	42	6580301	6486133	190582	117253.52	125952.97	1	0	0
600378	ËÄ´¨Ê¡	³É¶¼ÊÐ	2012	1.269862252	1052796469	657015132.8	0.283858	0.066575	0.109328	23.1344	0.384571	ê»»ª¿Æ¼¼	1	0	5	26	20	0.869565217	0	0.130434783	18	22069386.23	3.36	21	»¯Ñ§Ô­ÁÏ¼°»¯Ñ§ÖÆÆ·ÖÆÔìÒµ	ËÄ´¨ÌìÒ»¿Æ¼¼¹É·ÝÓÐÏÞ¹«Ë¾	1999/8/5	2000/12/25	25.14	D	18.43	4	0	0	2.71	1	1	0	0	0.817721551	49	7808952	9838477	55326	117253.52	125952.97	0	0	0
600380	¹ã¶«Ê¡	ÉîÛÚÊÐ	2012	1.269862252	9754159426	5849960920	0.517355	0.045294	0.043759	48.0268	0.426835	½¡¿µÔª	0	0	5	27	9	0.75	0	0.083333333	23	301914900	5.16	8	Ò½Ò©ÖÆÔìÒµ	ÉîÛÚÌ«Ì«Ò©Òµ¹É·ÝÓÐÏÞ¹«Ë¾	1992/12/18	2001/5/9	21.08	D	12.99	1.33	0	0	6.76	0	0	0	0	0.83640474	31	14820803	15657078	87351	117253.52	125952.97	1	0	1
600389	½­ËÕÊ¡	ÄÏÍ¨ÊÐ	2012	1.269862252	3243817359	3007905375	0.125758	0.010665	0.035503	29.1866	0.710674	½­É½¹É·Ý	1	0	5	26	14	0.875	3	0.375	100	15163276.56	0.5	5	»¯Ñ§Ô­ÁÏ¼°»¯Ñ§ÖÆÆ·ÖÆÔìÒµ	ÄÏÍ¨½­É½Å©Ò©»¯¹¤¹É·ÝÓÐÏÞ¹«Ë¾	1998/1/21	2000/12/26	55.04	C	15.58	13.41	10	14	2.05	0	0	0	0	0.84842752	22	4197225	5130055	190582	117253.52	125952.97	0	0	0
600398	½­ËÕÊ¡	ÎÞÎýÊÐ	2012	1.269862252	2950514700	1368045082	0.366334	0.036399	0.051013	23.2876	0.287389	º£À½Ö®¼Ò	1	0	5	18	8	0.615384615	0	0	4	21992350.38	1.61	5	·ÄÖ¯Òµ	°ÂµÂ³¼ÊµÒµ¹É·ÝÓÐÏÞ¹«Ë¾	1999/6/15	2000/12/14	24.12	D	14.39	2.82	0	0	6.91	0	0	0	8856480.67	0.838496165	42	6580301	6486133	190582	117253.52	125952.97	0	0	0
600399	ÁÉÄþÊ¡	¸§Ë³ÊÐ	2012	1.269862252	10077267954	4911707818	0.124459	0.002034	0.012061	42.0593	0.831382	ST¸§¸Ö	1	1	5	31	28	0.933333333	1	0.233333333	45	14525467.48	0.3	9	ºÚÉ«½ðÊôÒ±Á¶¼°Ñ¹ÑÓ¼Ó¹¤Òµ	¸§Ë³ÌØÊâ¸Ö¹É·ÝÓÐÏÞ¹«Ë¾	1999/6/7	2000/12/13	13.89	D	8.84	0.05	0	0	5	0	0	0	104804.04	0.595456658	37	1301533	2002015	128649	117253.52	125952.97	0	1	0
600409	ºÓ±±Ê¡	ÌÆÉ½ÊÐ	2012	1.269862252	16286375208	10484089854	0.144134	0.006712	0.021502	39.6709	0.647048	ÈýÓÑ»¯¹¤	1	0	5	26	17	0.894736842	7	0.789473684	16	205290278.3	1.96	3	»¯Ñ§Ô­ÁÏ¼°»¯Ñ§ÖÆÆ·ÖÆÔìÒµ	ÌÆÉ½ÈýÓÑ»¯¹¤¹É·ÝÓÐÏÞ¹«Ë¾	1999/12/28	2003/6/4	71.01	B	13.44	9.57	15	23	10	0	0	0	22347660.14	0.749876538	61	3010936	4903141	166539	117253.52	125952.97	0	0	0
600420	ÉÏº£ÊÐ	ÉÏº£ÊÐ	2012	1.269862252	2468840817	2006892235	0.337245	0.061434	0.128308	41.6206	0.517775	ÏÖ´úÖÆÒ©	1	0	5	27	19	0.904761905	6	0.476190476	16	58487488.92	2.91	4	Ò½Ò©ÖÆÔìÒµ	ÉÏº£ÏÖ´úÖÆÒ©¹É·ÝÓÐÏÞ¹«Ë¾	2000/12/20	2004/6/1	21.24	D	14	0.82	0	0	6.42	0	0	0	0	0.789369261	35	37437053	41840170	18961	117253.52	125952.97	0	0	0
600422	ÔÆÄÏÊ¡	À¥Ã÷ÊÐ	2012	1.269862252	2151765105	3016021800	0.317558	0.093496	0.193623	23.4105	0.508913	À¥Ò©¼¯ÍÅ	0	0	5	27	20	0.833333333	3	0.291666667	19	18947829.32	0.63	23	Ò½Ò©ÖÆÔìÒµ	À¥Ã÷ÖÆÒ©¹É·ÝÓÐÏÞ¹«Ë¾	1995/12/14	2000/11/16	73.46	B	22.48	10	20	15	5.98	0	0	0	0	0.778683665	62	3783951	5255360	36399	117253.52	125952.97	0	0	0
600423	¹ãÎ÷	ÁøÖÝÊÐ	2012	1.269862252	4296222632	2818585227	0.149505	0.008619	0.0272	36.2988	0.636096	*STÁø»¯	1	1	5	26	13	0.8125	1	0.125	84	89643475.8	3.18	19	»¯Ñ§Ô­ÁÏ¼°»¯Ñ§ÖÆÆ·ÖÆÔìÒµ	ÁøÖÝ»¯¹¤¹É·ÝÓÐÏÞ¹«Ë¾	2001/3/6	2003/7/2	50.95	C	15.44	9.42	10	14	2.09	1	0	1	3498347.65	0.735694842	48	1135503	2211699	26996	117253.52	125952.97	0	0	0
600426	É½¶«Ê¡	µÂÖÝÊÐ	2012	1.269862252	12029174011	7003119192	0.1455	0.037539	0.081773	31.1451	0.540934	»ªÂ³ºãÉý	1	0	5	26	20	1	0	0.05	6	235451869.7	3.36	31	»¯Ñ§Ô­ÁÏ¼°»¯Ñ§ÖÆÆ·ÖÆÔìÒµ	É½¶«»ªÂ³ºãÉý»¯¹¤¹É·ÝÓÐÏÞ¹«Ë¾	2000/4/26	2002/6/5	20.07	D	16.46	0.92	0	0	2.69	0	0	0	6186652	0.854653233	32	1202354	2421075	147638	117253.52	125952.97	1	0	1
600433	¹ã¶«Ê¡	Õ¿½­ÊÐ	2012	1.269862252	2209183859	931193943.1	0.219925	0.091524	0.127004	29.0755	0.279359	¹ÚºÀ¸ßÐÂ	1	0	5	22	19	0.826086957	4	0.347826087	0	0	0	8	ÔìÖ½¼°Ö½ÖÆÆ·Òµ	¹ã¶«¹ÚºÀ¸ßÐÂ¼¼Êõ¹É·ÝÓÐÏÞ¹«Ë¾	1999/7/21	2003/6/5	22.31	D	19.13	0.38	0	0	2.8	0	0	0	2030433.34	0.721690962	44	920866	2182446	87351	117253.52	125952.97	0	0	0
600436	¸£½¨Ê¡	ÕÄÖÝÊÐ	2012	1.269862252	2230774621	1171153738	0.529244	0.157157	0.232316	54.5486	0.302685	Æ¬×Ðñ¥	1	0	5	27	12	0.857142857	0	0.285714286	19	25741766.95	2.2	7	Ò½Ò©ÖÆÔìÒµ	ÕÄÖÝÆ¬×Ðñ¥Ò©Òµ¹É·ÝÓÐÏÞ¹«Ë¾	1999/12/28	2003/5/30	62.95	B	25.65	7.78	13	11	5.52	0	0	0	0	0.848189657	60	1317078	2217738	34095	117253.52	125952.97	0	0	0
600439	ºÓÄÏÊ¡	Ðí²ýÊÐ	2012	1.269862252	4248251351	2245546470	0.20946	0.037319	0.072856	31.1283	0.486558	Èð±´¿¨	0	0	5	19	9	0.6	2	0.2	0	67576951.14	3.01	16	Æ¤¸ï¡¢Ã«Æ¤¡¢ÓðÈÞ¼°ÖÆÆ·ÖÆÔìÒµ	ºÓÄÏÈð±´¿¨·¢ÖÆÆ·¹É·ÝÓÐÏÞ¹«Ë¾	1999/10/24	2003/6/25	58.94	C	18.35	7.88	15	13	4.71	0	0	0	0	0.879217635	28	903669	1783912	104390	117253.52	125952.97	0	0	0
600449	ÄþÏÄ	Òø´¨ÊÐ	2012	1.269862252	7697836296	3147867865	0.201543	0.0129	0.016106	47.5731	0.459442	ÄþÏÄ½¨²Ä	1	0	5	30	20	0.952380952	3	0.285714286	6	0	0	28	·Ç½ðÊô¿óÎïÖÆÆ·Òµ	ÄþÏÄÈüÂíÊµÒµ¹É·ÝÓÐÏÞ¹«Ë¾	1998/12/4	2003/8/14	17.23	D	11.7	0.53	0	0	5	0	0	0	3484903.75	0.701379491	52	1131320	1867446	17795	117253.52	125952.97	0	0	1
600458	ºþÄÏÊ¡	ÖêÖÞÊÐ	2012	1.269862252	4236219101	3719406835	0.18075	0.037119	0.088247	19.868	0.566865	Ê±´úÐÂ²Ä	1	0	5	29	29	0.828571429	6	0.571428571	48	145371109.8	3.91	18	Ïð½ºÖÆÔìÒµ	ÖêÖÞÊ±´úÐÂ²ÄÁÏ¿Æ¼¼¹É·ÝÓÐÏÞ¹«Ë¾	1998/5/11	2002/12/4	61.37	B	17.15	11.91	7	23	2.31	6	2	4	0	0.617930444	38	1354326	2302837	60083	117253.52	125952.97	0	0	0
600462	¼ªÁÖÊ¡	ÑÓ±ßÊÐ	2012	1.269862252	500072214.5	303460448.8	0.028476	1.206807	1.939875	24.68	0.377895	*ST¾ÅÓÐ	1	1	2	72	16	0.695652174	2	0.130434783	0	11412261.37	3.76	10	ÔìÖ½¼°Ö½ÖÆÆ·Òµ	ÑÓ±ßÊ¯á­°×Â´Ö½Òµ¹É·ÝÓÐÏÞ¹«Ë¾	1998/10/30	2003/8/20	13.55	D	10.71	2.84	0	0	0	0	0	0	4682570		8			33578	117253.52	125952.97	0	0	0
600466	ËÄ´¨Ê¡	³É¶¼ÊÐ	2012	1.269862252	642743563.6	365001056.9	0.549094	0.033318	0.038073	13.9749	0.123765	À¶¹â·¢Õ¹	0	0	3	70	17	0.80952381	0	0	0	2964812.98	0.81	21	Ò½Ò©ÖÆÔìÒµ	ËÄ´¨µÏ¿µ¿Æ¼¼Ò©Òµ¹É·ÝÓÐÏÞ¹«Ë¾	1999/12/17	2001/1/15	16.76	D	9.33	0.48	0	0	6.95	0	0	0	0	0.817721551	49	7808952	9838477	55326	117253.52	125952.97	0	0	0
600469	ºÓÄÏÊ¡	½¹×÷ÊÐ	2012	1.269862252	6903155387	8906220499	0.188119	0.039822	0.124775	26.6708	0.680526	·çÉñ¹É·Ý	1	0	5	29	18	1	8	0.833333333	19	331414290.6	3.67	16	ÂÖÌ¥ÖÆÔìÒµ	·çÉñÂÖÌ¥¹É·ÝÓÐÏÞ¹«Ë¾	1998/12/1	2003/9/29	61.69	B	18.78	8.36	18	11	5.55	0	0	0	0	0.647260071	42	851332	1659704	104390	117253.52	125952.97	0	0	0
600470	°²»ÕÊ¡	Í­ÁêÊÐ	2012	1.269862252	6480757231	5943455418	0.062049	0.008329	0.031045	25.493	0.614264	Áù¹ú»¯¹¤	1	0	5	26	20	0.8	7	0.48	28	92052300	1.55	14	»¯Ñ§Ô­ÁÏ¼°»¯Ñ§ÖÆÆ·ÖÆÔìÒµ	°²»ÕÁù¹ú»¯¹¤¹É·ÝÓÐÏÞ¹«Ë¾	2000/12/28	2004/2/19	17.26	D	12.67	0.72	0	0	3.87	0	0	0	7340115.4	0.903029584	43	635983	963949	56879	117253.52	125952.97	0	0	0
600479	ºþÄÏÊ¡	ÖêÖÞÊÐ	2012	1.269862252	1645212191	1583422733	0.503408	0.079567	0.124389	19.9421	0.353255	Ç§½ðÒ©Òµ	1	0	5	27	14	0.875	5	0.4375	2	32981256.96	2.08	18	Ò½Ò©ÖÆÔìÒµ	ÖêÖÞÇ§½ðÒ©Òµ¹É·ÝÓÐÏÞ¹«Ë¾	1993/8/12	2004/2/26	26.23	D	20.49	0.96	0	0	4.78	0	0	0	0	0.617930444	38	1354326	2302837	60083	117253.52	125952.97	0	0	1
600480	ºÓ±±Ê¡	±£¶¨ÊÐ	2012	1.269862252	5996654231	4882657171	0.194911	0.037658	0.064468	34.1116	0.573414	ÁèÔÆ¹É·Ý	1	0	5	36	19	0.95	4	0.3	0	185746458.1	3.8	3	Ïð½ºÖÆÔìÒµ	ÁèÔÆ¹¤Òµ¹É·ÝÓÐÏÞ¹«Ë¾	2000/11/10	2003/7/31	24.68	D	15	1.89	0	0	7.79	0	0	0	0	0.732181098	34	1599292	3835725	166539	117253.52	125952.97	0	0	0
600486	½­ËÕÊ¡	ÑïÖÝÊÐ	2012	1.269862252	3185363501	2218662691	0.179486	0.062718	0.098994	36.1682	0.365239	ÑïÅ©»¯¹¤	1	0	5	26	17	0.894736842	1	0.105263158	16	87960060.3	3.96	5	»¯Ñ§Ô­ÁÏ¼°»¯Ñ§ÖÆÆ·ÖÆÔìÒµ	½­ËÕÑïÅ©»¯¹¤¹É·ÝÓÐÏÞ¹«Ë¾	1999/12/10	2002/4/12	73.14	B	22.12	13.57	12	23	2.45	5	5	0	0	0.87469464	23	2249986	2848023	190582	117253.52	125952.97	0	0	0
600488	Ìì½òÊÐ	Ìì½òÊÐ	2012	1.269862252	2491965618	1642531461	0.167789	0.039694	0.056569	46.8032	0.290585	ÌìÒ©¹É·Ý	1	0	5	27	14	0.823529412	3	0.352941176	120	41179479.46	2.51	2	Ò½Ò©ÖÆÔìÒµ	Ìì½òÌìÒ©Ò©Òµ¹É·ÝÓÐÏÞ¹«Ë¾	1999/12/1	2001/5/24	56.93	C	13.62	7.13	17	15	4.18	0	0	0	0	0.851942449	40	17600201	21432125	19214	117253.52	125952.97	0	0	0
600490	ÉÏº£ÊÐ	ÉÏº£ÊÐ	2012	1.269862252	4172473477	1461864917	0.28526	0.078266	0.089212	19.3966	0.326214	ÅôÐÀ×ÊÔ´	0	0	5	32	15	0.882352941	2	0.294117647	4	0	0	4	»¯Ñ§Ô­ÁÏ¼°»¯Ñ§ÖÆÆ·ÖÆÔìÒµ	ÉÏº£ÖÐ¿ÆºÏ³¼¹É·ÝÓÐÏÞ¹«Ë¾	2000/9/29	2003/6/11	15.77	D	12.14	2.88	0	0	0.75	0	0	0	0	0.789369261	35	37437053	41840170	18961	117253.52	125952.97	0	0	0
600497	ÔÆÄÏÊ¡	Çú¾¸ÊÐ	2012	1.269862252	22218270972	12130389848	0.151956	0.015385	0.090752	51.6401	0.713392	³ÛºêÐ¿Õà	1	0	5	9	27	0.931034483	5	0.413793103	72	32340829.62	0.27	23	ÓÐÉ«½ðÊô¿ó²ÉÑ¡Òµ	ÔÆÄÏ³ÛºêÐ¿Õà¹É·ÝÓÐÏÞ¹«Ë¾	2000/7/18	2004/4/5	77.64	B	18.97	15	15	23	5.67	0	0	0	2289244.43	0.785716519	42	1038321	2819310	36399	117253.52	125952.97	0	0	0
600513	½­ËÕÊ¡	ÑïÖÝÊÐ	2012	1.269862252	443208573.1	325358991.6	0.544702	0.064662	0.081879	38.641	0.209353	Áª»·Ò©Òµ	1	0	5	27	13	0.8125	1	0.0625	28	11300002.8	3.47	5	Ò½Ò©ÖÆÔìÒµ	½­ËÕÁª»·Ò©Òµ¹É·ÝÓÐÏÞ¹«Ë¾	2000/2/22	2003/3/4	20.86	D	15.12	0.13	0	0	5.61	0	0	0	0	0.87469464	23	2249986	2848023	190582	117253.52	125952.97	0	0	0
600516	¸ÊËàÊ¡	À¼ÖÝÊÐ	2012	1.269862252	7617174808	3950706190	0.327426	0.061983	0.11847	51.777	0.443229	·½´óÌ¿ËØ	0	0	5	30	20	0.833333333	5	0.333333333	2	16272900	0.41	26	·Ç½ðÊô¿óÎïÖÆÆ·Òµ	À¼ÖÝº£ÁúÐÂ²ÄÁÏ¿Æ¼¼¹É·ÝÓÐÏÞ¹«Ë¾	1999/1/18	2002/8/15	26.85	D	21.11	1.61	0	0	4.13	0	0	0	5841422.4	0.793530447	49	1037303	2025976	23296	117253.52	125952.97	0	0	1
600518	¹ã¶«Ê¡	½ÒÑôÊÐ	2012	1.269862252	17958292864	11165154818	0.251595	0.080261	0.136206	30.4212	0.410682	ST¿µÃÀ	0	1	5	27	16	0.842105263	0	0.052631579	4	62178603.1	0.56	8	Ò½Ò©ÖÆÔìÒµ	¹ã¶«¿µÃÀÒ©Òµ¹É·ÝÓÐÏÞ¹«Ë¾	1997/6/18	2001/2/26	69.32	B	24.54	7.52	19	13	5.26	0	0	0	0	0.791197126	34	566950	1494776	87351	117253.52	125952.97	0	0	0
600519	¹óÖÝÊ¡	×ñÒåÊÐ	2012	1.269862252	44998208953	26455335153	0.922726	0.311311	0.389699	61.8092	0.212101	¹óÖÝÃ©Ì¨	1	0	5	15	16	0.761904762	3	0.476190476	0	632307654	2.39	22	ÒûÁÏÖÆÔìÒµ	¹óÖÝÃ©Ì¨¾Æ¹É·ÝÓÐÏÞ¹«Ë¾	1999/11/20	2001/7/31	37.03	D	25.13	3	0	0	8.9	0	0	0	0	0.834859504	29	1129958	3201956	51209	117253.52	125952.97	0	0	0
600521	Õã½­Ê¡	Ì¨ÖÝÊÐ	2012	1.269862252	3216612052	2014390968	0.402684	0.105233	0.175758	26.9236	0.394071	»ªº£Ò©Òµ	0	0	5	27	21	0.913043478	0	0.086956522	46	93316991.11	4.63	6	Ò½Ò©ÖÆÔìÒµ	Õã½­»ªº£Ò©Òµ¹É·ÝÓÐÏÞ¹«Ë¾	2001/2/28	2003/2/17	28.29	D	20.95	1.75	0	0	5.59	0	0	0	24594363.03	0.871473147	69	2204230	2879269	86262	117253.52	125952.97	0	0	1
600529	É½¶«Ê¡	×Í²©ÊÐ	2012	1.269862252	2612144674	1468092831	0.27757	0.045873	0.061756	18.471	0.257182	É½¶«Ò©²£	1	0	5	30	13	1	1	0.307692308	0	0	0	31	·Ç½ðÊô¿óÎïÖÆÆ·Òµ	É½¶«Ê¡Ò©ÓÃ²£Á§¹É·ÝÓÐÏÞ¹«Ë¾	1993/11/8	2002/5/17	21.23	D	16.33	0.42	0	0	4.48	0	0	0	2295725.1	0.860260184	99	2362825	2908832	147638	117253.52	125952.97	0	0	0
600531	ºÓÄÏÊ¡	¼ÃÔ´ÊÐ	2012	1.269862252	7372815722	12496834803	0.038948	0.007856	0.025849	42.4567	0.738127	Ô¥¹â½ðÇ¦	1	0	5	32	20	0.909090909	1	0.136363636	18	11718232.34	0.09	16	ÓÐÉ«½ðÊôÒ±Á¶¼°Ñ¹ÑÓ¼Ó¹¤Òµ	ºÓÄÏÔ¥¹â½ðÇ¦¹É·ÝÓÐÏÞ¹«Ë¾	2000/1/6	2002/7/15	57.99	C	12.94	14.55	9	14	7.5	3	2	1	135630					104390	117253.52	125952.97	0	0	0
600532	É½¶«Ê¡	Ì©°²ÊÐ	2012	1.269862252	1657017137	563327169.1	0.335409	0.073838	0.136012	64.9265	0.457125	ºê´ï¿óÒµ	1	0	5	8	19	0.863636364	2	0.090909091	42	0	0	31	»¯Ñ§Ô­ÁÏ¼°»¯Ñ§ÖÆÆ·ÖÆÔìÒµ	É½¶«»ªÑô¿Æ¼¼¹É·ÝÓÐÏÞ¹«Ë¾	1999/12/30	2002/10/16	18.66	D	14.03	1.32	0	0	3.31	0	0	0	0	0.894779833	57	1588516	2426677	147638	117253.52	125952.97	0	0	1
600535	Ìì½òÊÐ	Ìì½òÊÐ	2012	1.269862252	7485907826	9300215117	0.30658	0.10581	0.191742	47.2677	0.438072	ÌìÊ¿Á¦	0	0	5	27	13	0.764705882	2	0.352941176	4	187090722.2	2.01	2	Ò½Ò©ÖÆÔìÒµ	Ìì½òÌìÊ¿Á¦ÖÆÒ©¹É·ÝÓÐÏÞ¹«Ë¾	2000/4/27	2002/8/8	66.03	B	21.83	10	19	9	6.2	0	0	0	0	0.851942449	40	17600201	21432125	19214	117253.52	125952.97	0	0	1
600557	½­ËÕÊ¡	Á¬ÔÆ¸ÛÊÐ	2012	1.269862252	3124858358	1903373702	0.751959	0.076848	0.148756	27.1591	0.471776	¿µÔµÒ©Òµ	0	0	5	27	14	0.875	4	0.375	24	204244209.6	10.73	5	Ò½Ò©ÖÆÔìÒµ	½­ËÕ¿µÔµÒ©Òµ¹É·ÝÓÐÏÞ¹«Ë¾	2000/12/2	2002/9/5	23.2	D	18.67	0.09	0	0	4.44	0	0	0	0	0.640146813	58	2089396	3125474	190582	117253.52	125952.97	0	0	0
600559	ºÓ±±Ê¡	ºâË®ÊÐ	2012	1.269862252	1690557091	1666270391	0.539195	0.066393	0.180034	36.1058	0.631219	ÀÏ°×¸É¾Æ	1	0	5	15	16	0.842105263	2	0.105263158	0	2521638.26	0.15	3	ÒûÁÏÖÆÔìÒµ	ºÓ±±Ô£·áÊµÒµ¹É·ÝÓÐÏÞ¹«Ë¾	1999/12/30	2002/10/14	30.36	D	20.87	0.1	0	0	9.39	0	0	0	0	0.729374953	49	507343	1608095	166539	117253.52	125952.97	0	0	0
600572	Õã½­Ê¡	½ð»ªÊÐ	2012	1.269862252	4538689918	2733691197	0.666649	0.075529	0.135991	33.3188	0.462255	¿µ¶÷±´	0	0	5	27	15	0.9375	5	0.4375	37	72516225.9	2.65	6	Ò½Ò©ÖÆÔìÒµ	Õã½­¿µ¶÷±´ÖÆÒ©¹É·ÝÓÐÏÞ¹«Ë¾	1993/1/9	2004/3/29	25.66	D	18.92	0.91	0	0	5.83	0	0	0	0	0.812822263	32	2148887	2719529	86262	117253.52	125952.97	1	0	0
600573	¸£½¨Ê¡	ÈªÖÝÊÐ	2012	1.269862252	1133325335	690594463.8	0.233926	-0.066562	-0.068661	50.0271	0.069007	»ÝÈªÆ¡¾Æ	1	0	5	15	28	0.965517241	9	0.620689655	2	0	0	7	ÒûÁÏÖÆÔìÒµ	¸£½¨Ê¡»ÝÈªÆ¡¾Æ¼¯ÍÅ¹É·ÝÓÐÏÞ¹«Ë¾	1997/2/4	2003/2/11	39.32	D	5.19	5.54	15	9	4.59	0	0	0	0	0.840679143	54	2934560	3564437	34095	117253.52	125952.97	0	0	0
600579	É½¶«Ê¡	ÇàµºÊÐ	2012	1.269862252	1109723270	436779399	-0.059881	0.008912		45.1602	1.303486	Ìì»ªÔº	1	0	5	35	17	0.85	6	0.4	13	4585325.91	1.05	31	Ïð½ºÖÆÔìÒµ	Çàµº»Æº£Ïð½º¹É·ÝÓÐÏÞ¹«Ë¾	1999/6/30	2002/7/25	6.04	D	3.04	3	0	0	0	0	0	0	1354423.9	0.840486413	69	6701820	7659801	147638	117253.52	125952.97	0	0	0
600586	É½¶«Ê¡	×Í²©ÊÐ	2012	1.269862252	8013908096	2986983265	0.020442	-0.045461	-0.089253	32.1665	0.486527	½ð¾§¿Æ¼¼	0	0	5	30	20	0.952380952	0	0.095238095	0	94539942.77	3.17	31	·Ç½ðÊô¿óÎïÖÆÆ·Òµ	É½¶«½ð¾§¿Æ¼¼¹É·ÝÓÐÏÞ¹«Ë¾	1999/12/31	2002/7/31	1.53	D	1.06	0.83	0	0	-0.36	1	0	1	4687765	0.860260184	99	2362825	2908832	147638	117253.52	125952.97	0	0	0
600594	¹óÖÝÊ¡	¹óÑôÊÐ	2012	1.269862252	2276881998	2252575487	0.814808	0.148782	0.21658	24.0848	0.321196	Òæ°ÛÖÆÒ©	0	0	5	27	12	0.8	0	0	0	47931164.93	3.11	22	Ò½Ò©ÖÆÔìÒµ	¹óÖÝÒæ°ÛÖÆÒ©¹É·ÝÓÐÏÞ¹«Ë¾	2000/11/28	2004/3/8	25.71	D	19.46	0.53	0	0	5.72	0	0	0	218379.64	0.742079989	117	2411920	3493275	51209	117253.52	125952.97	0	0	0
600596	Õã½­Ê¡	º¼ÖÝÊÐ	2012	1.269862252	7242427988	6111006735	0.134295	0.020045	0.032504	14.9776	0.391713	ÐÂ°²¹É·Ý	0	0	5	26	16	0.888888889	1	0.111111111	51	78723224.92	1.29	6	»¯Ñ§Ô­ÁÏ¼°»¯Ñ§ÖÆÆ·ÖÆÔìÒµ	Õã½­ÐÂ°²»¯¹¤¼¯ÍÅ¹É·ÝÓÐÏÞ¹«Ë¾	1993/5/12	2001/8/6	53.6	C	14.46	12.3	10	17	-0.16	1	1	0	0	0.783118308	68	8599875	7862800	86262	117253.52	125952.97	0	0	0
600599	ºþÄÏÊ¡	³¤É³ÊÐ	2012	1.269862252	558812695.3	254832841.8	0.385273	0.015748	0.03438	24.113	0.529665	ÐÜÃ¨½ð¿Ø	0	0	1	69	12	0.666666667	0	0.055555556	31	0	0	18	»¯Ñ§Ô­ÁÏ¼°»¯Ñ§ÖÆÆ·ÖÆÔìÒµ	ºþÄÏä¯Ñô»¨ÅÚ¹É·ÝÓÐÏÞ¹«Ë¾	1999/12/12	2001/7/31	13.84	D	8	1.35	0	0	4.49	0	0	0	0	0.838891629	49	4906482	6246207	60083	117253.52	125952.97	0	0	0
600600	É½¶«Ê¡	ÇàµºÊÐ	2012	1.269862252	23661105585	25781543977	0.40136	0.077966	0.141071	30.4519	0.459728	ÇàµºÆ¡¾Æ	1	0	5	15	28	0.903225806	5	0.225806452	0	12300000	0.05	31	ÒûÁÏÖÆÔìÒµ	ÇàµºÆ¡¾Æ¹É·ÝÓÐÏÞ¹«Ë¾	1993/6/16	1993/7/24	85.06	A	20.43	10	18	20	16.63	0	0	0	0	0.840486413	69	6701820	7659801	147638	117253.52	125952.97	0	0	0
600615	ÉÏº£ÊÐ	ÉÏº£ÊÐ	2012	1.269862252	532886674.7	23383766.24	-0.151491	0.007701	0.008284	24.3789	0.070379	ST·á»ª	0	1	5	33	17	0.68	0	0.04	0	0	0	4	»¯Ñ§Ô­ÁÏ¼°»¯Ñ§ÖÆÆ·ÖÆÔìÒµ	ÉÏº£·á»ªÔ²Öé±Ê¹É·ÝÓÐÏÞ¹«Ë¾	1992/6/6	1992/6/13	10.56	D	8.45	0.66	0	0	1.45	0	0	0	0	0.789369261	35	37437053	41840170	18961	117253.52	125952.97	0	0	0
600618	ÉÏº£ÊÐ	ÉÏº£ÊÐ	2012	1.269862252	6340132787	6340883650	0.100959	0.017534	0.036254	50.2934	0.541225	ÂÈ¼î»¯¹¤	1	0	5	26	19	0.863636364	6	0.454545455	4	47492856.85	0.75	4	»¯Ñ§Ô­ÁÏ¼°»¯Ñ§ÖÆÆ·ÖÆÔìÒµ	ÉÏº£ÂÈ¼î¹É·ÝÓÐÏÞ¹«Ë¾	1992/7/14	1992/6/13	54.34	C	10.73	14.03	9	20	0.58	0	0	0	0	0.789369261	35	37437053	41840170	18961	117253.52	125952.97	0	0	0
600623	ÉÏº£ÊÐ	ÉÏº£ÊÐ	2012	1.269862252	10745099451	12101579585	0.185808	0.031007	0.117142	65.6575	0.641528	»ªÒê¼¯ÍÅ	1	0	5	26	17	0.894736842	5	0.631578947	23	234335000	1.94	4	Ïð½ºÖÆÔìÒµ	ÉÏº£ÂÖÌ¥Ïð½º(¼¯ÍÅ)¹É·ÝÓÐÏÞ¹«Ë¾	1992/6/24	1992/6/13	67.34	B	17.56	10	18	9	12.78	0	0	0	0	0.789369261	35	37437053	41840170	18961	117253.52	125952.97	0	0	0
600636	ÉÏº£ÊÐ	ÉÏº£ÊÐ	2012	1.269862252	3638275456	3288333802	0.221919	0.052909	0.083895	31.5286	0.431882	Èý°®¸»	1	0	5	26	15	0.833333333	1	0.222222222	32	185099663.7	5.63	4	»¯Ñ§Ô­ÁÏ¼°»¯Ñ§ÖÆÆ·ÖÆÔìÒµ	ÉÏº£Èý°®¸»ÐÂ²ÄÁÏ¹É·ÝÓÐÏÞ¹«Ë¾	1992/9/9	1992/8/4	21.66	D	14.12	4	0	0	3.54	0	0	0	0	0.789369261	35	37437053	41840170	18961	117253.52	125952.97	1	1	1
600664	ºÚÁú½­Ê¡	¹þ¶û±õÊÐ	2012	1.269862252	15667179105	17662946864	0.318725	0.03766	0.062798	45.064	0.447758	¹þÒ©¹É·Ý	1	0	5	27	12	0.857142857	2	0.428571429	50	223285164.3	1.26	11	Ò½Ò©ÖÆÔìÒµ	ºÚÁú½­¹þ¶û±õÒ½Ò©¹É·ÝÓÐÏÞ¹«Ë¾	1991/12/28	1990/2/1	23.52	D	10.83	3	0	0	9.69	0	0	0	0	0.746844282	39	3547160	6435756	43321	117253.52	125952.97	0	0	1
600666	ÖØÇìÊÐ	ÖØÇìÊÐ	2012	1.269862252	1512464060	1205098865	0.34099	0.023527	0.083884	32.3907	0.714406	*STÈðµÂ	1	1	5	39	14	0.7	0	0.3	0	12104830.64	1.004	20	Ò½Ò©ÖÆÔìÒµ	Î÷ÄÏÒ©Òµ¹É·ÝÓÐÏÞ¹«Ë¾	1992/11/9	1992/6/1	20.26	D	11.57	0.6	0	0	8.09	0	0	0	0	0.794169401	39	17034885	30463599	36342	117253.52	125952.97	0	0	0
600667	½­ËÕÊ¡	ÎÞÎýÊÐ	2012	1.269862252	5407147338	4156965998	0.116177	0.026745	0.032247	32.8796	0.598304	Ì«¼«ÊµÒµ	1	0	5	39	18	0.818181818	3	0.363636364	29	112757270.5	2.71	5	»¯Ñ§ÏËÎ¬ÖÆÔìÒµ	ÎÞÎýÊÐÌ«¼«ÊµÒµ¹É·ÝÓÐÏÞ¹«Ë¾	1990/12/13	1993/2/25	13	D	7.98	0.78	0	0	4.24	0	0	0	0	0.838496165	42	6580301	6486133	190582	117253.52	125952.97	0	0	0
600691	ËÄ´¨Ê¡	×Ô¹±ÊÐ	2012	1.269862252	22130068005	21690571430	0.078295	0.020756	0.045484	38.4879	0.710348	ÑôÃº»¯¹¤	0	0	5	26	32	0.842105263	9	0.368421053	77	22721327.84	0.1	13	ºÚÉ«½ðÊôÒ±Á¶¼°Ñ¹ÑÓ¼Ó¹¤Òµ	¶«ÐÂµçÌ¼¹É·ÝÓÐÏÞ¹«Ë¾	1988/9/1	1992/12/1	17.26	D	8.59	4	0	0	4.67	0	0	0	8791729.12	0.6173281	37	329898	1288014	55326	117253.52	125952.97	0	0	0
600699	¼ªÁÖÊ¡	ÁÉÔ´ÊÐ	2012	1.269862252	5166289202	5358458578	0.176772	0.048169	0.123329	69.1221	0.651444	¾ùÊ¤µç×Ó	0	0	5	36	11	0.785714286	2	0.142857143	10	187223108.3	3.49	10	»¯Ñ§ÏËÎ¬ÖÆÔìÒµ	ÁÉÔ´µÃºà¹É·ÝÓÐÏÞ¹«Ë¾	1992/8/7	1993/11/10	22.44	D	12.52	2.77	0	0	7.15	0	0	0	0	0.814541477	20	238670	826535	33578	117253.52	125952.97	0	0	0
600702	ËÄ´¨Ê¡	ËìÄþÊÐ	2012	1.269862252	3463319161	1959461529	0.603259	0.106793	0.158171	31.8535	0.324826	ÉáµÃ¾ÆÒµ	1	0	5	15	15	0.882352941	4	0.764705882	14	8086637.67	0.41	21	ÒûÁÏÖÆÔìÒµ	ËÄ´¨ãûÅÆÊµÒµ¹É·ÝÓÐÏÞ¹«Ë¾	1993/7/28	1996/5/9	75.02	B	24.87	9.09	17	15	9.06	0	0	0	5492931.03	0.72383899	22	284546	1333162	55326	117253.52	125952.97	0	0	0
600703	ºþ±±Ê¡	¾£ÖÝÊÐ	2012	1.269862252	11643148286	3363158184	0.26755	0.070346	0.134075	35.0246	0.459509	Èý°²¹âµç	0	0	5	39	14	0.933333333	2	0.466666667	7	203334343.6	6.05	17	»¯Ñ§Ô­ÁÏ¼°»¯Ñ§ÖÆÆ·ÖÆÔìÒµ	É³ÊÐ»îÁ¦28(¼¯ÍÅ)¹É·ÝÓÐÏÞ¹«Ë¾	1993/4/12	1996/5/14	27.04	D	22.71	0.91	0	0	3.42	0	0	0	0	0.692310391	15	567632	2268341	40146	117253.52	125952.97	0	0	0
600720	¸ÊËàÊ¡	À¼ÖÝÊÐ	2012	1.269862252	10129680293	4248224768	0.212022	0.017121	0.04685	13.239	0.598919	ÆîÁ¬É½	1	0	5	30	23	1	6	0.52173913	10	85200000	0	26	·Ç½ðÊô¿óÎïÖÆÆ·Òµ	¸ÊËàÆîÁ¬É½Ë®Äà¹É·ÝÓÐÏÞ¹«Ë¾	1996/7/12	1996/6/27	19.19	D	11.96	3.28	0	0	3.95	0	0	0	5711611.6	0.793530447	49	1037303	2025976	23296	117253.52	125952.97	0	0	0
600722	ºÓ±±Ê¡	²×ÖÝÊÐ	2012	1.269862252	2208161852	1480674314	0.044951	0.035693	0.070209	56.8195	0.490951	½ðÅ£»¯¹¤	1	0	5	26	16	0.941176471	3	0.411764706	10	0	0	3	»¯Ñ§Ô­ÁÏ¼°»¯Ñ§ÖÆÆ·ÖÆÔìÒµ	²×ÖÝ»¯Ñ§¹¤Òµ¹É·ÝÓÐÏÞ¹«Ë¾	1994/3/30	1996/6/4	7.88	D	7.18	0.6	0	0	0.1	0	0	0	2648981.5	0.745848202	17	1425818	3115744	166539	117253.52	125952.97	0	0	1
600725	ÔÆÄÏÊ¡	Çú¾¸ÊÐ	2012	1.269862252	15538792167	7139184513	-0.002478	-0.089232	-0.866099	41.7871	0.886787	STÔÆÎ¬	1	1	5	25	20	0.909090909	3	0.363636364	33	8909524.24	0.12	23	»¯Ñ§Ô­ÁÏ¼°»¯Ñ§ÖÆÆ·ÖÆÔìÒµ	ÔÆÄÏÔÆÎ¬¹É·ÝÓÐÏÞ¹«Ë¾	1996/6/26	1996/6/10	34.87	D	-0.23	12.31	9	14	-0.21	0	0	0	15874433.44	0.785716519	42	1038321	2819310	36399	117253.52	125952.97	0	0	0
600727	É½¶«Ê¡	±õÖÝÊÐ	2012	1.269862252	1307658321	845017379.2	0.164038	0.014173	0.01835	29.7053	0.227663	Â³±±»¯¹¤	1	0	5	26	15	1	2	0.2	21	0	0	31	»¯Ñ§Ô­ÁÏ¼°»¯Ñ§ÖÆÆ·ÖÆÔìÒµ	É½¶«Â³±±»¯¹¤¹É·ÝÓÐÏÞ¹«Ë¾	1996/6/18	1996/5/27	15.99	D	7.18	3.81	0	0	5	0	0	0	0	0.602109199	49	1504601	2265906	147638	117253.52	125952.97	0	1	1
600731	ºþÄÏÊ¡	³¤É³ÊÐ	2012	1.269862252	1424587632	1189064107	0.238295	0.011866	0.022662	21.4444	0.705967	ºþÄÏº£Àû	1	0	5	26	25	0.806451613	8	0.612903226	101	35930263.79	3.02	18	»¯Ñ§Ô­ÁÏ¼°»¯Ñ§ÖÆÆ·ÖÆÔìÒµ	ºþÄÏº£Àû»¯¹¤¹É·ÝÓÐÏÞ¹«Ë¾	1994/4/15	1996/7/12	12.5	D	6.91	0.59	0	0	5	0	0	0	0	0.838891629	49	4906482	6246207	60083	117253.52	125952.97	0	0	1
600735	É½¶«Ê¡	ÁÙÒÊÊÐ	2012	1.269862252	909542599.2	1651505055	0.206027	0.08156	0.100879	50.9822	0.349593	ÐÂ»ª½õ	0	0	5	19	6	0.5	0	0.083333333	4	0	0	31	ÒûÁÏÖÆÔìÒµ	É½¶«»·Óî(¼¯ÍÅ)¹É·ÝÓÐÏÞ¹«Ë¾	1989/3/20	1988/10/25	21.85	D	11.06	0.79	0	0	10	0	0	0	0	0.810138878	38	1700733	3489792	147638	117253.52	125952.97	0	0	0
600737	ÐÂ½®	²ý¼ªÊÐ	2012	1.269862252	9274909922	3808899765	0.156925	-0.081179	-0.369194	59.5979	0.779941	ÖÐÁ¸ÌÇÒµ	1	0	5	13	13	0.764705882	1	0.058823529	12	0	0	29	·Ç½ðÊô¿óÎïÖÆÆ·Òµ	ÐÂ½®ÍÍºÓ¹É·ÝÓÐÏÞ¹«Ë¾	1993/9/18	1996/7/4	37.22	D	0.46	9.12	15	13	-0.36	0	0	0	9304651.28		41			46912	117253.52	125952.97	0	0	0
600740	É½Î÷Ê¡	ÁÙ·ÚÊÐ	2012	1.269862252	8922958278	5721920334	0.09479	0.003715	0.0232	19.2447	0.854816	É½Î÷½¹»¯	1	0	5	25	24	0.96	7	0.64	22	0	0	13	Ê¯ÓÍ¼Ó¹¤¼°Á¶½¹Òµ	É½Î÷½¹»¯¹É·ÝÓÐÏÞ¹«Ë¾	1996/8/2	1996/7/1	7.34	D	6.39	0.27	0	0	0.68	0	0	0	7534513.44	0.675066008	65	1107773	2226858	126524	117253.52	125952.97	0	0	1
600750	½­Î÷Ê¡	¾°µÂÕòÊÐ	2012	1.269862252	3228865916	3191844694	0.378705	0.070259	0.112644	42.1452	0.364149	½­ÖÐÒ©Òµ	1	0	5	27	15	0.833333333	2	0.388888889	4	54758978.97	1.72	15	Ò½Ò©ÖÆÔìÒµ	½­Î÷¶«·çÒ©Òµ¹É·ÝÓÐÏÞ¹«Ë¾	1996/9/16	1996/8/29	66.86	B	23.78	8.49	16	13	5.59	0	0	0	0	0.620743345	35	666396	1207087	84307	117253.52	125952.97	0	0	0
600763	±±¾©ÊÐ	±±¾©ÊÐ	2012	1.269862252	506755784.9	378939778.4	0.462412	0.188544	0.217273	33.755	0.103334	Í¨²ßÒ½ÁÆ	0	0	2	83	7	0.538461538	1	0.153846154	0	0	0	1	Æ¤¸ï¡¢Ã«Æ¤¡¢ÓðÈÞ¼°ÖÆÆ·ÖÆÔìÒµ	±±¾©ÖÐÑàÌ½¸êÓðÈÞÖÆÆ·¹É·ÝÓÐÏÞ¹«Ë¾	1995/8/30	1996/10/21	25.71	D	16.05	1.31	0	0	8.35	0	0	0	0	0.778581405	45	33149340	36853076	3103	117253.52	125952.97	0	0	0
600779	ËÄ´¨Ê¡	³É¶¼ÊÐ	2012	1.269862252	2652213737	1636186148	0.80815	0.127871	0.17866	39.709	0.285006	Ë®¾®·»	0	0	5	15	19	0.791666667	1	0.125	44	3741638.51	0.2287	21	ÒûÁÏÖÆÔìÒµ	ËÄ´¨ÖÆÒ©¹É·ÝÓÐÏÞ¹«Ë¾	1993/12/18	1996/11/20	36.35	D	23.35	3	0	0	10	0	0	0	516734.62	0.817721551	49	7808952	9838477	55326	117253.52	125952.97	0	1	1
600789	É½¶«Ê¡	¼ÃÄþÊÐ	2012	1.269862252	3985171290	2339454261	0.138975	-0.032979	-0.088127	24.5879	0.596766	Â³¿¹Ò½Ò©	1	0	5	27	20	0.909090909	5	0.409090909	30	101750370.9	4.35	31	Ò½Ò©ÖÆÔìÒµ	É½¶«Â³¿¹Ò½Ò©¹É·ÝÓÐÏÞ¹«Ë¾	1993/2/15	1997/1/23	2.57	D	2.91	0.94	0	0	-1.28	0	0	0	0	0.82023603	42	2456266	3624886	147638	117253.52	125952.97	0	1	0
600796	Õã½­Ê¡	¼ÎÐËÊÐ	2012	1.269862252	1332114607	445941810.7	0.198996	0.015617	0.035107	33.3039	0.611036	Ç®½­Éú»¯	1	0	5	26	15	0.789473684	2	0.210526316	39	19022062.83	4.27	6	ÉúÎïÖÆÆ·Òµ	Õã½­Ç®½­ÉúÎï»¯Ñ§¹É·ÝÓÐÏÞ¹«Ë¾	1993/10/28	1997/3/24	13.53	D	5.72	4	0	0	3.81	0	0	0	3044231.57	0.833841313	64	2577319	2607030	86262	117253.52	125952.97	0	1	1
600801	ºþ±±Ê¡	»ÆÊ¯ÊÐ	2012	1.269862252	23291418459	12520527247	0.24397	0.029207	0.071841	39.8814	0.635073	»ªÐÂË®Äà	0	0	5	30	24	0.923076923	6	0.423076923	81	31899244	0.25	17	·Ç½ðÊô¿óÎïÖÆÆ·Òµ	»ªÐÂË®Äà¹É·ÝÓÐÏÞ¹«Ë¾	1993/11/28	1993/11/6	22.05	D	15.56	2.09	0	0	4.4	0	0	0	25485876	0.873436252	37	656400	1399910	40146	117253.52	125952.97	0	0	0
600802	¸£½¨Ê¡	¸£ÖÝÊÐ	2012	1.269862252	4343558600	1618811821	0.081932	0.005971	0.024279	28.7826	0.565849	¸£½¨Ë®Äà	1	0	5	30	21	0.913043478	7	0.608695652	4	0	0	7	·Ç½ðÊô¿óÎïÖÆÆ·Òµ	¸£½¨Ë®Äà¹É·ÝÓÐÏÞ¹«Ë¾	1993/11/22	1993/10/13	59.76	C	13.67	14.61	13	17	1.48	0	0	0	3186033	0.817123012	51	3820151	4107344	34095	117253.52	125952.97	0	0	0
600803	ºÓ±±Ê¡	Ê¯¼Ò×¯ÊÐ	2012	1.269862252	2035355457	1804236988	0.156324	0.030589	0.051711	24.1761	0.544745	ÐÂ°Â¹É·Ý	0	0	5	26	12	0.857142857	0	0.071428571	41	69659700	3.86	3	»¯Ñ§Ô­ÁÏ¼°»¯Ñ§ÖÆÆ·ÖÆÔìÒµ	ºÓ±±ÍþÔ¶ÊµÒµ¹É·ÝÓÐÏÞ¹«Ë¾	1992/7/14	1993/11/8	17.29	D	9.66	0.27	0	0	7.36	0	0	0	0	0.780495142	30	2722764	4640932	166539	117253.52	125952.97	0	1	1
600809	É½Î÷Ê¡	ÂÀÁºÊÐ	2012	1.269862252	6112154801	6478763910	0.747724	0.226944	0.373651	69.974	0.406984	É½Î÷·Ú¾Æ	1	0	5	15	16	0.842105263	11	1	8	10755089.58	0.17	13	ÒûÁÏÖÆÔìÒµ	É½Î÷ÐÓ»¨´å·Ú¾Æ³§¹É·ÝÓÐÏÞ¹«Ë¾	1993/12/22	1993/11/8	76.19	B	27.69	9.5	18	11	10	0	0	0	0	0.753864053	29	1419491	2464733	126524	117253.52	125952.97	0	0	0
600810	ºÓÄÏÊ¡	Æ½¶¥É½ÊÐ	2012	1.269862252	9572925761	17098048608	0.026055	-0.034124	-0.141506	52.9466	0.75528	ÉñÂí¹É·Ý	1	0	5	28	19	0.863636364	3	0.363636364	29	10042679.83	0.06	16	»¯Ñ§ÏËÎ¬ÖÆÔìÒµ	ÉñÂíÊµÒµ¹É·ÝÓÐÏÞ¹«Ë¾	1992/12/9	1993/11/3	3.57	D	1.09	1.8	0	0	0.68	1	1	0	1583771.55	0.820748513	35	1073568	2096506	104390	117253.52	125952.97	0	0	0
600812	ºÓ±±Ê¡	Ê¯¼Ò×¯ÊÐ	2012	1.269862252	13540907711	11125706156	0.096409	0.001038	0.00437	25.3885	0.691443	»ª±±ÖÆÒ©	1	0	5	27	19	0.95	6	0.65	8	118926622.9	1.07	3	Ò½Ò©ÖÆÔìÒµ	»ª±±ÖÆÒ©¹É·ÝÓÐÏÞ¹«Ë¾	1992/8/25	1993/11/8	15.47	D	4.87	0.6	0	0	10	0	0	0	493743.93	0.780495142	30	2722764	4640932	166539	117253.52	125952.97	0	0	0
600829	ºÚÁú½­Ê¡	¹þ¶û±õÊÐ	2012	1.269862252	4051497624	4068385293	0.506845	0.08725	0.168097	74.8237	0.430881	ÈËÃñÍ¬Ì©	1	0	6	51	9	0.6	3	0.333333333	37	28567713.74	0.7	11	Ò½Ò©ÖÆÔìÒµ	¹þ¶û±õÌì¶ìÊµÒµ¹É·ÝÓÐÏÞ¹«Ë¾	1994/2/5	1994/1/12	57.69	C	18.45	10	12	9	8.24	0	0	0	0	0.746844282	39	3547160	6435756	43321	117253.52	125952.97	0	0	0
600851	ÉÏº£ÊÐ	ÉÏº£ÊÐ	2012	1.269862252	4349112046	1311355215	0.195636	0.011672	0.017967	7.507	0.284423	º£ÐÀ¹É·Ý	0	0	5	27	15	0.789473684	7	0.736842105	0	10465865.81	0.8	4	Æ¤¸ï¡¢Ã«Æ¤¡¢ÓðÈÞ¼°ÖÆÆ·ÖÆÔìÒµ	ÉÏº£º£ÐÀ¹É·ÝÓÐÏÞ¹«Ë¾	1993/11/15	1993/11/1	17.11	D	8.58	0.8	0	0	7.73	0	0	0	171413.28	0.789369261	35	37437053	41840170	18961	117253.52	125952.97	0	0	0
600867	¼ªÁÖÊ¡	Í¨»¯ÊÐ	2012	1.269862252	2380119985	991527785.7	0.639651	0.02506	0.031966	35.3862	0.163405	Í¨»¯¶«±¦	0	0	5	27	10	0.769230769	2	0.153846154	8	47160136.17	4.76	10	Ò½Ò©ÖÆÔìÒµ	Í¨»¯¶«±¦Ò©Òµ¹É·ÝÓÐÏÞ¹«Ë¾	1992/12/18	1994/6/30	21.2	D	17.03	0.25	0	0	3.92	0	0	0	0	0.676074923	28	644311	1761474	33578	117253.52	125952.97	0	0	0
600869	Çàº£Ê¡	Î÷ÄþÊÐ	2012	1.269862252	9200627817	9880294018	0.168993	-0.01557	-0.048579	70.2887	0.672675	ÖÇ»ÛÄÜÔ´	0	0	5	38	28	0.875	0	0	11	61775000	0.63	27	Ò½Ò©ÖÆÔìÒµ	Çàº£ÈýÆÕÒ©Òµ¹É·ÝÓÐÏÞ¹«Ë¾	1995/1/25	1995/1/12	7.18	D	12.48	1.73	0	0	-7.03	0	0	0	0	0.656606043	41	547670	1853230	6760	117253.52	125952.97	0	0	1
600871	½­ËÕÊ¡	ÑïÖÝÊÐ	2012	1.269862252	11138204000	16987916000	0.024435	-0.032444	-0.042268	42	0.232431	Ê¯»¯ÓÍ·þ	1	0	5	11	20	0.909090909	6	0.363636364	36	48406000	0.3	5	»¯Ñ§ÏËÎ¬ÖÆÔìÒµ	ÒÇÕ÷»¯ÏË¹É·ÝÓÐÏÞ¹«Ë¾	1993/12/31	1995/1/18	53.59	C	7.18	12.41	9	20	5	0	0	0	0	0.87469464	23	2249986	2848023	190582	117253.52	125952.97	0	0	0
600882	É½¶«Ê¡	×Í²©ÊÐ	2012	1.269862252	1854112839	1336711589	0.33563	0.124066	0.175177	13.7134	0.293527	Ãî¿ÉÀ¶¶à	1	0	5	14	30	0.9375	4	0.3125	39	21162918.69	1.58	31	»¯Ñ§Ô­ÁÏ¼°»¯Ñ§ÖÆÆ·ÖÆÔìÒµ	É½¶«Å©Ò©¹¤Òµ¹É·ÝÓÐÏÞ¹«Ë¾	1988/11/27	1988/12/1	24.23	D	16.4	3.43	0	0	4.4	0	0	0	0	0.860260184	99	2362825	2908832	147638	117253.52	125952.97	0	1	1
600883	ÔÆÄÏÊ¡	±£É½ÊÐ	2012	1.269862252	740608640.5	76052422.03	0.115723	0.012964	0.014099	17.1546	0.07397	²©ÎÅ¿Æ¼¼	0	0	5	30	14	0.875	5	0.375	4	0	0	23	Ë®ÄàÖÆÆ·ºÍÊ¯ÃÞË®ÄàÖÆÆ·Òµ	ÔÆÄÏÊ¡±£É½Ë®Äà¹É·ÝÓÐÏÞ¹«Ë¾	1990/6/5	1988/12/1	19.58	D	13.1	1.48	0	0	5	0	0	0	18000	0.436402436	61	355493	1415713	36399	117253.52	125952.97	0	0	0
600885	ºþ±±Ê¡	ÎäººÊÐ	2012	1.269862252	2961901681	3008258577	0.324568	0.134431	0.24971	38.306	0.440752	ºê·¢¹É·Ý	0	0	5	38	20	0.869565217	1	0.043478261	2	119793737.1	3.98	17	»¯Ñ§Ô­ÁÏ¼°»¯Ñ§ÖÆÆ·ÖÆÔìÒµ	ÎäººË«»¢Í¿ÁÏ¹É·ÝÓÐÏÞ(¼¯ÍÅ)¹«Ë¾	1992/5/10	1996/1/15	20.13	D	15.95	1.63	0	0	2.55	0	0	0	0	0.82549165	62	8285846	8855477	40146	117253.52	125952.97	0	0	0
600888	ÐÂ½®	ÎÚÂ³Ä¾ÆëÊÐ	2012	1.269862252	7246354296	2249797988	0.180984	0.021285	0.041839	28.1391	0.48991	ÐÂ½®ÖÚºÍ	0	0	5	39	21	0.807692308	1	0.076923077	7	203928700	9.06	29	ÓÐÉ«½ðÊôÒ±Á¶¼°Ñ¹ÑÓ¼Ó¹¤Òµ	ÐÂ½®ÖÚºÍ¹É·ÝÓÐÏÞ¹«Ë¾	1996/2/12	1996/1/17	51.62	C	16.44	11.08	9	14	1.1	0	0	0	20000	0.750770681	54	2520052	2956004	46912	117253.52	125952.97	0	0	0
600889	½­ËÕÊ¡	ÄÏ¾©ÊÐ	2012	1.269862252	3551669265	1519210168	0.19834	0.010108	0.015435	40.8403	0.700127	ÄÏ¾©»¯ÏË	1	0	5	28	15	0.789473684	4	0.263157895	27	4013464.04	0.26	5	»¯Ñ§ÏËÎ¬ÖÆÔìÒµ	ÄÏ¾©»¯ÏË¹É·ÝÓÐÏÞ¹«Ë¾	1992/9/28	1996/2/6	44.27	C	11.01	9.26	5	14	5	0	0	0	17081500.45	0.831224437	68	7330168	7696569	190582	117253.52	125952.97	0	0	0
600966	É½¶«Ê¡	×Í²©ÊÐ	2012	1.269862252	10571593587	4999514423	0.133256	0.002872	0.002278	33.7676	0.678501	²©»ãÖ½Òµ	0	0	5	22	17	0.85	3	0.25	58	3673139.17	0.07	31	ÔìÖ½¼°Ö½ÖÆÆ·Òµ	É½¶«²©»ãÖ½Òµ¹É·ÝÓÐÏÞ¹«Ë¾	1994/4/29	2004/5/24	54.12	C	10.79	9.66	13	17	3.67	0	0	0	54973078.96	0.860260184	99	2362825	2908832	147638	117253.52	125952.97	0	0	0
600976	ºþ±±Ê¡	ÎäººÊÐ	2012	1.269862252	1260997367	1539745169	0.238579	0.065453	0.09418	20.8958	0.283824	½¡Ãñ¼¯ÍÅ	0	0	6	52	17	0.772727273	3	0.272727273	4	12828723.55	0.83	17	Ò½Ò©ÖÆÔìÒµ	Îäºº½¡ÃñÒ©Òµ¼¯ÍÅ¹É·ÝÓÐÏÞ¹«Ë¾	1993/5/28	2004/4/2	27.78	D	21.34	1.69	0	0	4.75	0	0	0	0	0.82549165	62	8285846	8855477	40146	117253.52	125952.97	0	0	0
600985	°²»ÕÊ¡	»´±±ÊÐ	2012	1.269862252	1199991424	667402352.2	0.320005	0.033183	0.040202	34.8552	0.170903	»´±±¿óÒµ	1	0	5	6	17	0.894736842	1	0.315789474	0	0	0	14	»¯Ñ§Ô­ÁÏ¼°»¯Ñ§ÖÆÆ·ÖÆÔìÒµ	°²»ÕÀ×Ãù¿Æ»¯¹É·ÝÓÐÏÞ¹«Ë¾	1999/3/18	2004/4/13	20.29	D	14.48	0.81	0	0	5	0	0	0	0	0.718588702	31	518539	1085342	56879	117253.52	125952.97	0	0	0
600993	ºþ±±Ê¡	ÎäººÊÐ	2012	1.269862252	1842873683	1542034451	0.415819	0.090886	0.134664	29.2686	0.222242	ÂíÓ¦Áú	0	0	6	51	19	0.863636364	4	0.318181818	0	28685574.05	1.86	17	Ò½Ò©ÖÆÔìÒµ	ÎäººÂíÓ¦ÁúÒ©Òµ¼¯ÍÅ¹É·ÝÓÐÏÞ¹«Ë¾	1994/5/9	2004/4/23	76.57	B	23.74	7.16	19	15	11.67	0	0	0	0	0.82549165	62	8285846	8855477	40146	117253.52	125952.97	0	0	0
600997	ºÓ±±Ê¡	ÌÆÉ½ÊÐ	2012	1.269862252	21046594191	19091266724	0.12026	0.024321	0.070977	56.7279	0.588357	¿ªÂÐ¹É·Ý	1	0	5	25	17	0.85	5	0.4	63	57705059.34	0.3	3	ÃºÌ¿²ÉÑ¡Òµ	¿ªÂÐ¾«Ãº¹É·ÝÓÐÏÞ¹«Ë¾	2001/6/30	2004/5/18	66.83	B	15.04	11.82	12	23	4.97	1	1	0	14084765.07	0.749876538	61	3010936	4903141	166539	117253.52	125952.97	0	0	0
601003	¹ãÎ÷	ÁøÖÝÊÐ	2012	1.269862252	22539733204	37276361584	0.046526	0.005439	0.022717	82.505	0.760589	Áø¸Ö¹É·Ý	1	0	5	31	25	0.961538462	6	0.423076923	8	85046580.94	0.23	19	ºÚÉ«½ðÊôÒ±Á¶¼°Ñ¹ÑÓ¼Ó¹¤Òµ	ÁøÖÝ¸ÖÌú¹É·ÝÓÐÏÞ¹«Ë¾	2000/4/14	2007/2/6	56.47	C	10.39	11.64	7	27	0.44	0	0	0	16526413	0.735694842	48	1135503	2211699	26996	117253.52	125952.97	1	1	0
601011	ºÚÁú½­Ê¡	ÆßÌ¨ºÓÊÐ	2012	1.269862252	5122087037	2258674843	0.164422	0.014394	0.02594	47.9553	0.434047	±¦Ì©Â¡	0	0	5	25	12	0.857142857	1	0.071428571	41	15129800	0.67	11	Ê¯ÓÍ¼Ó¹¤¼°Á¶½¹Òµ	ÆßÌ¨ºÓ±¦Ì©Â¡Ãº»¯¹¤¹É·ÝÓÐÏÞ¹«Ë¾	2003/6/24	2011/2/24	14.65	D	9.24	0.8	0	0	4.61	0	0	0	2829420	0.704872268	33	217940	608579	43321	117253.52	125952.97	0	0	1
601058	É½¶«Ê¡	ÇàµºÊÐ	2012	1.269862252	7239380852	7074774552	0.097914	0.022005	0.081731	8.7726	0.72536	ÈüÂÖÂÖÌ¥	1	0	5	29	23	0.884615385	4	0.230769231	12	197807515.1	2.8	31	Ïð½ºÖÆÔìÒµ	ÈüÂÖ¹É·ÝÓÐÏÞ¹«Ë¾	2007/12/27	2011/6/22	19.92	D	15.11	0.04	0	0	4.77	0	0	0	0	0.840486413	69	6701820	7659801	147638	117253.52	125952.97	0	0	0
601113	Õã½­Ê¡	½ð»ªÊÐ	2012	1.269862252	2548938358	1771386702	0.122697	0.029871	0.044425	52.5	0.327605	»ª¶¦¹É·Ý	0	0	5	28	17	0.894736842	1	0.157894737	0	64249643.12	3.63	6	»¯Ñ§ÏËÎ¬ÖÆÔìÒµ	ÒåÎÚ»ª¶¦½õÂÚ¹É·ÝÓÐÏÞ¹«Ë¾	2002/9/23	2011/4/26	18.72	D	14.32	1.61	0	0	2.79	0	0	0	0	0.812822263	32	2148887	2719529	86262	117253.52	125952.97	1	0	0
601168	Çàº£Ê¡	Î÷ÄþÊÐ	2012	1.269862252	26148226588	19829215410	0.063797	-0.004866	0.003779	28.2123	0.544343	Î÷²¿¿óÒµ	1	0	5	9	26	0.928571429	0	0.035714286	4	11080000	0.1	27	ÓÐÉ«½ðÊô¿ó²ÉÑ¡Òµ	Î÷²¿¿óÒµ¹É·ÝÓÐÏÞ¹«Ë¾	2000/12/28	2007/7/3	60.75	B	14.76	15	14	17	-0.01	0	0	0	5435466	0.656606043	41	547670	1853230	6760	117253.52	125952.97	0	0	0
601208	ËÄ´¨Ê¡	ÃàÑôÊÐ	2012	1.269862252	2398408417	1038240545	0.224962	0.056374	0.062526	37.7481	0.100871	¶«²Ä¿Æ¼¼	0	0	5	26	12	0.857142857	2	0.285714286	18	42370776.58	4.08	21	»¯Ñ§ÏËÎ¬ÖÆÔìÒµ	ËÄ´¨¶«²Ä¿Æ¼¼¼¯ÍÅ¹É·ÝÓÐÏÞ¹«Ë¾	2007/2/8	2011/5/12	23.74	D	21	0.19	0	0	2.55	0	0	0	0	0.762601107	24	804009	2505571	55326	117253.52	125952.97	0	0	0
601216	ÄÚÃÉ¹Å	ÎÚº£ÊÐ	2012	1.269862252	7903001272	3649142671	0.300779	0.052876	0.078617	36.5625	0.315595	¾ýÕý¼¯ÍÅ	0	0	5	26	16	0.888888889	1	0.166666667	28	140051484.8	3.84	12	»¯Ñ§Ô­ÁÏ¼°»¯Ñ§ÖÆÆ·ÖÆÔìÒµ	ÄÚÃÉ¹Å¾ýÕýÄÜÔ´»¯¹¤¹É·ÝÓÐÏÞ¹«Ë¾	2003/2/16	2011/2/10	21.05	D	15.89	1.64	0	0	3.52	0	0	0	0	0.735984671	47	543972	935607	98363	117253.52	125952.97	1	0	1
601233	Õã½­Ê¡	¼ÎÐËÊÐ	2012	1.269862252	13068288588	18420572466	0.058699	0.022814	0.038021	37.6178	0.456048	Í©À¥¹É·Ý	0	0	5	28	16	0.888888889	9	0.777777778	29	230227391.8	1.25	6	»¯Ñ§ÏËÎ¬ÖÆÔìÒµ	Í©À¥¼¯ÍÅ¹É·ÝÓÐÏÞ¹«Ë¾	1999/9/27	2011/5/5	15.04	D	11.82	0.24	0	0	2.98	1	0	1	0	0.833841313	64	2577319	2607030	86262	117253.52	125952.97	0	0	0
601388	½­ËÕÊ¡	ËÕÖÝÊÐ	2012	1.269862252	3698565188	5295178562	0.082322	0.044487	0.073773	53.561	0.39796	âùÇò×ÊÔ´	0	0	5	32	13	0.8125	0	0	14	72187832.35	1.36	5	ÓÐÉ«½ðÊôÒ±Á¶¼°Ñ¹ÑÓ¼Ó¹¤Òµ	âùÇò½ðÊô×ÊÔ´ÔÙÉú(ÖÐ¹ú)¹É·ÝÓÐÏÞ¹«Ë¾	2001/3/15	2012/4/9	19.69	D	15.5	1.79	0	0	2.4	2	0	2	149173	0.81600094	56	12043336	11134678	190582	117253.52	125952.97	0	0	0
601607	ÉÏº£ÊÐ	ÉÏº£ÊÐ	2012	1.269862252	51069037985	68078117819	0.136395	0.048182	0.083317	27.8895	0.45758	ÉÏº£Ò½Ò©	1	0	6	52	18	0.857142857	2	0.142857143	25	419700000	0.62	4	Ò½Ò©ÖÆÔìÒµ	ÉÏº£ÊÐÒ½Ò©¹É·ÝÓÐÏÞ¹«Ë¾	1994/1/18	1993/10/8	68.08	B	20.54	8.34	17	15	7.2	0	0	0	0	0.789369261	35	37437053	41840170	18961	117253.52	125952.97	0	0	0
601678	É½¶«Ê¡	±õÖÝÊÐ	2012	1.269862252	5581857166	4210389235	0.21141	0.068301	0.093837	10.5	0.278083	±õ»¯¹É·Ý	0	0	5	26	21	0.913043478	3	0.260869565	20	12995130.11	0.31	31	»¯Ñ§Ô­ÁÏ¼°»¯Ñ§ÖÆÆ·ÖÆÔìÒµ	±õ»¯¼¯ÍÅ¹É·ÝÓÐÏÞ¹«Ë¾	2007/10/10	2010/2/8	26.1	D	19.8	2.3	0	0	4	0	0	0	2472680	0.602109199	49	1504601	2265906	147638	117253.52	125952.97	0	0	0
601699	É½Î÷Ê¡	³¤ÖÎÊÐ	2012	1.269862252	39612803889	20065299075	0.410614	0.051745	0.160205	62.6659	0.581711	Âº°²»·ÄÜ	1	0	5	6	33	1	3	0.242424242	52	799970072.4	3.99	13	ÃºÌ¿²ÉÑ¡Òµ	É½Î÷Âº°²»·±£ÄÜÔ´¿ª·¢¹É·ÝÓÐÏÞ¹«Ë¾	2001/7/19	2006/9/8	77.2	B	25.2	15	9	23	5	4	0	4	68208923.88	0.722820978	54	1334931	2018280	126524	117253.52	125952.97	0	0	0
601992	±±¾©ÊÐ	±±¾©ÊÐ	2012	1.269862252	83161803630	34054096003	0.244593	0.037881	0.129458	43.0664	0.699084	½ðÓç¼¯ÍÅ	1	0	5	30	30	0.9375	10	0.53125	46	63170191.15	0.19	1	·Ç½ðÊô¿óÎïÖÆÆ·Òµ	±±¾©½ðÓç¹É·ÝÓÐÏÞ¹«Ë¾	2005/12/22	2011/2/10	58.44	C	19.82	12.02	9	14	3.6	0	0	0	28290853.74	0.778581405	45	33149340	36853076	3103	117253.52	125952.97	0	0	0
603001	Õã½­Ê¡	ÎÂÖÝÊÐ	2012	1.269862252	5095303684	3455109497	0.371612	0.100741	0.142352	50.933	0.292313	°Â¿µ¹ú¼Ê	0	0	5	19	14	1	2	0.285714286	4	31545018.49	0.91	6	Æ¤¸ï¡¢Ã«Æ¤¡¢ÓðÈÞ¼°ÖÆÆ·ÖÆÔìÒµ	Õã½­°Â¿µÐ¬Òµ¹É·ÝÓÐÏÞ¹«Ë¾	2001/11/12	2012/4/18	32.1	D	23.46	0.7	0	0	7.94	0	0	0	0	0.818761288	44	2896419	3877865	86262	117253.52	125952.97	0	0	0
603002	¹ã¶«Ê¡	¹ãÖÝÊÐ	2012	1.269862252	1378937719	1230485104	0.088305	0.034624	0.056832	52.5	0.390758	ºê²ýµç×Ó	0	0	5	26	14	0.875	0	0	73	50098498.63	4.07	8	»¯Ñ§Ô­ÁÏ¼°»¯Ñ§ÖÆÆ·ÖÆÔìÒµ	ºê²ýµç×Ó²ÄÁÏ¹É·ÝÓÐÏÞ¹«Ë¾	1995/9/28	2012/5/4	21.06	D	15.02	4	0	0	2.04	0	0	0	0	0.860397435	66	11023961	13436451	87351	117253.52	125952.97	0	0	0
603077	ËÄ´¨Ê¡	ÀÖÉ½ÊÐ	2012	1.269862252	5046434414	1737770889	0.375516	0.066362	0.098362	59.72	0.325323	ºÍ°îÉúÎï	0	0	5	26	13	0.928571429	0	0.071428571	2	12454038.34	0.72	21	»¯Ñ§Ô­ÁÏ¼°»¯Ñ§ÖÆÆ·ÖÆÔìÒµ	ËÄ´¨ºÍ°î¹É·ÝÓÐÏÞ¹«Ë¾	2002/8/1	2012/7/19	25.62	D	22.15	0.97	0	0	2.5	0	0	0	0	0.575341293	38	704039	1687162	55326	117253.52	125952.97	0	0	0
19	¹ã¶«Ê¡	ÉîÛÚÊÐ	2013	1.300371819	1336638587	438318662.3	0.161397	0.033827	0.045457	19.0893	0.243113	ÉîÁ¸¿Ø¹É	1	0	6	51	12	0.705882353	2	0.411764706	6	13642400	3.11	8	ÒûÁÏÖÆÔìÒµ	ÉîÛÚÊÐÉî±¦ÊµÒµ¹É·ÝÓÐÏÞ¹«Ë¾	1992/8/6	1991/12/1	23.62	D	12.57	1.42	0	0	9.63	0	0	0	0	0.846399909	45	17312618	16908280	92938	129209.64	140212.1	0	0	0
28	¹ã¶«Ê¡	ÉîÛÚÊÐ	2013	1.300371819	11057896941	21199466399	0.083181	0.048311	0.231868	38.3342	0.790499	¹úÒ©Ò»ÖÂ	1	0	6	51	18	0.9	4	0.4	0	80047194.42	0.38	8	Ò½Ò©ÖÆÔìÒµ	ÉîÛÚÊÐÒæÁ¦¿óÈªË®¹É·ÝÓÐÏÞ¹«Ë¾	1993/7/3	1993/5/5	79.97	B	18.23	10	20	17	14.74	0	0	0	0	0.846399909	45	17312618	16908280	92938	129209.64	140212.1	0	0	0
78	¹ã¶«Ê¡	ÉîÛÚÊÐ	2013	1.300371819	8019242140	7993433972	0.151436	0.028595	0.076883	24.662	0.764565	º£ÍõÉúÎï	0	0	6	52	16	0.888888889	6	0.555555556	38	64039763.31	0.8	8	Ò½Ò©ÖÆÔìÒµ	ÉîÛÚÊÐº£ÍõÉúÎï¹¤³Ì¹É·ÝÓÐÏÞ¹«Ë¾	1998/9/1	1998/8/7	19.2	D	8.92	0.28	0	0	10	0	0	0	0	0.846399909	45	17312618	16908280	92938	129209.64	140212.1	0	0	0
153	°²»ÕÊ¡	ÎßºþÊÐ	2013	1.300371819	1981022586	1529898115	0.260568	0.013724	0.02698	7.642	0.467801	·áÔ­Ò©Òµ	0	0	5	27	19	0.904761905	3	0.142857143	0	28987000	1.89	14	Ò½Ò©ÖÆÔìÒµ	°²»ÕÐÂÁ¦Ò©Òµ¹É·ÝÓÐÏÞ¹«Ë¾	1997/8/30	2000/9/7	18.68	D	8.39	0.29	0	0	10	0	0	0	0	0.84863862	38	2139917	3196317	54315	129209.64	140212.1	0	0	0
301	½­ËÕÊ¡	ËÕÖÝÊÐ	2013	1.300371819	3666707311	1027001034	0.409073	0.090166	0.11152	36.6935	0.191626	¶«·½Ê¢ºç	1	0	5	28	13	0.684210526	1	0.052631579	4	0	0	5	·ÄÖ¯Òµ	Îâ½­Ë¿³ñ¹É·ÝÓÐÏÞ¹«Ë¾	1998/7/16	2000/4/24	75.71	B	20.95	10	18	17.5	9.26	0	0	0	6052119	0.828411245	65	13310254	12126837	199967	129209.64	140212.1	0	0	0
403	½­Î÷Ê¡	ÒË´ºÊÐ	2013	1.300371819	1187156352	477715809.3	0.60085	0.053915	0.234	22.6068	0.703759	ÕñÐËÉú»¯	0	0	5	27	15	0.9375	3	0.3125	0	26880829.08	5.63	15	»¯Ñ§Ô­ÁÏ¼°»¯Ñ§ÖÆÆ·ÖÆÔìÒµ	ÒË´º¹¤³Ì»úÐµ¹É·ÝÓÐÏÞ¹«Ë¾	1993/12/28	1996/6/7	14.99	D	2.65	2.45	0	0	9.89	0	0	0	0	0.850895182	27	1593943	3048682	84080	129209.64	140212.1	0	0	0
422	ºþ±±Ê¡	ÒË²ýÊÐ	2013	1.300371819	35354889045	19279979584	0.147011	0.00567	0.011116	16.854	0.788887	STÒË»¯	1	1	5	26	16	0.842105263	0	0.105263158	10	67700000	0.35	17	»¯Ñ§Ô­ÁÏ¼°»¯Ñ§ÖÆÆ·ÖÆÔìÒµ	ºþ±±ÒË»¯»¯¹¤¹É·ÝÓÐÏÞ¹«Ë¾	1992/12/24	1996/7/25	16.47	D	9.98	1.49	0	0	5	4	2	2	17171021.6	0.790016032	34	2063065	3608522	40554	129209.64	140212.1	0	0	0
423	É½¶«Ê¡	ÁÄ³ÇÊÐ	2013	1.300371819	5979724986	4016304415	0.634849	0.203975	0.240461	23.1417	0.149746	¶«°¢°¢½º	1	0	5	27	18	0.818181818	1	0.090909091	4	1.23E+08	3.07	31	Ò½Ò©ÖÆÔìÒµ	É½¶«¶«°¢°¢½º¹É·ÝÓÐÏÞ¹«Ë¾	1993/5/28	1996/7/5	75.64	B	27.7	6.56	17	19	5.38	0	0	0	0	0.96298061	49	1355503	2582490	158321	129209.64	140212.1	0	0	0
488	É½¶«Ê¡	Î«·»ÊÐ	2013	1.300371819	47521883569	20388890067	0.183286	0.014527	0.050617	19.7328	0.691966	³¿ÃùÖ½Òµ	1	0	5	22	23	0.766666667	0	0.1	185	379261200	1.86	31	ÔìÖ½¼°Ö½ÖÆÆ·Òµ	É½¶«³¿ÃùÖ½Òµ¼¯ÍÅ¹É·ÝÓÐÏÞ¹«Ë¾	1993/5/5	2000/11/2	22.55	D	17.71	1.23	0	0	3.61	0	0	0	24375706.65	0.777636893	50	3839158	4939637	158321	129209.64	140212.1	0	0	0
498	ÁÉÄþÊ¡	µ¤¶«ÊÐ	2013	1.300371819	9420076332	7161339075	0.130219	0.02779	0.113456	60.6567	0.755201	É½¶«Â·ÇÅ	0	0	3	48	16	0.8	2	0.2	4	20484442.23	0.29	9	»¯Ñ§ÏËÎ¬ÖÆÔìÒµ	µ¤¶«»¯Ñ§ÏËÎ¬¹É·ÝÓÐÏÞ¹«Ë¾	1993/12/22	1997/5/21	73.18	B	13.68	15	15	23	6.5	0	0	0	0	0.613913815	28	1363630	2243175	141254	129209.64	140212.1	0	0	0
513	¹ã¶«Ê¡	Öéº£ÊÐ	2013	1.300371819	6566006125	4618680041	0.633095	0.079803	0.145756	26.2105	0.451033	ÀöÖé¼¯ÍÅ	0	0	5	27	20	0.952380952	1	0.238095238	39	233060000	5.05	8	Ò½Ò©ÖÆÔìÒµ	Öéº£¾­¼ÃÌØÇøÀöÖéÒ½Ò©¼¯ÍÅ¹É·ÝÓÐÏÞ¹«Ë¾	1985/1/26	1993/9/16	28.24	D	20.22	2.08	0	0	5.94	0	0	0	0	0.877459558	61	1941981	2520300	92938	129209.64	140212.1	0	0	0
523	¹ã¶«Ê¡	¹ãÖÝÊÐ	2013	1.300371819	2495866302	4086999427	0.062941	0.013143	0.030582	35.2208	0.58191	¹ãÖÝÀËÆæ	1	0	5	26	13	0.928571429	3	0.357142857	79	0	3.45	8	»¯Ñ§Ô­ÁÏ¼°»¯Ñ§ÖÆÆ·ÖÆÔìÒµ	¹ãÖÝÀËÆæÊµÒµ¹É·ÝÓÐÏÞ¹«Ë¾	1993/2/16	1993/9/22	14.5	D	10.18	1.22	0	0	3.1	0	0	0	0	0.856089527	35	11418044	13861349	92938	129209.64	140212.1	0	0	0
525	½­ËÕÊ¡	ÄÏ¾©ÊÐ	2013	1.300371819	10307243099	7241324765	0.139714	0.036066	0.109868	44.753	0.655206	ºìÌ«Ñô	0	0	5	26	16	0.888888889	0	0.166666667	104	84320671.52	1.16	5	»¯Ñ§Ô­ÁÏ¼°»¯Ñ§ÖÆÆ·ÖÆÔìÒµ	ÄÏ¾©ÌìÁú¹É·ÝÓÐÏÞ¹«Ë¾	1992/6/5	1993/9/24	18.75	D	14.84	0.41	0	0	3.5	0	0	0	2914689	0.791300099	56	8313076	8509085	199967	129209.64	140212.1	0	0	0
538	ÔÆÄÏÊ¡	À¥Ã÷ÊÐ	2013	1.300371819	12880915676	15814790881	0.296963	0.180224	0.257117	41.5236	0.299057	ÔÆÄÏ°×Ò©	1	0	5	27	16	0.695652174	6	0.52173913	4	181780000	1.15	23	Ò½Ò©ÖÆÔìÒµ	ÔÆÄÏ°×Ò©ÊµÒµ¹É·ÝÓÐÏÞ¹«Ë¾	1993/5/3	1993/11/6	73.85	B	23.53	7.32	18	11	14	0	0	0	0	0.764378788	52	4507534	5857610	35773	129209.64	140212.1	0	0	0
545	¼ªÁÖÊ¡	¼ªÁÖÊÐ	2013	1.300371819	1173426525	842142106	0.194078	0.080896	0.125897	46.1593	0.357445	½ðÆÖîÑÒµ	1	0	5	26	15	0.681818182	0	0.090909091	66	33691672.75	4	10	Ò½Ò©ÖÆÔìÒµ	¼ªÁÖÖÆÒ©¹É·ÝÓÐÏÞ¹«Ë¾	1992/8/15	1993/11/12	21.16	D	13.39	3	0	0	4.77	0	0	0	0	0.629618132	30	1399704	3278090	34413	129209.64	140212.1	0	0	0
553	ºþ±±Ê¡	¾£ÖÝÊÐ	2013	1.300371819	2708271174	3078467311	0.237822	0.118149	0.207486	20.152	0.428993	°²µÀÂóA	1	0	5	26	14	0.875	4	0.5	60	9641058.87	0.31	17	»¯Ñ§Ô­ÁÏ¼°»¯Ñ§ÖÆÆ·ÖÆÔìÒµ	ºþ±±É³Â¡´ï¹É·ÝÓÐÏÞ¹«Ë¾	1992/9/30	1993/10/28	24.9	D	18.28	1.94	0	0	4.68	0	0	0	0	0.695118315	21	719525	2559244	40554	129209.64	140212.1	0	0	0
565	ÖØÇìÊÐ	ÖØÇìÊÐ	2013	1.300371819	969477694	550577512.3	0.239306	0.037821	0.061374	40.5384	0.383621	ÓåÈýÏ¿A	1	0	5	26	21	0.875	4	0.375	42	21011600	3.82	20	»¯Ñ§Ô­ÁÏ¼°»¯Ñ§ÖÆÆ·ÖÆÔìÒµ	ÖØÇìÈýÏ¿ÓÍÆá¹É·ÝÓÐÏÞ¹«Ë¾	1992/5/11	1994/2/16	19.63	D	14.11	4	0	0	1.52	0	0	0	0	0.81120172	59	16932438	30622648	38602	129209.64	140212.1	0	0	0
566	º£ÄÏÊ¡	º£¿ÚÊÐ	2013	1.300371819	3471916031	1018483619	0.422017	0.029313	0.063205	21.6751	0.542144	º£ÄÏº£Ò©	0	0	5	27	15	0.652173913	1	0.130434783	15	82839076.94	8.13	30	Ò½Ò©ÖÆÔìÒµ	º£ÄÏº£Ò©ÊµÒµ¹É·ÝÓÐÏÞ¹«Ë¾	1992/12/31	1994/1/10	22.63	D	15.02	0.42	0	0	7.19	0	0	0	0	0.898504722	39	867324	1319978	4516	129209.64	140212.1	0	0	0
568	ËÄ´¨Ê¡	ãòÖÝÊÐ	2013	1.300371819	13734290010	10431124741	0.569831	0.257568	0.325302	21.3942	0.225484	ãòÖÝÀÏ½Ñ	1	0	5	15	18	0.818181818	2	0.318181818	0	78317000	0.75	21	ÒûÁÏÖÆÔìÒµ	ãòÖÝÀÏ½Ñ¹É·ÝÓÐÏÞ¹«Ë¾	1993/3/15	1994/2/21	90.87	A	28.19	9	18	18	17.68	0	0	0	0	0.639249037	33	1096014	2501142	73309	129209.64	140212.1	0	0	0
589	¹óÖÝÊ¡	¹óÑôÊÐ	2013	1.300371819	7571528167	6477666652	0.197001	0.023027	0.072932	33.8399	0.685134	¹óÖÝÂÖÌ¥	1	0	5	29	14	0.875	3	0.25	9	200509500	3.1	22	Ïð½ºÖÆÔìÒµ	¹óÖÝÂÖÌ¥¹É·ÝÓÐÏÞ¹«Ë¾	1995/9/1	1996/1/4	21.91	D	12.45	0.22	0	0	9.24	0	0	0	224277	0.746555512	60	7548299	17206332	54499	129209.64	140212.1	0	0	0
590	ºþÄÏÊ¡	ºâÑôÊÐ	2013	1.300371819	552561938.9	256000679.3	0.509852	-0.297615	-0.610182	18.3864	0.512252	ÆôµÏ¹Åºº	1	0	5	27	11	0.846153846	3	0.384615385	0	2608432.95	1.02	18	Ò½Ò©ÖÆÔìÒµ	ºâÑôÖÐÒ©ÊµÒµ¹É·ÝÓÐÏÞ¹«Ë¾	1993/3/25	1996/1/5	0.14	D	-3.09	3	0	0	0.23	0	0	0	0	0.726565027	56	1571996	3642848	57008	129209.64	140212.1	0	0	0
591	ÖØÇìÊÐ	ÖØÇìÊÐ	2013	1.300371819	3171177880	4635308225	0.1447	0.006382	0.072861	49.8407	0.823249	Ì«ÑôÄÜ	1	0	5	44	23	0.696969697	10	0.757575758	0	0	0	20	Ò½Ò©ÖÆÔìÒµ	ÖØÇìÖÐÒ©¹É·ÝÓÐÏÞ¹«Ë¾	1988/2/5	1988/9/1	23.32	D	13.1	0.22	0	0	10	0	0	0	0	0.81120172	59	16932438	30622648	38602	129209.64	140212.1	0	0	0
596	°²»ÕÊ¡	ÙñÖÝÊÐ	2013	1.300371819	5816934562	4580575655	0.697825	0.10693	0.166189	53.8928	0.356576	¹Å¾®¹±¾Æ	1	0	5	15	18	1	2	0.388888889	0	182407000	3.98	14	Ê³Æ·ÖÆÔìÒµ	°²»Õ¹Å¾®¹±¾Æ¹É·ÝÓÐÏÞ¹«Ë¾	1996/5/30	1996/9/2	71.35	B	24.25	8.5	18	11	9.6	2	0	2	10627786.12	0.683752005	25	643813	2064319	54315	129209.64	140212.1	0	0	0
598	¸ÊËàÊ¡	À¼ÖÝÊÐ	2013	1.300371819	10402980127	2416650031	0.479677	0.072126	0.110101	42.05	0.346266	ÐËÈØ»·¾³	1	0	2	46	12	0.666666667	5	0.555555556	113	4958495.6	0.21	26	»¯Ñ§Ô­ÁÏ¼°»¯Ñ§ÖÆÆ·ÖÆÔìÒµ	À¶ÐÇÇåÏ´¼Á¹É·ÝÓÐÏÞ¹«Ë¾	1996/5/26	1996/4/29	56.95	C	16.67	8.95	13	13	5.33	0	0	0	0	0.800633004	36	1244956	2423426	23283	129209.64	140212.1	0	0	0
599	É½¶«Ê¡	ÇàµºÊÐ	2013	1.300371819	4862013567	5271772960	0.101298	0.005689	0.017755	20.3079	0.679285	ÇàµºË«ÐÇ	1	0	5	29	16	0.666666667	3	0.375	36	0	0.69	31	Ïð½ºÖÆÔìÒµ	ÇàµºË«ÐÇÐ¬Òµ¹É·ÝÓÐÏÞ¹«Ë¾	1996/4/25	1996/4/10	19.04	D	8.28	0.76	0	0	10	0	0	0	1720777.57	0.882723348	48	7889313	10142273	158321	129209.64	140212.1	0	0	0
606	Çàº£Ê¡	Î÷ÄþÊÐ	2013	1.300371819	1456602332	376400028.3	0.193762	0.015886	0.029071	12.5864	0.321696	Ë³Àû°ì	1	0	2	64	8	0.615384615	0	0.076923077	0	0	0	27	»¯Ñ§Ô­ÁÏ¼°»¯Ñ§ÖÆÆ·ÖÆÔìÒµ	Çàº£Ã÷½º¹É·ÝÓÐÏÞ¹«Ë¾	1996/9/24	1996/8/30	21.55	D	12.1	1.63	0	0	7.82	0	0	0	0	0.658177855	44	671138	2075698	6947	129209.64	140212.1	0	0	0
609	±±¾©ÊÐ	±±¾©ÊÐ	2013	1.300371819	1792586588	313953022.9	0.351151	0.056302	0.089655	26	0.348552	ÖÐµÏÍ¶×Ê	0	0	4	90	15	0.789473684	0	0	0	0	0	1	»¯Ñ§Ô­ÁÏ¼°»¯Ñ§ÖÆÆ·ÖÆÔìÒµ	±±¾©Ñà»¯¸ßÐÂ¼¼Êõ¹É·ÝÓÐÏÞ¹«Ë¾	1993/8/2	1996/9/17	20.96	D	14.27	0.22	0	0	6.47	0	0	0	0	0.791978955	48	36611097	41736563	3146	129209.64	140212.1	0	0	0
630	°²»ÕÊ¡	Í­ÁêÊÐ	2013	1.300371819	39747398111	76164734294	0.026724	0.01384	0.051395	51.8284	0.699186	Í­ÁêÓÐÉ«	1	0	5	32	25	1	6	0.6	31	1489180000	1.96	14	ÓÐÉ«½ðÊôÒ±Á¶¼°Ñ¹ÑÓ¼Ó¹¤Òµ	°²»ÕÍ­¶¼Í­Òµ¹É·ÝÓÐÏÞ¹«Ë¾	1992/8/20	1996/10/24	59.21	C	13.52	12.78	12	17	3.91	3	3	0	17585617.11	0.897580121	41	641758	1005932	54315	129209.64	140212.1	0	0	0
635	ÄþÏÄ	Ê¯×ìÉ½ÊÐ	2013	1.300371819	3551724657	2739949306	0.145366	0.021683	0.028065	51.2468	0.227402	Ó¢Á¦ÌØ	1	0	5	26	15	0.789473684	7	0.736842105	44	3492964.59	0.13	28	»¯Ñ§Ô­ÁÏ¼°»¯Ñ§ÖÆÆ·ÖÆÔìÒµ	ÄþÏÄÄþºÓÃñ×å»¯¹¤¹É·ÝÓÐÏÞ¹«Ë¾	1996/7/24	1996/10/25	57.72	C	13.28	8.6	11	20	4.84	0	0	0	554013	0.747922788	61	457559	832957	16933	129209.64	140212.1	0	0	0
650	½­Î÷Ê¡	¾Å½­ÊÐ	2013	1.300371819	2328717165	1799375836	0.444523	0.092756	0.106319	44.5408	0.167416	ÈÊºÍÒ©Òµ	0	0	5	27	21	0.913043478	1	0.130434783	6	23214117.47	1.29	15	»¯Ñ§ÏËÎ¬ÖÆÔìÒµ	¾Å½­»¯ÏË¹É·ÝÓÐÏÞ¹«Ë¾	1996/12/2	1996/11/18	28.47	D	20.39	0.3	0	0	7.78	0	0	0	0	0.739600401	43	1761521	3382022	84080	129209.64	140212.1	0	0	0
657	º£ÄÏÊ¡	º£¿ÚÊÐ	2013	1.300371819	9618647267	11237296707	0.112261	0.02113	0.045477	72.6729	0.592067	ÖÐÎÙ¸ßÐÂ	1	0	5	32	23	0.92	2	0.08	0	0	0	30	ÓÐÉ«½ðÊôÒ±Á¶¼°Ñ¹ÑÓ¼Ó¹¤Òµ	º£ÄÏ½ðº£¹É·ÝÓÐÏÞ¹«Ë¾	1993/3/18	1996/11/25	12.71	D	9.48	1.66	0	0	1.57	0	0	0	1045375.5	0.898504722	39	867324	1319978	4516	129209.64	140212.1	0	0	0
683	ÄÚÃÉ¹Å	¶õ¶û¶àË¹ÊÐ	2013	1.300371819	11755531480	3399345250	0.262012	0.003456	0.011239	19.8554	0.643807	Ô¶ÐËÄÜÔ´	0	0	5	26	16	0.761904762	1	0.095238095	52	0	0	12	»¯Ñ§Ô­ÁÏ¼°»¯Ñ§ÖÆÆ·ÖÆÔìÒµ	ÄÚÃÉ¹ÅÔ¶ÐËÌìÈ»¼î¹É·ÝÓÐÏÞ¹«Ë¾	1997/1/23	1997/1/13	15.51	D	7.15	3.36	0	0	5	0	0	0	0	0.839126338	41	4400156	5186990	100501	129209.64	140212.1	0	0	0
695	Ìì½òÊÐ	Ìì½òÊÐ	2013	1.300371819	1154914346	728582357.7	0.044266	0.003128	0.010334	37.2955	0.727013	±õº£ÄÜÔ´	1	0	5	44	12	0.75	2	0.25	53	0	0	2	»¯Ñ§Ô­ÁÏ¼°»¯Ñ§ÖÆÆ·ÖÆÔìÒµ	Ìì½òµÆËþÍ¿ÁÏ¹É·ÝÓÐÏÞ¹«Ë¾	1992/10/20	1992/7/20	18.5	D	6.03	3	0	0	9.47	0	0	0	0	0.872407241	62	20790716	25492061	18697	129209.64	140212.1	0	0	0
698	ÁÉÄþÊ¡	ÉòÑôÊÐ	2013	1.300371819	7020973306	10531130769	0.046863	0.004291	0.011934	33.0843	0.560279	ÉòÑô»¯¹¤	1	0	5	25	15	0.75	2	0.25	4	54077365.25	0.51	9	»¯Ñ§Ô­ÁÏ¼°»¯Ñ§ÖÆÆ·ÖÆÔìÒµ	ÉòÑô»¯¹¤¹É·ÝÓÐÏÞ¹«Ë¾	1993/1/1	1997/1/21	11.85	D	7.27	0.11	0	0	4.47	0	0	0	0	0.763785262	40	8009997	8812817	141254	129209.64	140212.1	0	0	0
707	ºþ±±Ê¡	Ð¢¸ÐÊÐ	2013	1.300371819	8964830882	3722069701	0.051224	-0.074586	-0.466586	25.1135	0.835018	STË«»·	1	1	5	26	14	0.875	8	0.8125	52	174288364.3	4.68	17	»¯Ñ§Ô­ÁÏ¼°»¯Ñ§ÖÆÆ·ÖÆÔìÒµ	ºþ±±Ë«»·¼îÒµ¹É·ÝÓÐÏÞ¹«Ë¾	1993/12/27	1997/4/3	-1.63	E	-2.03	0.26	0	0	0.14	5	5	0	6690803.89	0.873274781	34	890502	2278988	40554	129209.64	140212.1	0	0	0
708	ºþ±±Ê¡	»ÆÊ¯ÊÐ	2013	1.300371819	4501734738	7437710318	0.09562	0.044796	0.064237	29.9549	0.302641	´óÒ±ÌØ¸Ö	1	0	5	31	18	0.9	3	0.3	4	246512228	3.31	17	ºÚÉ«½ðÊôÒ±Á¶¼°Ñ¹ÑÓ¼Ó¹¤Òµ	´óÒ±ÌØÊâ¸Ö¹É·ÝÓÐÏÞ¹«Ë¾	1993/5/18	1997/3/14	19.83	D	16.6	0.66	0	0	2.57	0	0	0	2.00E+06	0.873580412	35	783582	1501619	40554	129209.64	140212.1	0	0	0
709	ºÓ±±Ê¡	ÌÆÉ½ÊÐ	2013	1.300371819	1.67E+11	1.10E+11	0.084993	0.000822	0.00273	42.8199	0.731628	ºÓ¸Ö¹É·Ý	1	0	5	31	23	1	6	0.52173913	28	1777207410	1.61	3	ºÚÉ«½ðÊôÒ±Á¶¼°Ñ¹ÑÓ¼Ó¹¤Òµ	ÌÆÉ½¸ÖÌú¹É·ÝÓÐÏÞ¹«Ë¾	1994/6/29	1997/3/27	14.58	D	8.6	0.98	0	0	5	0	0	0	132530423.5	0.769427529	37	3184152	4971792	166499	129209.64	140212.1	0	0	0
728	±±¾©ÊÐ	±±¾©ÊÐ	2013	1.300371819	30329934559	1425515980		0.021897	0.042804	23.5476	0.488432	¹úÔªÖ¤È¯	1	0	1	67	33	0.942857143	10	0.542857143	4	0	0	1	»¯Ñ§Ô­ÁÏ¼°»¯Ñ§ÖÆÆ·ÖÆÔìÒµ	±±¾©»¯¶þ¹É·ÝÓÐÏÞ¹«Ë¾	1997/6/6	1997/5/22	61.48	B	16.08	15	12	7	11.4	0	0	0	0	0.791978955	48	36611097	41736563	3146	129209.64	140212.1	0	0	0
729	±±¾©ÊÐ	±±¾©ÊÐ	2013	1.300371819	18905357580	13748383878	0.393527	0.041325	0.057972	57.4618	0.315496	Ñà¾©Æ¡¾Æ	1	0	5	15	22	0.814814815	4	0.296296296	21	249854211	1.82	1	ÒûÁÏÖÆÔìÒµ	±±¾©Ñà¾©Æ¡¾Æ¹É·ÝÓÐÏÞ¹«Ë¾	1997/7/8	1997/6/25	75.77	B	16.16	5.9	20	18	15.71	0	0	0	0	0.791978955	48	36611097	41736563	3146	129209.64	140212.1	0	0	0
731	ËÄ´¨Ê¡	ËìÄþÊÐ	2013	1.300371819	4823125633	5767901400	0.069263	0.035077	0.057942	12.1818	0.370382	ËÄ´¨ÃÀ·á	1	0	5	26	24	0.96	3	0.36	50	3291970.51	0.06	21	»¯Ñ§Ô­ÁÏ¼°»¯Ñ§ÖÆÆ·ÖÆÔìÒµ	ËÄ´¨ÃÀ·á»¯¹¤¹É·ÝÓÐÏÞ¹«Ë¾	1994/3/3	1997/5/30	18.97	D	14.15	1.82	0	0	3	3	2	1	0	0.778876738	22	335604	1441078	73309	129209.64	140212.1	0	0	0
732	¸£½¨Ê¡	ÈýÃ÷ÊÐ	2013	1.300371819	35695370103	6128499564	0.359154	0.019662	0.224194	79.5732	0.857394	Ì©ºÌ¼¯ÍÅ	0	0	3	70	13	0.866666667	1	0.4	4	0	0	7	»¯Ñ§Ô­ÁÏ¼°»¯Ñ§ÖÆÆ·ÖÆÔìÒµ	¸£½¨Ê¡ÈýÅ©»¯Ñ§¹É·ÝÓÐÏÞ¹«Ë¾	1992/12/29	1997/6/18	57.11	C	15.82	9.75	12	6	13.54	0	0	0	0	0.720931453	52	898450	1873622	33691	129209.64	140212.1	0	0	0
739	É½¶«Ê¡	ÇàµºÊÐ	2013	1.300371819	4662256191	3855290048	0.228977	0.03453	0.093375	17.3303	0.601517	ÆÕÂåÒ©Òµ	0	0	5	27	17	0.944444444	1	0.166666667	4	109714900	2.81	6	Ò½Ò©ÖÆÔìÒµ	Çàµº¶«·½Ã³Ò×´óÏÃ¹É·ÝÓÐÏÞ¹«Ë¾	1997/5/6	1997/4/22	19.97	D	11.34	0.89	0	0	7.74	0	0	0	9710401.8	0.882723348	48	7889313	10142273	158321	129209.64	140212.1	0	0	0
750	¹ãÎ÷	¹ðÁÖÊÐ	2013	1.300371819	14586324767	1708418192		0.023499	0.049935	26.2603	0.556038	¹úº£Ö¤È¯	1	0	1	67	19	0.826086957	2	0.217391304	0	0	0	19	Ò½Ò©ÖÆÔìÒµ	¹ðÁÖ¼¯çùÒ©Òµ¹É·ÝÓÐÏÞ¹«Ë¾	1992/8/3	1997/6/19	60.6	B	14.81	13	12	6	14.79	0	0	0	0	0.81044618	61	1110015	2865608	27562	129209.64	140212.1	0	0	0
756	É½¶«Ê¡	×Í²©ÊÐ	2013	1.300371819	3849353234	3169653151	0.161962	0.009952	0.020884	36.3243	0.533215	ÐÂ»ªÖÆÒ©	1	0	5	27	16	0.888888889	1	0.222222222	10	76570000	0	31	Ò½Ò©ÖÆÔìÒµ	É½¶«ÐÂ»ªÖÆÒ©¹É·ÝÓÐÏÞ¹«Ë¾	1993/9/30	1997/7/24	18.26	D	9.23	0.43	0	0	8.6	2	1	1	4615000	0.87235435	65	2730688	3245438	158321	129209.64	140212.1	0	0	0
761	ÁÉÄþÊ¡	±¾ÏªÊÐ	2013	1.300371819	43050307325	40329344514	0.063908	0.006491	0.018003	82.0674	0.635808	±¾¸Ö°å²Ä	1	0	5	31	20	0.8	3	0.32	48	2855126000	7.08	9	ºÚÉ«½ðÊôÒ±Á¶¼°Ñ¹ÑÓ¼Ó¹¤Òµ	±¾¸Ö°å²Ä¹É·ÝÓÐÏÞ¹«Ë¾	1997/6/27	1997/11/3	16.22	D	11.77	0.57	0	0	3.88	1	0	1	54261449.24	0.447375676	26	1297005	1823992	141254	129209.64	140212.1	0	0	0
766	¼ªÁÖÊ¡	Í¨»¯ÊÐ	2013	1.300371819	1106992392	147781836.9	0.51121	0.003697	0.006653	17.8167	0.444368	Í¨»¯½ðÂí	1	0	5	27	13	0.764705882	1	0.176470588	8	6422053.47	4.35	10	Ò½Ò©ÖÆÔìÒµ	Í¨»¯½ðÂíÒ©Òµ¹É·ÝÓÐÏÞ¹«Ë¾	1993/2/26	1997/4/18	13.4	D	5.79	0.03	0	0	7.58	0	0	0	286999.5	0.735138827	42	739961	2006417	34413	129209.64	140212.1	0	0	0
780	ÄÚÃÉ¹Å	³à·åÊÐ	2013	1.300371819	5600241639	2997852847	0.24646	0.006615	0.007972	61.4161	0.170233	Æ½×¯ÄÜÔ´	1	0	5	6	24	1	9	0.583333333	4	3051900	0.1	12	Ê³Æ·¼Ó¹¤Òµ	ÄÚÃÉ¹ÅÐË·¢¹É·ÝÓÐÏÞ¹«Ë¾	1993/6/22	1997/5/19	59.15	C	11.77	11.38	12	17	7	0	0	0	960000	0.680644656	58	911842	3477996	100501	129209.64	140212.1	0	0	1
782	¹ã¶«Ê¡	½­ÃÅÊÐ	2013	1.300371819	2618036226	3700080656	0.063546	0.002885	0.010081	12.81	0.584809	ÃÀ´ï¹É·Ý	0	0	5	28	19	0.95	1	0.15	4	87226561.39	2.36	8	»¯Ñ§ÏËÎ¬ÖÆÔìÒµ	¹ã¶«ÐÂ»áÃÀ´ï½õÂÚ¹É·ÝÓÐÏÞ¹«Ë¾	1992/11/8	1997/6/3	16.28	D	10.1	1.18	0	0	5	0	0	0	0	0.833930322	58	1580325	2126085	92938	129209.64	140212.1	0	0	0
788	ÖØÇìÊÐ	ÖØÇìÊÐ	2013	1.300371819	4229057583	2316469270	0.180493	0.017715	0.068213	28.5839	0.721491	±±´óÒ½Ò©	0	0	5	27	17	0.80952381	2	0.238095238	48	33276899.65	1.44	20	Ò½Ò©ÖÆÔìÒµ	Î÷ÄÏºÏ³ÉÖÆÒ©¹É·ÝÓÐÏÞ¹«Ë¾	1993/5/18	1997/5/27	20	D	10.69	1.04	0	0	8.27	0	0	0	0	0.81120172	59	16932438	30622648	38602	129209.64	140212.1	0	0	0
790	ËÄ´¨Ê¡	³É¶¼ÊÐ	2013	1.300371819	1011815822	657809857.9	0.357389	0.049478	0.085511	22.1544	0.421391	Ì©ºÏ½¡¿µ	0	0	5	27	11	0.611111111	1	0.055555556	12	31645500	4.81	21	Ò½Ò©ÖÆÔìÒµ	³É¶¼»ªÉñ¸ß¿Æ¼¼¹É·ÝÓÐÏÞ¹«Ë¾	1988/3/3	1992/9/1	20.62	D	15.96	2.32	0	0	2.34	0	0	0	0	0.830168741	62	18812767	45551458	73309	129209.64	140212.1	0	0	0
791	¸ÊËàÊ¡	À¼ÖÝÊÐ	2013	1.300371819	13179413472	1600676736	0.507063	0.02608	0.093233	84.1062	0.722607	¸ÊËàµçÍ¶	1	0	5	44	12	0.923076923	3	0.384615385	0	0	0	26	»¯Ñ§Ô­ÁÏ¼°»¯Ñ§ÖÆÆ·ÖÆÔìÒµ	Î÷±±ÓÀÐÂ»¯¹¤¹É·ÝÓÐÏÞ¹«Ë¾	1997/9/12	1997/8/29	17.86	D	15.94	0.51	0	0	1.41	0	0	0	0	0.800633004	36	1244956	2423426	23283	129209.64	140212.1	0	0	0
807	ÔÆÄÏÊ¡	À¥Ã÷ÊÐ	2013	1.300371819	22966881738	14927919353	0.045498	-0.004798	0.004127	49.1283	0.764156	ÔÆÂÁ¹É·Ý	1	0	5	32	22	0.956521739	3	0.52173913	27	13111650.62	0	23	ÓÐÉ«½ðÊôÒ±Á¶¼°Ñ¹ÑÓ¼Ó¹¤Òµ	ÔÆÄÏÂÁÒµ¹É·ÝÓÐÏÞ¹«Ë¾	1998/3/20	1998/2/25	13.38	D	6.24	4	0	0	3.14	0	0	0	7016920.97	0.764378788	52	4507534	5857610	35773	129209.64	140212.1	0	1	1
810	ËÄ´¨Ê¡	ËìÄþÊÐ	2013	1.300371819	1091943679	1121755000	0.114507	0.014922	0.007528	50.995	0.405774	´´Î¬Êý×Ö	1	0	5	39	12	0.857142857	0	0.285714286	4	13814516.2	1.23	21	·ÄÖ¯Òµ	ËÄ´¨½õ»ª¹É·ÝÓÐÏÞ¹«Ë¾	1988/7/1	1988/9/1	19.57	D	8.25	1.32	0	0	10	0	0	0	144482.36	0.778876738	22	335604	1441078	73309	129209.64	140212.1	0	0	0
826	ºþ±±Ê¡	ÒË²ýÊÐ	2013	1.300371819	7447253547	2683833944	0.351849	0.079066	0.133467	44.7958	0.409096	ÆôµÏ»·¾³	0	0	2	77	11	0.846153846	0	0	62	78198988.69	2.91	17	»¯Ñ§Ô­ÁÏ¼°»¯Ñ§ÖÆÆ·ÖÆÔìÒµ	¹úÍ¶Ô­ÒËÁ×»¯¹É·ÝÓÐÏÞ¹«Ë¾	1993/10/11	1998/1/15	58.83	C	18.76	5.91	18	11	5.16	0	0	0	0	0.790016032	34	2063065	3608522	40554	129209.64	140212.1	1	0	1
830	É½¶«Ê¡	ÁÄ³ÇÊÐ	2013	1.300371819	17881045516	11056406708	0.134144	0.017109	0.054517	33.5026	0.686178	Â³Î÷»¯¹¤	1	0	5	26	16	0.941176471	1	0.058823529	36	0	0	31	»¯Ñ§Ô­ÁÏ¼°»¯Ñ§ÖÆÆ·ÖÆÔìÒµ	É½¶«Â³Î÷»¯¹¤¹É·ÝÓÐÏÞ¹«Ë¾	1998/6/11	1998/5/25	13.47	D	9.17	0.72	0	0	3.58	1	0	1	6719704.57	0.96298061	49	1355503	2582490	158321	129209.64	140212.1	0	0	0
831	É½Î÷Ê¡	ÔË³ÇÊÐ	2013	1.300371819	2883812763	1705432841	0.24179	0.077744	0.08471	23.9812	0.082241	Îå¿óÏ¡ÍÁ	1	0	5	32	22	0.916666667	7	0.625	77	3415000	0.2	13	ÓÐÉ«½ðÊôÒ±Á¶¼°Ñ¹ÑÓ¼Ó¹¤Òµ	É½Î÷¹ØÂÁ¹É·ÝÓÐÏÞ¹«Ë¾	1998/6/17	1998/6/1	58.51	C	14.84	10.1	12	17	4.57	0	0	0	1255476.58	0.792263516	44	454211	2291650	151279	129209.64	140212.1	0	0	0
848	ºÓ±±Ê¡	³ÐµÂÊÐ	2013	1.300371819	1875363902	2632555406	0.381821	0.183173	0.330363	42.5523	0.44611	³ÐµÂÂ¶Â¶	0	0	5	15	18	0.9	5	0.65	2	8733900	0.33	3	ÒûÁÏÖÆÔìÒµ	ºÓ±±³ÐµÂÂ¶Â¶¹É·ÝÓÐÏÞ¹«Ë¾	1997/10/17	1997/9/24	35.4	D	23.45	3	0	0	8.95	0	0	0	0	0.565728312	34	1025005	2617543	166499	129209.64	140212.1	0	0	0
869	É½¶«Ê¡	ÑÌÌ¨ÊÐ	2013	1.300371819	8001532444	4320948572	0.685741	0.130998	0.168837	50.4	0.203775	ÕÅÔ£A	0	0	5	15	20	0.869565217	1	0.086956522	0	12310000	0.3	31	ÒûÁÏÖÆÔìÒµ	ÑÌÌ¨ÕÅÔ£ÆÏÌÑÄð¾Æ¹É·ÝÓÐÏÞ¹«Ë¾	1997/9/18	2000/10/16	71.35	B	23.47	10	18	11	8.88	1	0	1	0	0.882731137	37	4372295	5417439	158321	129209.64	140212.1	0	0	0
885	ºÓÄÏÊ¡	ÂåÑôÊÐ	2013	1.300371819	5195670945	4001426906	0.201885	0.027326	0.038549	65.3485	0.564793	³Ç·¢»·¾³	1	0	2	54	18	1	6	0.611111111	8	1578227.51	0.04	16	Ê³Æ·¼Ó¹¤Òµ	ÂåÑô´º¶¼Ê³Æ·¹É·ÝÓÐÏÞ¹«Ë¾	1998/12/31	1998/12/2	53.85	C	10.14	9.71	12	17	5	0	0	0	11380488.46	0.754450397	37	2340480	3733705	95414	129209.64	140212.1	0	0	0
898	ÁÉÄþÊ¡	°°É½ÊÐ	2013	1.300371819	9.29E+10	7.53E+10	0.111511	0.00813	0.016374	67.796	0.49292	°°¸Ö¹É·Ý	1	0	5	31	20	0.909090909	4	0.363636364	25	2.11E+09	2.8	9	ºÚÉ«½ðÊôÒ±Á¶¼°Ñ¹ÑÓ¼Ó¹¤Òµ	°°¸ÖÐÂÔþ¸Ö¹É·ÝÓÐÏÞ¹«Ë¾	1997/5/8	1997/11/17	59.68	C	13.71	11.63	12	23	-0.66	17	2	15	8.50E+07	0.477802551	27	2392487	3253879	141254	129209.64	140212.1	0	0	0
919	½­ËÕÊ¡	ÄÏ¾©ÊÐ	2013	1.300371819	3304398493	2605713782	0.23599	0.057519	0.070789	45.227	0.220899	½ðÁêÒ©Òµ	1	0	5	27	17	0.80952381	0	0.047619048	4	36412000	1.4	5	Ò½Ò©ÖÆÔìÒµ	½ðÁêÒ©Òµ¹É·ÝÓÐÏÞ¹«Ë¾	1998/9/8	1999/8/27	28.57	D	17.91	3	0	0	7.66	0	0	0	0	0.791300099	56	8313076	8509085	199967	129209.64	140212.1	0	0	0
929	¸ÊËàÊ¡	À¼ÖÝÊÐ	2013	1.300371819	1439139751	887678318.5	0.360121	0.032276	0.041355	21.2888	0.293266	À¼ÖÝ»ÆºÓ	0	0	5	15	16	0.8	5	0.65	6	2220000	0.25	26	ÒûÁÏÖÆÔìÒµ	À¼ÖÝ»ÆºÓÆóÒµ¹É·ÝÓÐÏÞ¹«Ë¾	1993/12/24	1999/5/13	22.08	D	11.57	0.51	0	0	10	0	0	0	100060	0.800633004	36	1244956	2423426	23283	129209.64	140212.1	0	0	0
935	ËÄ´¨Ê¡	ÃàÑôÊÐ	2013	1.300371819	4817650571	2017156788	0.173707	0.040954	0.034031	48.1361	0.286761	ËÄ´¨Ë«Âí	0	0	5	30	16	0.8	3	0.15	57	0	0	21	·Ç½ðÊô¿óÎïÖÆÆ·Òµ	ËÄ´¨Ë«ÂíË®Äà¹É·ÝÓÐÏÞ¹«Ë¾	1998/10/20	1999/7/12	15.9	D	10.01	2.76	0	0	3.13	0	0	0	3917402.68	0.756037553	35	904782	2906401	73309	129209.64	140212.1	0	0	0
936	½­ËÕÊ¡	ÎÞÎýÊÐ	2013	1.300371819	2854925037	2213510326	0.042847	0.020344	0.02458	41.3927	0.309651	»ªÎ÷¹É·Ý	0	0	5	28	12	0.857142857	0	0	0	0	0	5	»¯Ñ§ÏËÎ¬ÖÆÔìÒµ	½­ËÕ»ªÎ÷´å¹É·ÝÓÐÏÞ¹«Ë¾	1999/5/24	1999/7/13	14.68	D	12.25	1.36	0	0	1.07	0	0	0	0	0.847548701	51	7109144	7114926	199967	129209.64	140212.1	0	0	0
949	ºÓÄÏÊ¡	ÐÂÏçÊÐ	2013	1.300371819	4307458458	3269453469	0.117719	0.007039	0.017502	41.3115	0.59784	ÐÂÏç»¯ÏË	1	0	5	28	14	0.933333333	2	0.266666667	6	98262300	3.01	16	»¯Ñ§ÏËÎ¬ÖÆÔìÒµ	ÐÂÏç»¯ÏË¹É·ÝÓÐÏÞ¹«Ë¾	1993/3/11	1999/8/18	10.58	D	7.11	0.52	0	0	2.95	0	0	0	7059135.69	0.848586379	36	1295043	2677605	95414	129209.64	140212.1	0	0	0
950	ÖØÇìÊÐ	ÖØÇìÊÐ	2013	1.300371819	6549735427	3437228450	0.10213	0.000924	0.002993	52.0515	0.627839	ÖØÒ©¿Ø¹É	1	0	6	51	26	1	3	0.461538462	14	363803.89	0.01	20	»¯Ñ§Ô­ÁÏ¼°»¯Ñ§ÖÆÆ·ÖÆÔìÒµ	ÖØÇìÃñ·áÅ©»¯¹É·ÝÓÐÏÞ¹«Ë¾	1999/5/28	1999/8/11	62.64	B	8.24	12.4	14	23	5	0	0	0	1026307	0.81120172	59	16932438	30622648	38602	129209.64	140212.1	0	0	0
953	¹ãÎ÷	ºÓ³ØÊÐ	2013	1.300371819	2188320146	792106191.8	-0.10454	0.013689	0.055317	42.3362	0.752533	*STºÓ»¯	1	1	5	26	15	0.833333333	10	0.722222222	14	0	0	19	»¯Ñ§Ô­ÁÏ¼°»¯Ñ§ÖÆÆ·ÖÆÔìÒµ	¹ãÎ÷ºÓ³Ø»¯¹¤¹É·ÝÓÐÏÞ¹«Ë¾	1993/7/3	1999/9/3	0.49	D	-0.23	0.72	0	0	0	0	0	0	0	0.588328064	48	269739	1933371	27562	129209.64	140212.1	0	0	0
960	ÔÆÄÏÊ¡	À¥Ã÷ÊÐ	2013	1.300371819	22657565378	21921769773	0.002236	-0.059	-0.189997	39.7741	0.687154	ÎýÒµ¹É·Ý	1	0	5	32	29	0.966666667	6	0.566666667	26	0	0	23	ÓÐÉ«½ðÊôÒ±Á¶¼°Ñ¹ÑÓ¼Ó¹¤Òµ	ÔÆÄÏÎýÒµ¹É·ÝÓÐÏÞ¹«Ë¾	1998/11/23	1999/10/11	50.78	C	0.85	12.28	15	20	2.65	0	0	0	2841585.32	0.764378788	52	4507534	5857610	35773	129209.64	140212.1	1	1	1
963	Õã½­Ê¡	º¼ÖÝÊÐ	2013	1.300371819	7673413590	16717986447	0.201975	0.097435	0.223437	35.5037	0.607066	»ª¶«Ò½Ò©	0	0	6	52	12	0.666666667	0	0.166666667	2	188155400	6.4	6	Ò½Ò©ÖÆÔìÒµ	»ª¶«Ò½Ò©¹É·ÝÓÐÏÞ¹«Ë¾	1993/3/31	1999/12/22	28.82	D	20.37	1.1	0	0	7.35	0	0	0	0	0.809484841	69	9452020	8557370	74605	129209.64	140212.1	0	0	0
983	É½Î÷Ê¡	Ì«Ô­ÊÐ	2013	1.300371819	46162167690	29500131502	0.280256	0.027593	0.065925	54.3988	0.592377	Î÷É½Ãºµç	1	0	5	6	26	1	13	0.576923077	4	265060000	0	13	ÃºÌ¿²ÉÑ¡Òµ	É½Î÷Î÷É½Ãºµç¹É·ÝÓÐÏÞ¹«Ë¾	1999/4/26	2000/7/6	65.8	B	14.49	15	12	20	4.31	0	0	0	269240	0.757349318	42	2473261	3191090	151279	129209.64	140212.1	0	0	0
985	ºÚÁú½­Ê¡	´óÇìÊÐ	2013	1.300371819	614176625.3	1175389136	0.092196	0.016782	0.020827	39.3399	0.194188	´óÇì»ª¿Æ	1	0	5	26	20	0.952380952	5	0.476190476	15	11427697.36	0	11	»¯Ñ§Ô­ÁÏ¼°»¯Ñ§ÖÆÆ·ÖÆÔìÒµ	´óÇì»ª¿Æ(¼¯ÍÅ)¹É·ÝÓÐÏÞ¹«Ë¾	1998/12/8	2000/7/7	13.96	D	11.7	0.37	0	0	1.89	0	0	0	0	0.748592028	19	1436000	1850332	46884	129209.64	140212.1	0	0	0
989	ºþÄÏÊ¡	³¤É³ÊÐ	2013	1.300371819	1891084261	1211844140	0.556566	0.119007	0.145896	40.3524	0.18443	¾ÅÖ¥ÌÃ	0	0	5	27	12	0.8	0	0	8	33516200	2.77	18	Ò½Ò©ÖÆÔìÒµ	ºþÄÏ¾ÅÖ¥ÌÃ¹É·ÝÓÐÏÞ¹«Ë¾	1999/5/12	2000/6/9	31.14	D	24.81	0.35	0	0	5.98	0	0	0	0	0.823642616	65	5366331	7018238	57008	129209.64	140212.1	0	0	0
999	¹ã¶«Ê¡	ÉîÛÚÊÐ	2013	1.300371819	10242491476	7801603747	0.603944	0.118588	0.192086	63.5917	0.378957	»ªÈóÈý¾Å	1	0	5	27	26	0.928571429	2	0.107142857	0	2.01E+08	2.58	8	Ò½Ò©ÖÆÔìÒµ	Èý¾ÅÒ½Ò©¹É·ÝÓÐÏÞ¹«Ë¾	1999/4/21	1999/11/11	73.41	B	23.49	10	18	16.5	5.42	0	0	0	0	0.846399909	45	17312618	16908280	92938	129209.64	140212.1	0	0	0
2001	Õã½­Ê¡	ÉÜÐËÊÐ	2013	1.300371819	8555874592	4237635148	0.379931	0.103101	0.134254	56.3566	0.232041	ÐÂºÍ³É	0	0	5	27	14	0.823529412	1	0.058823529	4	190453603.3	4.49	6	»¯Ñ§Ô­ÁÏ¼°»¯Ñ§ÖÆÆ·ÖÆÔìÒµ	Õã½­ÐÂºÍ³É¹É·ÝÓÐÏÞ¹«Ë¾	1999/4/5	2004/6/2	67.8	B	24.06	8.79	18	11	5.95	0	0	0	0	0.779524566	34	2930721	3121077	74605	129209.64	140212.1	0	0	0
2004	ÖØÇìÊÐ	ÖØÇìÊÐ	2013	1.300371819	7647635982	4463630641	0.26135	0.041449	0.079649	11.7782	0.475353	»ª°î½¡¿µ	0	0	5	26	11	0.785714286	1	0.142857143	50	143093100	3.21	20	Ò½Ò©ÖÆÔìÒµ	ÖØÇì»ª°îÖÆÒ©¹É·ÝÓÐÏÞ¹«Ë¾	2001/9/19	2004/6/7	20.65	D	12.59	1.35	0	0	6.71	0	0	0	0	0.81120172	59	16932438	30622648	38602	129209.64	140212.1	0	0	0
2010	Õã½­Ê¡	º¼ÖÝÊÐ	2013	1.300371819	3633844461	4095279476	0.21189	0.063714	0.098106	22.9542	0.432607	´«»¯ÖÇÁª	0	0	2	72	14	0.875	2	0.125	10	130640400	3.19	6	»¯Ñ§Ô­ÁÏ¼°»¯Ñ§ÖÆÆ·ÖÆÔìÒµ	Õã½­´«»¯¹É·ÝÓÐÏÞ¹«Ë¾	2001/7/6	2004/6/15	24.92	D	17.75	4	0	0	3.17	0	0	0	0	0.809484841	69	9452020	8557370	74605	129209.64	140212.1	0	0	0
2018	°²»ÕÊ¡	Âí°°É½ÊÐ	2013	1.300371819	3000185406	3954357258	0.04466	0.014516	0.016906	60.7817	0.127117	*ST»ªÐÅ	0	1	6	51	26	0.928571429	1	0.142857143	58	25652200	0.65	14	»¯Ñ§Ô­ÁÏ¼°»¯Ñ§ÖÆÆ·ÖÆÔìÒµ	°²»Õ»ªÐÇ»¯¹¤¹É·ÝÓÐÏÞ¹«Ë¾	1998/2/13	2004/6/25	59.91	C	13.26	9.83	15	23	-1.18	2	2	0	0	0.828274523	39	2260035	2025888	54315	129209.64	140212.1	0	0	0
2019	Õã½­Ê¡	º¼ÖÝÊÐ	2013	1.300371819	1060985294	698020773.9	0.280953	0.024137	0.050447	20.1592	0.521535	ÒÚ·«Ò½Ò©	0	0	5	27	8	0.571428571	3	0.214285714	34	18092300	2.59	6	»¯Ñ§Ô­ÁÏ¼°»¯Ñ§ÖÆÆ·ÖÆÔìÒµ	Õã½­öÎ¸»Éú»¯¹É·ÝÓÐÏÞ¹«Ë¾	2000/11/10	2004/6/28	11.01	D	8.21	1.85	0	0	0.95	0	0	0	0	0.809484841	69	9452020	8557370	74605	129209.64	140212.1	0	0	0
2020	Õã½­Ê¡	ÉÜÐËÊÐ	2013	1.300371819	1324630819	974427376	0.410487	0.048578	0.078667	23.8992	0.382486	¾©ÐÂÒ©Òµ	0	0	5	27	14	0.7	2	0.1	8	42796503.93	4.39	6	Ò½Ò©ÖÆÔìÒµ	Õã½­¾©ÐÂÒ©Òµ¹É·ÝÓÐÏÞ¹«Ë¾	2001/10/25	2004/6/29	21.52	D	15.69	0.49	0	0	5.34	0	0	0	5204939.69	0.779524566	34	2930721	3121077	74605	129209.64	140212.1	0	0	0
2037	¹óÖÝÊ¡	¹óÑôÊÐ	2013	1.300371819	6090084606	3406521736	0.283329	0.042155	0.116787	30.2596	0.664193	¾ÃÁª·¢Õ¹	1	0	5	26	22	0.88	5	0.32	9	34830000	1.02	22	»¯Ñ§Ô­ÁÏ¼°»¯Ñ§ÖÆÆ·ÖÆÔìÒµ	¹óÖÝ¾ÃÁªÃñ±¬Æ÷²Ä·¢Õ¹¹É·ÝÓÐÏÞ¹«Ë¾	2002/7/18	2004/8/24	23.82	D	19.48	0.32	0	0	4.02	0	0	0	0	0.746555512	60	7548299	17206332	54499	129209.64	140212.1	0	0	0
2054	¹ã¶«Ê¡	·ðÉ½ÊÐ	2013	1.300371819	2256008356	1184255531	0.386464	0.06775	0.075248	21.7975	0.237647	µÂÃÀ»¯¹¤	0	0	5	26	16	0.842105263	2	0.105263158	51	39700305.73	3.35	8	»¯Ñ§Ô­ÁÏ¼°»¯Ñ§ÖÆÆ·ÖÆÔìÒµ	¹ã¶«µÂÃÀ¾«Ï¸»¯¹¤¹É·ÝÓÐÏÞ¹«Ë¾	2002/6/21	2006/7/7	26.86	D	19.4	4	0	0	3.46	0	0	0	0	0.83128468	36	4382128	4883953	92938	129209.64	140212.1	0	0	0
2061	Õã½­Ê¡	áéÖÝÊÐ	2013	1.300371819	2711593511	1521988774	0.124864	0.010713	0.023573	30.2163	0.543016	Õã½­½»¿Æ	1	0	3	48	26	0.928571429	8	0.535714286	15	38720000	2.54	6	»¯Ñ§Ô­ÁÏ¼°»¯Ñ§ÖÆÆ·ÖÆÔìÒµ	Õã½­½­É½»¯¹¤¹É·ÝÓÐÏÞ¹«Ë¾	1998/11/23	2006/8/2	19.46	D	13.59	2.68	0	0	3.19	0	0	0	4735500.3	0.753619921	37	727535	1655099	74605	129209.64	140212.1	0	0	0
2064	Õã½­Ê¡	ÎÂÖÝÊÐ	2013	1.300371819	2777358575	2372442215	0.229489	0.099649	0.148805	32.3239	0.330334	»ª·å°±ÂÚ	0	0	5	28	17	0.944444444	1	0.277777778	10	84597679.95	3.57	6	»¯Ñ§ÏËÎ¬ÖÆÔìÒµ	Õã½­»ª·å°±ÂÚ¹É·ÝÓÐÏÞ¹«Ë¾	1999/12/15	2006/8/7	66.55	B	20.54	15	12	17	2.01	0	0	0	0	0.816606939	42	3239752	4379565	74605	129209.64	140212.1	0	0	0
2068	½­Î÷Ê¡	¾°µÂÕòÊÐ	2013	1.300371819	6928534188	5986822235	0.131106	0.002388	0.020018	43.4401	0.798419	ºÚÃ¨¹É·Ý	1	0	5	26	18	0.857142857	4	0.380952381	10	187391400	3.13	15	»¯Ñ§Ô­ÁÏ¼°»¯Ñ§ÖÆÆ·ÖÆÔìÒµ	½­Î÷ºÚÃ¨Ì¿ºÚ¹É·ÝÓÐÏÞ¹«Ë¾	2001/7/12	2006/9/6	12.67	D	7.38	0.29	0	0	5	0	0	0	3720288	0.789216911	39	737699	1353980	84080	129209.64	140212.1	0	0	0
2070	¸£½¨Ê¡	ÆÎÌïÊÐ	2013	1.300371819	2964982930	1482828832	0.194198	0.012986	0.034528	18.1527	0.437117		0	0	5	17	10	0.833333333	1	0.25	51	51890200	3.5	7	·ÄÖ¯Òµ	¸£½¨ÖÚºÍ¹É·ÝÓÐÏÞ¹«Ë¾	2002/2/25	2006/9/21	61.62	B	9.07	8.33	18	11	15.22	0	0	0	3657668.01	0.875004759	39	949205	1441627	33691	129209.64	140212.1	0	0	0
2075	½­ËÕÊ¡	ËÕÖÝÊÐ	2013	1.300371819	8382369632	10786859722	0.05067	0.004878	0.012012	75.0045	0.505938	É³¸Ö¹É·Ý	0	0	5	31	15	0.833333333	6	0.5	2	328150957.9	3.04	5	ÓÐÉ«½ðÊôÒ±Á¶¼°Ñ¹ÑÓ¼Ó¹¤Òµ	¸ßÐÂÕÅÍ­¹É·ÝÓÐÏÞ¹«Ë¾	1999/9/28	2006/10/10	14.49	D	6.71	2.78	0	0	5	0	0	0	10000927.76	0.828411245	65	13310254	12126837	199967	129209.64	140212.1	0	0	0
2078	É½¶«Ê¡	¼ÃÄþÊÐ	2013	1.300371819	15889630408	10895094105	0.169388	0.02001	0.055904	71.6155	0.652472	Ì«ÑôÖ½Òµ	0	0	5	22	14	0.777777778	2	0.277777778	25	420577985	3.9	31	ÔìÖ½¼°Ö½ÖÆÆ·Òµ	É½¶«Ì«ÑôÖ½Òµ¹É·ÝÓÐÏÞ¹«Ë¾	2000/4/26	2006/11/1	62.44	B	15.72	9.72	12	20	5	1	1	0	80557057.95	0.858880996	43	3022366	4282702	158321	129209.64	140212.1	0	0	0
2080	½­ËÕÊ¡	ÄÏ¾©ÊÐ	2013	1.300371819	6492778413	3443076200	0.220886	0.018776	0.046809	54.3246	0.598522	ÖÐ²Ä¿Æ¼¼	1	0	5	30	18	0.857142857	8	0.904761905	12	195058222.7	5.67	5	»¯Ñ§ÏËÎ¬ÖÆÔìÒµ	ÖÐ²Ä¿Æ¼¼¹É·ÝÓÐÏÞ¹«Ë¾	2001/12/28	2006/11/3	17.91	D	12.65	1.82	0	0	3.44	0	0	0	0	0.791300099	56	8313076	8509085	199967	129209.64	140212.1	0	0	0
2087	ºÓÄÏÊ¡	ÄÏÑôÊÐ	2013	1.300371819	5005742083	3260033124	0.123803	0.016006	0.042838	32.9976	0.626359	ÐÂÒ°·ÄÖ¯	1	0	5	17	14	0.736842105	6	0.842105263	0	56773700	1.74	16	·ÄÖ¯Òµ	ºÓÄÏÐÂÒ°·ÄÖ¯¹É·ÝÓÐÏÞ¹«Ë¾	1994/4/24	2006/11/17	20.74	D	10.68	0.83	0	0	9.23	0	0	0	1243218.5	0.63407599	67	1236254	4282854	95414	129209.64	140212.1	0	0	0
2092	ÐÂ½®	ÎÚÂ³Ä¾ÆëÊÐ	2013	1.300371819	25004633097	12045852832	0.221185	0.004631	0.013453	24.4925	0.654088	ÖÐÌ©»¯Ñ§	1	0	5	26	25	0.735294118	6	0.323529412	67	7754557.91	0.06	29	»¯Ñ§Ô­ÁÏ¼°»¯Ñ§ÖÆÆ·ÖÆÔìÒµ	ÐÂ½®ÖÐÌ©»¯Ñ§¹É·ÝÓÐÏÞ¹«Ë¾	2001/12/18	2006/11/24	77.78	B	15.69	9.13	15	30	7.96	1	0	1	0	0.800100074	38	3019047	3532024	64443	129209.64	140212.1	0	0	0
2096	ºþÄÏÊ¡	ÓÀÖÝÊÐ	2013	1.300371819	2827303356	1669913776	0.386121	0.071914	0.099916	46.6151	0.312933	ÄÏÁëÃñ±¬	1	0	5	26	29	0.966666667	6	0.333333333	0	55100000	3.3	18	»¯Ñ§Ô­ÁÏ¼°»¯Ñ§ÖÆÆ·ÖÆÔìÒµ	ºþÄÏÄÏÁëÃñÓÃ±¬ÆÆÆ÷²Ä¹É·ÝÓÐÏÞ¹«Ë¾	2001/8/10	2006/12/11	23.23	D	18.58	1.25	0	0	3.4	0	0	0	0	0.60655714	28	700110	2576339	57008	129209.64	140212.1	0	0	0
2107	É½¶«Ê¡	Î«·»ÊÐ	2013	1.300371819	645047401.2	255597771.4	0.782774	0.016466	0.017555	50.2671	0.062029	ÎÖ»ªÒ½Ò©	0	0	5	27	16	0.941176471	3	0.470588235	6	19593572.93	7.67	31	Ò½Ò©ÖÆÔìÒµ	É½¶«ÎÖ»ªÒ½Ò©¿Æ¼¼¹É·ÝÓÐÏÞ¹«Ë¾	2003/3/25	2007/1/10	13.6	D	12.83	0.76	0	0	0.01	0	0	0	0	0.777636893	50	3839158	4939637	158321	129209.64	140212.1	0	0	0
2109	ÉÂÎ÷Ê¡	ÏÌÑôÊÐ	2013	1.300371819	1891422878	1119043899	0.188803	0.032517	0.046512	41.3828	0.302447	ÐË»¯¹É·Ý	1	0	5	26	17	0.894736842	5	0.421052632	14	13199264.03	1.18	25	»¯Ñ§Ô­ÁÏ¼°»¯Ñ§ÖÆÆ·ÖÆÔìÒµ	ÉÂÎ÷ÐË»¯»¯Ñ§¹É·ÝÓÐÏÞ¹«Ë¾	1997/8/29	2007/1/11	12.11	D	9.44	1.45	0	0	1.22	0	0	0	0	0.840731724	38	789915	2657448	60185	129209.64	140212.1	0	0	0
2113	ºþÄÏÊ¡	ÔÀÑôÊÐ	2013	1.300371819	118932977.7	29459991.37	0.359228	0.027184	0.034628	21.4527	0.214958	STÌìÈó	0	1	2	64	9	0.75	3	0.416666667	0	0	0	18	»¯Ñ§Ô­ÁÏ¼°»¯Ñ§ÖÆÆ·ÖÆÔìÒµ	ºþÄÏÌìÈó»¯¹¤·¢Õ¹¹É·ÝÓÐÏÞ¹«Ë¾	1989/4/2	2007/1/26	8.72	D	6.71	4	0	0	-1.99	0	0	0	0	0.818468994	55	1059950	2799881	57008	129209.64	140212.1	0	0	0
2118	¼ªÁÖÊ¡	Í¨»¯ÊÐ	2013	1.300371819	3778053002	474666795.2	0.690662	0.013357	0.025941	47.0232	0.484937	×ÏöÎÒ©Òµ	0	0	5	27	12	0.705882353	0	0.117647059	8	25996965.55	5.48	10	Ò½Ò©ÖÆÔìÒµ	¼ªÁÖ×ÏöÎÒ©Òµ¹É·ÝÓÐÏÞ¹«Ë¾	2001/2/23	2007/2/8	12.63	D	10.2	0.03	0	0	2.4	0	0	0	0	0.735138827	42	739961	2006417	34413	129209.64	140212.1	0	0	0
2125	ºþÄÏÊ¡	ÏæÌ¶ÊÐ	2013	1.300371819	1233501326	708077989.7	0.128008	0.00615	0.01746	46.7559	0.691014	ÏæÌ¶µç»¯	1	0	5	26	17	0.772727273	3	0.136363636	19	13800000	1.95	18	»¯Ñ§Ô­ÁÏ¼°»¯Ñ§ÖÆÆ·ÖÆÔìÒµ	ÏæÌ¶µç»¯¿Æ¼¼¹É·ÝÓÐÏÞ¹«Ë¾	2000/9/30	2007/3/19	13.12	D	6.02	2.1	0	0	5	0	0	0	5246334.2	0.827780947	12	978901	1834191	57008	129209.64	140212.1	0	0	0
2145	¸ÊËàÊ¡	À¼ÖÝÊÐ	2013	1.300371819	3005249566	1585274949	0.227225	0.005793	0.014097	29.5474	0.604181	ÖÐºËîÑ°×	0	0	5	26	15	0.882352941	1	0.117647059	63	40905793.66	2.58	26	»¯Ñ§Ô­ÁÏ¼°»¯Ñ§ÖÆÆ·ÖÆÔìÒµ	ÖÐºË»ªÔ­îÑ°×¹É·ÝÓÐÏÞ¹«Ë¾	2001/2/23	2007/7/23	12.89	D	7.17	0.72	0	0	5	0	0	0	5714839.6	0.800633004	36	1244956	2423426	23283	129209.64	140212.1	0	0	0
2155	ºþÄÏÊ¡	»³»¯ÊÐ	2013	1.300371819	4451852169	5120618965	0.184602	0.042584	0.066749	34.5434	0.297587	ºþÄÏ»Æ½ð	1	0	5	9	16	0.941176471	2	0.529411765	41	158666200	3.1	18	ÓÐÉ«½ðÊô¿ó²ÉÑ¡Òµ	ºþÄÏ³½ÖÝ¿óÒµ¹É·ÝÓÐÏÞ¹«Ë¾	2000/12/25	2007/8/1	65.49	B	14.71	12.5	12	23	3.28	0	0	0	8126216.25	0.555447915	38	768071	2571436	57008	129209.64	140212.1	0	0	0
2165	½­ËÕÊ¡	ÄÏ¾©ÊÐ	2013	1.300371819	1834017288	1916168836	0.156638	0.024633	0.040851	24.09	0.458104	ºì±¦Àö	0	0	5	26	19	0.904761905	2	0.142857143	61	66331900	3.46	5	»¯Ñ§Ô­ÁÏ¼°»¯Ñ§ÖÆÆ·ÖÆÔìÒµ	ÄÏ¾©ºì±¦Àö¹É·ÝÓÐÏÞ¹«Ë¾	1994/6/23	2007/8/27	64.59	B	16.56	11.85	15	17	4.18	0	0	0	0	0.791300099	56	8313076	8509085	199967	129209.64	140212.1	0	0	0
2170	¹ã¶«Ê¡	ÉîÛÚÊÐ	2013	1.300371819	2490200390	2132553600	0.168176	0.054883	0.094915	28.2985	0.411467	°ÅÌï¹É·Ý	0	0	5	26	17	0.894736842	2	0.315789474	16	74849509.49	3.51	8	»¯Ñ§Ô­ÁÏ¼°»¯Ñ§ÖÆÆ·ÖÆÔìÒµ	ÉîÛÚÊÐ°ÅÌïÉúÌ¬¹¤³Ì¹É·ÝÓÐÏÞ¹«Ë¾	2001/7/25	2007/9/7	61.65	B	19.14	9.99	12	17	3.52	0	0	0	0	0.846399909	45	17312618	16908280	92938	129209.64	140212.1	0	0	0
2172	½­ËÕÊ¡	ËÕÖÝÊÐ	2013	1.300371819	2856120624	3277439679	0.116997	0.007896	0.032798	42.9611	0.707686	°ÄÑó½¡¿µ	0	0	5	28	15	0.833333333	5	0.444444444	10	4283207.13	0.13	5	»¯Ñ§ÏËÎ¬ÖÆÔìÒµ	½­ËÕ°ÄÑó¿Æ¼¼¹É·ÝÓÐÏÞ¹«Ë¾	2001/10/22	2007/9/10	8.09	D	6.47	1.7	0	0	-0.08	0	0	0	0	0.828411245	65	13310254	12126837	199967	129209.64	140212.1	1	0	1
2182	ÄÏ¾©ÊÐ	ÄÏ¾©ÊÐ	2013	1.300371819	2753227877	3719968156	0.08253	0.001099	0.027649	30.0083	0.58962	ÔÆº£½ðÊô	0	0	5	32	12	0.8	0	0.066666667	9	52068496.56	1.4	5	ÓÐÉ«½ðÊôÒ±Á¶¼°Ñ¹ÑÓ¼Ó¹¤Òµ	ÄÏ¾©ÔÆº£ÌØÖÖ½ðÊô¹É·ÝÓÐÏÞ¹«Ë¾	1993/11/30	2007/10/31	20.94	D	13.84	2.1	0	0	5	0	0	0	507027.95	0.791300099	56	8313076	8509085		129209.64	140212.1	0	0	0
2198	¹ã¶«Ê¡	Ã·ÖÝÊÐ	2013	1.300371819	919003084.9	226744884.7	0.573131	0.151785	0.172284	18.2733	0.118984	¼ÎÓ¦ÖÆÒ©	0	0	5	27	8	0.615384615	1	0.076923077	0	6574522.55	2.9	8	Ò½Ò©ÖÆÔìÒµ	¹ã¶«¼ÎÓ¦ÖÆÒ©¹É·ÝÓÐÏÞ¹«Ë¾	2005/6/1	2007/12/6	28.89	D	20.29	0.7	0	0	7.9	0	0	0	0	0.830637469	25	693723	2062983	92938	129209.64	140212.1	0	0	0
2201	½­ËÕÊ¡	ÄÏÍ¨ÊÐ	2013	1.300371819	1259443374	626390429.7	0.202636	0.000842	0.004181	50.0507	0.665527	¾Å¶¦ÐÂ²Ä	0	0	5	30	15	0.882352941	1	0.176470588	3	19622295.82	4.67	5	·Ç½ðÊô¿óÎïÖÆÆ·Òµ	½­ËÕ¾Å¶¦ÐÂ²ÄÁÏ¹É·ÝÓÐÏÞ¹«Ë¾	1994/6/30	2007/12/11	13.11	D	7.15	0.96	0	0	5	1	1	0	335239.68	0.858922711	36	4858818	5764110	199967	129209.64	140212.1	0	0	0
2206	Õã½­Ê¡	¼ÎÐËÊÐ	2013	1.300371819	3265425036	2148529367	0.152428	0.030824	0.05091	25.4033	0.389594	º£ÀûµÃ	0	0	5	28	14	0.583333333	5	0.333333333	19	99252908.65	4.62	6	»¯Ñ§ÏËÎ¬ÖÆÔìÒµ	Õã½­º£ÀûµÃÐÂ²ÄÁÏ¹É·ÝÓÐÏÞ¹«Ë¾	2001/5/21	2008/1/10	22.63	D	17.14	2.89	0	0	2.6	0	0	0	0	0.838535888	56	2823092	3033633	74605	129209.64	140212.1	0	0	0
[truncated: 2,237 more rows]
[truncated: 25 more columns]
